# Supplementary material for: Differential regulatory role of AU-rich and GU-rich elements in Trypanosoma brucei
Source: Front Microbiol. 2026 Jan 23;16:1724550. doi: 10.3389/fmicb.2025.1724550 (PMC12876127; doi:10.3389/fmicb.2025.1724550)
Supplement: Supplementary file 2 [file Table_1.xlsx]

## Sheet: All
GENE ID	Description	5'UTR ARE cluster	CDS ARE cluster	3'UTR ARE cluster	5'UTR GRE cluster	CDS GRE cluster	3'UTR GRE cluster	Regulated in Jensen et al. 2009	Regulated in Siegel et al. 2010	Regulated in Fadda et al. 2014	Half life in BFs (min) Fadda et al. 2014	Half life in PFs (min) Fadda et al. 2014	5'UTR length (nt)	5'UTR sequence	3'UTR length (nt)	3'UTR sequence	CDS length (nt)	CDS sequence	ARE start position in 3'UTR (nt)	GRE start position in 3'UTR (nt)
Tb927.9.740	hypothetical protein, conserved	-	V	-	-	I	-	not detected	not detected	0	N/A	N/A	1060	GTTGTACATTTTTTAAATGTCGTTGCGTTAATAGGAAGTTAAAGTATTTCGCTTACTCCAGTGGGAAATATCCGGCAGCTACACGGTTTAGATTGTGGTTTTTGGGGATGCTGAGACATAGACTGGAGTATAGTGAATGCTAAGCTGCCACATGGCCGCGTTTATTACCGTTCAATTTTTAGTCGTGTGTGGCGTTCGTCCGTTCCTCAAATTTGATAAGGGATACGCGTTGTTCTTCGGGCACGTGATTTCCAGCAACACGCAGATAAGGAAATAGTGAAACAGGCTGACTTTAGGTGGTGATTTTTTTTTCCATGAAAAAGAAGATTGACTTTCGTCAGTGAAGTTGTTATTAGACGCTATTGTTTTCCACCGAAAAAAAAAAGAACGGAGATATTT…	426	taggaacttactgggcaccagcagtcaacaaaagaaatacgaaagaacacaacagtgataaacatatattaccttgaagctacatgtgtacgtttgcacggaattagctcagtggtattttcgaactcagagaatgacacgtgcgctacagccagatgaaatgaataaaataccaaatctcgtggatcaattaatgtatttgaaaacaatctcatgccgtgcattccttggaggtatgaaaatagattcaataacgctaaggtgtgacagtgttgaggcatctgttaatcaacatgcgttgaaagtgggggaaatgtcagtgaatacctgaggcagcgccaaaactattttttttgtttaatggccacaaaatgctgcagtgaagcactgtggaaatat…	318	ATGCAAGGTGCTTTGAGTGGGGAAGGCGGCGCAGACTCAAATATCCAAAACAATTTATTTTCCCATATGGCGGAGCGAACGGAAACTGTAGTGAAACATACACTGCAAAGCGAGAAAAGTATATCTCCGGGTGCCGACACTCTCCAACGATGTGAACACAACCCCCTTATTTACGAACAGGAGGCTTCAGTTTGTTTATTTGTTTGTTTGTTTTTGAATCCATTCCTCACATCAGCGTCCAACATTAAATACAGGGAATTCAGAACCTTTATCACGACCATTATTGTTGTGTCTTGTGAGATGATACATATTTTATGA	-	-
Tb927.9.1340	hypothetical protein, conserved	-	-	-	-	-	-	1 (developmentally regualted)	0(non-developmentally regulated)	0 (non-developmentally regulated)	23.7478	43.6292	35	CAACGCATGTGTTTAAATGTAAGTGCATTGATTCA	139	tagaatatattatgctccctctgcaattggggggggggagaggaaagagggggagagaggctctaaaggatgagatgaaataccgaacgtatgcaaagatgatagagtaagatgaaatgaagagaattcaatataagcg	2442	ATGAGCATCAGTGAGTCGGACAGCCTTTGGCTGCAAAAGAGTATTCACCTCGCCGATCCCATACCGGAAGCCACTGGAGGAGGGGTTGAGACGGACGAGAATTCGAGACCCGGGGAGTTGCTGATGGTGGGAGAAGGCATGGCAAAGGAGGTGGAAGAATTGGGAGGGAGTTCAGGTCCCTCCTCAGCGCGATTTATTCACAGTACTTCTCAACGAGCTTCGTGCAGGCAGTCGGTGTCGAATGCAAGTTTTGCGTCGCTTCATGAAATAGATGAGTTGCGAGCGCGTATCGCTCAACTGAAGCGTGAGCAGTTAAGGTGGTCCGGTAACCAGCGAGAATTAGAAATTGTGCGGTTTGAGCTCGTACAAACACAGCAGGAGTTACAAACAACGCGTGAA…	-	-
Tb927.9.1350	hypothetical protein, conserved	-	-	-	-	-	-	0 (non-developmentally regulated)	0	0	8.06369	23.3109	83	GGACGAATTACACGAGGTTTCTGGCATCATCTAAGTAAAACACCCCATCATACGGTGACGGCTAAAAGAAATAACTTCCAGCG	4	agcg	1614	ATGGTATTCAGAGATGCCTCCCAACCAAGGCGAATGCTAGTTATTGAAGACATTGTCACTGAAAACAGGAAGCGAATGGAGTTAATGGGTATCAACGCAAATAATGAATCCTTATGCCGTTTATTACTGCAAATGATGTCGGGTGTAGGCGAGTTGTCTAATCTTGCAGAACAGGGTGAAGGCGCTCTCTCACTATCTCGATTCGAACAGGAGGAAGTGAGAACTTTAATTGGTCGGCTGGCGGTGTCTCTTTTTACTGTTGCTGACATCTGCGAAGTGAATTTGGGACAGACGGCAATGGACTTTATCAGTGATCAAATCCAGAGAAAAAACAGCGCACCATCGTTAAGTTTCAAGGAAGCTTCGAAGCGATCTGCGCCTGTTCCAATTGTGGGGGAT…	-	-
Tb927.9.1360	hypothetical protein, conserved	-	-	-	I	-	-	0	0	0	5.6426	0.453465	1620	GAGAATTTCATCGTTTATGTACTTTTTATTTCTTCACCAAGTTTCGTTCATTTCAAGTTACCACATGTAGTTGTTATTGTTCGAAGATAGAGAAATATGCCACTTTAGAGCATACTAAATCCACTTTATGTTTGTTGGCTCCACCATATCCCAATGTGTGATGTCCGGTACTGCGAACACTAAGTTAAGAAATAACTCTTCACTTTAAGTTTCGTCATGAGCATAAGCTGCGCCAGGTATGCCCTCCCCCACCCCATACAATACAAGAGTTGGTTAATGTATGTATGATCGCAGAATGTTGTTGGAATTATCAAGTTTGGAGTTGATTTCGATACCCTCGGTTCTTTTTTTTGTTGTTGTTCTTTTAACACGAACGAGGAATTGCTTCCGCACCGACTC…	244	cgtctttttttcttttctttttttaaaaaagggatatcagcttgtggttttatttgcttttgggaaccgctgttgctcgttggggcgagtgtctgcagtttttttctttttaggagttgcagggattctcccgttctgcccatctgttcaaaagagggttttgggagactccatctttcatttgttttgttgtttttttttctggttgctggtttgctggtgttattcaggtgctcatctctct	615	ATGGCTGCCGCTCTCCGTCAATACGTCCATCAGTGGGTGGAGAGTCAAGGTGGAGTACGTTTTGTGCTCTCCAGGCTGAATTTGGTGGAGGATCTTGCCGAACTTATTCGAACTGCTACGGAAGAATATAGTAAAGCTGTTTCAACAACAGCTAGTACCGAATCGGAGGCGTTATTGTTGAGTGCACTTACAGACGTGTGTCGATATTGTATTCAAGTAGCATCCACTGGCACTCCTCAAGAGGATTTTTTCTTGGATAGGAATGCAATGCAGTCTACCATGCGCCACAACTACTCGGTTATTGTTGGTAGTGAGAAGGAAATGCAAAATCACGAGAAGGTTATGCGGTTGTTAGTTGTTGCTCGCTCCACGCTTCATCACAGATGTGCCGAAGATTTG…	-	-
Tb927.9.1380	hypothetical protein, conserved	-	-	-	-	-	V	0	0	0	11.3601	33.1706	134	tgagaccttttttttccccctgcctatccacttcttgtgagacactgaaaacagaattacctccacttggaaaggtatatttccgtggactagcaactgagatttggtggcttcaccacacattagacggtcca	1295	gggtactcaaatttcatgagagcaagaaatgtttcttagtttcgttagtggatggagttaaaggtgaatgatgtgcattgtgaggtgcttgcttgtgcgtaccgtatggcgaaaagaaaaaagacgttgactaaccgtaatcgtaattataactattgtaagcaaattattgaaccctgttctgcaaactcttgaaattgtctaataatcctctgcaccctttttcttttgctaacaaggagaatttcatcgtttatgtactttttatttcttcaccaagtttcgttcatttcaagttaccacatgtagttgttattgttcgaagatagagaaatatgccactttagagcatactaaatccactttatgtttgttggctccaccatatcccaatgtgtg…	1140	ATGTTATTCCGGAGGCTCAAGCGCGGCGATGCCCTCCGCAGTTATTGCTGTAGTCTGCGATTACTGAACCTTGCGAGCGAAGCGCGTGACACTCTAACGAAGCAACTTGGAGCTCTCAAGGAGGAATGCAAAGGACAAGGACTTGATTTGGCGGATATGAATGATGCCTCCCGCACCGCAATGCGTTCACTTCAAGAAGGTCTCAAACGCGCTAATATCGACGACGAATCTTTTAAAGGAAAATGCACTACCCTCTCCGCCTCCCTAAAAGCGTACACGTCTCGCTTAACGAATCTTCAAAACGAGGCCCGTTCCATTCAAGCAGAAGCCGATGCCCTTCTTCGCCTCATATGGGGGACGGAAGCAGCAACAAAACCTGCTTCATTTGCCTCTCCTCCG…	-	365
Tb927.9.1390	hypothetical protein, conserved	-	-	-	-	-	-	0	0	0	16.4564	55.3268	132	aaaacttttttctcaaagggggaaaagtggtgcgtgtgtgtacctggcaatcattcgcatacagttgtacacaggagggaagaagaaagttgccttaacggtttccaaagcaggataagtgggaataagaag	274	ttggagaagccggtgttgacatcagtactcaactgagcaaggggatgtgtgatttgccggttcaggatgcctcttccccgagattagcatgtgccgttccattattttctcttccttgagaatatagtcggtatttaaaaacgtgagacaataatcacggtgttaaaattgagtgtaagtggtaaagtggggacctaattgccttcctaaggtgatgctggtttacccttctcctccctccggtttgtagtgcgttatggcaatactttatccg	249	ATGCACGCCGCACCTTATGAAGAAGTTGCCCTCTCCGACATGTTACTGGAGGACGGCAAGTTGCGTTACCCATGTCCTTGCGGTGATCTATTTGAACTCTCCCTAAGTGAGTTCGCGAAGGGCTCAGTTGTTGCGGAATGTCCCACGTGTTCGTTAACGGTGCGTATTATTTGCAATGAGGAGGAACGCCATGCTTTTCTTTTGCGATGCAACGCACTCAATGGCGTGCGTGATGTTGTGATTGCTTGA	-	-
Tb927.9.1410	hypothetical protein, conserved	-	-	-	-	-	-	0	0	0	11.5738	14.0312	39	aaatttacaattagaaaagggaaggagaaagttaggtcg	157	tgaactgtacgtgaggaagagggcgctggagaaatctgcatccggttgttgagaaccttgtgccccctgcggtaacttctgcgccatttactttaaagagtgacacctcaactgagattgtggtaggtatattctccctatgtgaaggggttatatt	1977	ATGTCTTGTTTTCCTGCTTGTTTGAGGGTCTTGTCAACCACTTCCAGATTTTGTTGCTGCATTCCCTTCTATTGTAAAAAAAAAATGTGTGTGAAGAAATTTACAATTAGAAAAGGGAAGGAGAAAGTTAGGTCGATGTCCAGCAATAGCAGTGACGTATACGTGATAGAAGATTCGCATTCCTCGTCATCACCACGTGACTCTTCCTATTCATCCACAGCGGGCAGTGGTGCGGATATAGTAGGAAACCAGGCTGGCTTAACTCGAACTTCAGATGCTAACGCTTGTAGCTTCGCACAGGCATCGCGTATGCAAATTGACACGGGCACGAACACCGAGGAAATTTTGGAATCGGATGCAATTGGACGGTTGACCGGCGTTGTCGCCGAGCTCTTCCAC…	-	-
Tb927.9.1420	hypothetical protein, conserved	-	-	V	V	-	-	0	0	0	14.5903	13.3571	1304	ttgtgcgcttgcagtgggtttctgacgttgcatacctcctattagtctaatataggtacaatttatatgctatgttcgtttagtgcatgatattttattttttgcataaggaaatgatatatatatatatatgtgtgtgtgtgtgtgattgcagttgtgtagtgtgttatcctgtgtttctcattgtgtgtttcatatgatatcatacaatcattatatgcttatcttctcttatttcgactgttgcgcagcgggaaatatgatggcatggctgaggttgctgatttctgcggtatttgccttaacatccactaagaattgcattagttccccatcgctctcataaagtttctacctactcatgcacgagataccgtaattgtttgtgctagtatataa…	329	catttgcaagaacgcatatcacgcgtttcgttttgcgcgcagcgattgatttgatgttgcctgcttgtgtctctgttggatatttttgagaataaaattgtatggcaaacccgacgatgggaatgtgacgggttgtgtttcgttgtcacacaacgggtaaggaaggctttagtgctatttacgggatgagtttgtgcagttcacttcagtggacatccttgaagtgaacggaagtggttctaatgagtggtgtatggtagtgacggcaaagtttgtgaatgtttggctattatttatatattttacgcgtacagttccccttccacctc	927	ATGACTCAGCGGTGGATTAAAAGGGGGCTTACGAACGTTGGGAGATGTTTCTTCCGTCATGTGGGTCACCTTCACAGTTTACAACCACTGCAGGCCATTGGAGTTGTAGAAAAGGTTTTCCCGCAGCGCGGCTATGGTTTTCTGTTGATGTTATCCCCACCAGCCTCGTGGTTTCGAGCCTCCTTCACCGATAAATCAGGGACATCTCAACTGCCCATGGACGCGGCTGCGCCCCTCTCTCCCTCCAACGAGGAATGTGTGAGCGTTTGGTTCCCATTGACTTCGTCTGGCGGGACTGGTCCGCAAGTGAGCGATGTTTGCAGAAAGGAGAAATCATCCAATACTTTGAAAGTGTCACCGGGGTGTTATGTAAAATTCAGTGCCACTGCCCACTACGAT…	288	-
Tb927.9.1440	hypothetical protein, conserved	-	-	-	-	-	V	1	0	0	22.8823	24.4865	174	ttttacagtggagctctaggtaactgtaggtaactgtgcgtttatagaagaacacttaaaccgaaaggagagtagtgtggtcactcggttaagagccattcagacacttgatctggctgtgctgtgtccgtaaacacacggaaagggattgactcgattacctcctgtccaata	1452	tgtctttcttcgttgcgcgctttagtttcggggacggggaatgtagcatacatgtacaactggtatctgtggggtaagtggttgagcaagtttcaacctaaacctcaaatgattattaccgccgcgcaccctgtggctaaaattttatgcttttgtttttgtaattcagtcttgtgttgtggttgttgtgggtatggctactttgtgctgtgtttacctttgatattgtccactaacttgatatccttcttcctcacacatttcttctcttttcatgtttgccatctttgacaccacttatgtatagttgtgcgcttgcagtgggtttctgacgttgcatacctcctattagtctaatataggtacaatttatatgctatgttcgtttagtgcatgata…	2454	ATGTCAGCTGCATGTCCGTTGTTTGCCGTGTGGTGGAGCTCGGTATTATTGACGGGTCTCGAATTTCCCGGTCTTTCGACATCCTTCTTGACGGTGAAGTTGGATAACGCCTCATGTTCACGCGTCAGCATCGGTGAAGGTAGTGGTACACTCAACTCTTCGCAACTTTCTGTGAAAATAGACCAACCTTCCAATGTTGTGTGTTCGGCCGGCATTCAATTGGGGGCTGCTTCAACCAATATTACTGTTGACTTGGCTGTGCACCTCAACGAGATCACCGTCGGAAGGGAGTTAGACGACCTTTGTTTTACTACAAACTTCATTGTGGACCGCTGCAGCCTTAATGTGAAGGTGAATGACATTAATATGGTTCCTAAATTTGAACTTTTTGAGATGTTC…	-	830
Tb927.9.1470	hypothetical protein, conserved	-	-	-	-	-	-	1	1(developmentally regulated)	0	6.71338	18.2972	124	TGTCAACTTCCCCTACTATGTTTCTGTATTACTCTCTTAGCATGCGAGTACTCTAAAATTTTACCTATTGTTACATACCCTTTTTCCTGTTGTCCTGACGAAAAAGGTTTACCGTGTGATTCAC	172	actgaataattgcagtaatctataaagcaccggtgtgcagtgtgtaataggtgtaacgaataggtgctgtcttgcacagaggattgaataacccttttgttcccttatcgtaccgaattaagtgcctgaatacctttgtaactttgttcatatgtgtattcttcatatcccc	471	ATGGCACTGCGTGATATTGTAGGTAAGCAGATGCTTCGGCAGACGGTACTGCAACCACGATTAAAACTGCCTGCTGGTCGGGTTGTGTCTATAGAAGAGGGATGGCGCCTTGCTCGTCTCGTACGCGAAGGAGAAGAGCACGCCAGCGCTGTAGCCGTGGAGGCTGCTGAAGGAATGGTCGCACCCTCATCTGTTGTATTGGAAGACGATGTGTCAAAACGCATATTGCTCTTGCGGCACAAAAAGAGAAAAGAGGGTGATACGAAGGCGGCTGTGAGATATGCGCAGCGCAGTCGGGCGGTGCCTGTTGTTGGGAAGGTGGCCCCTGAGGTGCGTGATATCGCCCTTAACGTGTTGCGTAAGAACCCGATTGGGCGCGCTGAGTTACGTGCCCGCCAT…	-	-
Tb927.9.1500	protein kinase, putative	-	-	-	-	-	V	1	0	0	11.1282	18.4433	48	cgtgtgcagccggtaacgcagcttcttagtttcgtcgtgtctatagcg	351	tcatgcctacttaatgtgtactaccgactacagtggtgagcaaacatctcgttacctttctttttcctacctacagttatctatggatgtttgcagtgctttcattgggttatcgatccattccattctattccattttattttatattgtgcttcgttctcttaatttgtccactgacattgcttttattccttttgtttcccctcgttgataccccagacctctcccgtctgctgggtggaggaggaagattcgtcttttgttttttgacttgtgtttggttactttccttgacatttcccctattcttgcgaggtacaacctcattgttttgaataaatgaaagtgtc	1398	ATGGATGGCGTGTGCGAACGGTGCTTATTGGGACGGGAGGTTGTACTCGCTGAACTGCTCGGATCTGGTGCAAACGGAAGCGTCTTTCTTGCGAGGCCTGTATGTACAACTGGTACAGCAAGTGCATTTCAATATCCGCAGCGCTTCGTTGTGAAGGTGATGCGACGTGGTATACTTCCAGCTGACGGTGCAGCGATGATATTGAAAGAAATTGATGCAATTCGGTCGCTGAATCATCCCTTCATTGTGCGGTACGTAGGTGCTTGGGTGGAAAGCGGTGTGGGGGAACACTGTGGGAGTGTTTGCTTGGCAATGACACATTGTGATGGTGGTGACCTACACGGGCTTATTCGTGAGTACTCCCTTCGTGAGGAGTTTGTCCCTAACGAACTCGCTATG…	-	273
Tb927.9.1510	hypothetical protein, conserved	III	-	-	V	-	-	0	0	0	9.11517	28.3549	1461	AGCGTGCATCACTATTATGAACACTATTACTTGTAACCAGTGAACGTATTTATTTTTTTATTTTTCGAGCATATAAAGCTTCAAACGAGTGCCGTCGTGGGAAAGAGGTTTCCCCTCTTTTTGCTACCTTTTTTGTAAAAAGATTATTATTATTAATTATTTATTTTTATCATGCTCTCTGTTTATTTGTCGTTTTTTTTGAAAAAAAAACCGCTACTTATTTGAGTTTCAGGATATTGCGTGTTTGTCACCAACTTTTTGCTGTACCTGCGCGGTGCTGCCTGAATCCCCTTTTGTTATAAATTTTTTTTTCGTTTCAAGAAAGAAAATATAATTAAAAAAAAATTTAGCCTTCGTATTAAGGTCCATTGATGGCAGCTGAAGAGATTCCTGAAGAGG…	760	ctcccctaaccctttcgccatagcaactaacgaaaagaatagagtcaacaaaaacgagatctaaactgcgcagtttcgtcatgctttcagtcgccaaccccctccttttcgcagttgggtgattttcacggttacacctggtggacgcgaaaaaaaaaaagaaagaaaggtggtggcagccttctccaatcaaaatgcaactgagaaaggatgtactaatgcatttcacgaaaacaacaatacaccgcaaatatggatggaaaagaagcaagaaggagttggatattcataccaccaccaattgatcatcacgaaggcaaacatagctgaaaaccatagaaaaaaaaaatcagcaaactcataattgtatgaaaattcaccgacaaatctaacacacat…	1149	ATGAAGCAGATTGCTCACTACTTTAGGATAAAAACGGCCAAACATGCTGTTTTAGAAGCTGGTGACAATATACGTGAATTATGTTCGGTGCTTTCATTCCCACTGATAATCAAACACGTTTCCGGTTACAGCAGTGTTGGAATGGATAAGTCGTGCAAAGTTTATGACATGGATAGCTTGCACAGTCGTGTAACTCGCTTTATTGAACAGTATCAAATTGCTCTCGTTGAAGAATTCGTTGTTGGCGATGAGGCGACGATACTTGTGTGTGCAGACAGCACGCAACCTGATGGCATTCGTGTTTTCCCTCCTGTAATGGTGCAATTTCCTGAGGGTGAAGATTTCAAACATTTTCATTTGAAGTGGGAAACATATGAGGGAATGGAGTGGCGTCTTATG…	-	-
Tb927.9.1520	hypothetical protein, conserved	-	-	III	V	-	-	1	1	0	47.5938	Stable	117	GGAAATTTTTTTTTTGTTTGTGTGCTTAGTAGCAACCAAGAAACTGAAGTGGGAAGGCAAAGAAAATTTTATTGAAGCGATTCCACTGCTGAGGCATATCATTTGACGTACGCAACG	283	acatgtattggggttttaccattcctactgcaattttctttttttttcttttttttactctttttatttttccttcgctgagagcgtgcatcactattatgaacactattacttgtaaccagtgaacgtatttatttttttatttttcgagcatataaagcttcaaacgagtgccgtcgtgggaaagaggtttcccctctttttgctaccttttttgtaaaaagattattattattaattatttatttttatcatgctctctgtttatttgtcgttttttttg	258	ATGGCTCCCGCAGTAATTGAGATACATATCCCCCTGGATCGCATAAGGAATGAAGAATATGCAACAGATGATTTGCTTCTCAACTGCTTAAGTAAAATAGGCGACACGCCAGAGGAGGATGGGCTTCCGCTTCGCACGTGGATCCTCCGAGAGGCCCATCAAGCGCTAATTAAGAGCCCAAAGTTACGCACTGTTTTGGTTAAACCGCAAACAGTAAAAGACAAGCCTACACATTTCCAGATCTGTTTTGATGAGTAA	130	-
Tb927.9.1530	hypothetical protein, conserved	-	-	-	-	-	-	0	0	0	11.8195	48.9421	25	ttcataaattcctttatgaactggc	36	gttggagacgtatgggctttagatggagagaagggc	2205	ATGCCACCACGTGTAACTGAGAAACTTTCTCGTGCACTGAGGAGGCGGACTCAAGTACAAGCATGGCATCGAGCACTTGCAGCCACATCCCAAACATCAAAAAAGGGATCTTTAACGGCAGTTTGGCCTCATGATTCCTTCATCCAGTCAAATGCTACGTTGAGAGTATCACTTTCCAATGGTGAGATGGAGACCCCCTTGACGCGGCAAGTGAAACGAGCAATTGTGCGTTCAGAAACAAAAGGAGATGCAATGAATGCACTACAGGTGTTGCTAAACGCAGATGGGGAGTCTCCAACAGCATCTACCTTCAAGACACTCGCCTGCATTTTACTGCAGCGCCATGTGGAAGAGCGCGTTGGTCGCACTGAATTCCAAAAGTTAATGGAGGCTTCTACA…	-	-
Tb927.9.1560	hypothetical protein, conserved	-	-	-	-	-	-	0	0	0	11.6755	42.2026	70	GGTCCTCACTGATCTTCTAATCTCTTATTTTAATCAATCAGACAACCATATTAATTTAGCAAGATAAAAA	9	atggcattg	1395	ATGGACGTCGTGGTTCTTGCGCAGTCAGTTCTTGACTGTCCTGATGAGGCGGTGTTGCAGTTACTTTCATTAGCACCTGAACTTCCTGTGGTGACTATCGAGACGTCGGTTGCAGATGCGAGGCGTAATTATATTCGACTTGCGGGAATTCTCCACCCGGATAAACTAAAGAACCGGTTTGAAAAGGCAACAGAAGTCTTTCAGAAACTGGTACGTGCGTTTGAGAAGGTGGCAGACCCGAAATACCGCAAAACCCTTCAGGCGCAAAAAGCAAAGGAGGAAAAACAAAAGAATAAGAGAAAGACGGTTGAGGGAGGAGTAAAGAAAGCGAAACCAAAGCAACTGGTGGAGGTCGCAGCCAGAGGGACAACACACACGAGTACGTTGCAAAAGCAAGAA…	-	-
Tb927.9.1590	hypothetical protein, conserved	-	-	V	-	-	-	1	0	0	5.70149	51.7053	49	ATTTTGCAAGGAAGGGTATATTGAAACTCTACACACCTGTGGTATTATT	626	tatgacagtaaattataggaaaagggggaagaagccttacccgggtgaaggtggccaaacgggggcgatgcggggattatgcgtcttgtcaatttgtgttattatttattattattattattttctgtcgcgacggtgtcatttcgtggctaacttccaagtcatgcaaacattccagtgtaaaatccgtctactgtattcattgagttgttggaaccgatggtctgttattggtttgtgcgagtttcggttgtgttatgcaaccttagagaacgcgcacgacatttcaaaaaaaaaagatgggggatatttgtgccatacattgtcctttgtgaagggttaccgtcttggttttcttttttttctttttttgtctgtctcgattaacttatcgtttat…	423	ATGCCAGTACCGGTTGTGGATCCCGCCCCCTGCGCAGTCGAGGCAACATTATGGCGCTCGTGCTTGAAGGAGTTCGACTACGGGCCCGACAGACCAAAGGGAGCTTGTGAGAATCAGCGATTGGGATATTATTCGTGTATTAAGGACTGGACAGCGAAACAAGGGGAAGGTTTGTATGATTACAGAAAGTTTAACCTTATTGGAGCTTGCGCAGGAGAGGCGGAGAAACTTCACCAGTGCATGATGGTTGGAATGTTTGAAATTTCCAACTGCAAAGAGCCGATGGCTGAGTTGAAACGATGTGGGGCTCGACACGATATGGCAGTACGACAGGCCCTTGAGGGGGATTCAGCTCTTCAAGCAGTAGATGAGGAACCTCAAGGAATTAAACGTATGTGG…	100	-
Tb927.9.1600	hypothetical protein, conserved	-	-	-	-	-	V	0	not detected	0	N/A	N/A	174	CATTTAGAAACCATACAAAGTGACGTGACGACTGGACCCGTCACCACGCCTCGTCGCACATACGCCGACGCTTTTTTTTTTTAATATAAAAAAAATAATACTAACAATACGTTGAAGATAACTACCGATCTTCTAATAAACATAGAAAGGTAGGTGCCATCATCGTAGAGACAA	926	tgcgctgtcgtgtgactataaggcatgaactgcgcgttaccgcttttcttttccatttctttctttgttgttattgttaattttattgttaattttccttggatgaaaagggcgcctgttgggtgtgtggcctcatatttccatctaccactttattgggtgtttattattatttttttttgtgtgtggagtctttccgtgtgtttgtgcgggtgctcgcacgcggaaatctttttattcagcacatgatattaccatatatgcgcggtgcaaaccttttgtgctagagaaacaaggcattcgttggtaccgttccgtcatatatatatatatatgagcgtatatttatttcttttttttttttgtcatgtctcttttagcctgctgaattgtgcgatc…	4818	ATGGAGGCATCCGGACACTGCGATGTGGACAACGGCCCGACGGCGCAGCAACCTGTAAAGGCAATACAAATTGTGCAATCCACTGAAGAGGCCGATGCACTGGTCAAGCGGGTTAAGCAACTCGAGCGGGAGAATAAGTCGCTCACGGACGTGCTTACAAAGGTATGTGATGAGAATGCAAAACTTTCTGGAACTGTAGCGGAGATGCAAGTGAGGTGTGAAACTTATAGTACCAACATATTTTCCGAAACACCTGTGCTTAAAGCACTTTATGAACGGGATAAGTTTAAATTGTTTGGAAGCTCAAAGACAGCCACGCCGGAAAACCTGCAGAAGTTATTAGACAATTTGTGCAAGGAATTCACCGACTTCCGAGCCCAGCACACCTCATCCAATGGC…	-	199
Tb927.9.1610	phosphatidyltransferase, putative,phosphatidylinositol synthase, putative	-	-	-	-	V	-	0	0	0	9.16558	28.8771	136	tattttttttctttttcagaaaacttgtggacacggtgtcaaataacaggggcattaccgtctgacgtaggtggaaggagatacacaaacacaaacacacgcataggcataggcataggcaagcaacgcagcacca	480	ggagttgtgtgttaaaggaggcatggaatgtggaagcggtattgtcatattttcccccgcctttttttttgtagttccctgtatatcgtagggtgattcatctttaagtttagtgtttacttcttcatcccttccctcttacatggacacgctggtttgggaatatttgtctcggtgccgcatttaccgcgtttgcacagcagcatggaatgaaaagcaaatggttgaacgatgtggagtctgttgggatcggtgttgtccactggaatatgtgtttaacggccacggaacaactctccctaagtctcaattaaaggtgaagggatttgataaatgcactgcactacacaacacacgctttccccggtaagcgcggcgttcctctatctatctcctttt…	654	ATGCCGAAAGCTAAAACTACCACACCACTGCAGGTATGTTTGTTTTACCCTAACCTCATTGGCTACACACGCGTTATTCTTTCATTGATTTCCTTCTGCTTGCTCGGCCACTTTCCCATTGCATTTTTATTTTGTTACATCATTGGTTTTGTGCTGGACGCGGTGGATGGCATGGTAGCGCGACGGTTTGGCCAATGCACACAGTTTGGTGCGATACTTGATATGTTGACGGATCGGGCGTCAACGGCTGGTTTGATTGTTGTGGTTGTGCAGGTATTACAACCGCTTCCACATTGGGGAGCCACTTCGCTTGCATGTCTTGTTTTCCTGGATATTTCTTCGCATTTCTGCGTCATGTACGTGTCGCTTTATGCTGGCCGTACTAGTCATAAGGACGTG…	-	-
Tb927.9.1640	hypothetical protein, conserved	-	-	-	-	-	-	0	0	0	NA	9.30247	53	aaattgtgtgtgtgtgtgtgtgtgtctagggagcatttaggctcctgtacttc	258	tgtgccgtgcattttttttctttctttgacgaatggatatgttgcgcttttctataatcactttagcgtcgcgtggtgttgtgttgtgttgtctccgcttatgtgattatcggtgtgtttctcttcactctgcgtcgagcactgtgctgttgactcttgtggtccctgatgtcagtgatgacgaaaggtcgtgatttggagaaaagggaaataagaggtttcgggtgggttgtcacgctgttgtcgttaagttcgtgg	393	ATGTGGCGTACTGCTGTCTTTTGCACTATTCGCACAGGCGCACTGTTAGTTTCCAGGAAGCATTTACGATTGCGGTGTAATAGCTGCACCCGTCTGCTTCCCGCAGCACATTTCTCAAAAGCTACCGCCCCCGCGCAGTCGCTCGTTTGCATTGATTGTAAACGTCTGTGTATACTTTGCGGAGTGCATCGTACTCTTGACAACTTTAGTGGTGCGGATGCCGAGTTGTGCGACAACTGTCTTGCGAAGAAGCATGTTGCACGGGAGAACGTGTACTTTCGGTACCCAGTACTAAAGTATCGTGCGTGTCCATTTAGTGTGGAGGCCATGCGTGAGGAAATTCGACGGGAGGGGACATCTATTGATGAAGAGGAACGAATGGATGACATGTAG	-	-
Tb927.9.1660	hypothetical protein, conserved	-	-	-	-	-	-	0	0	0	3.91948	9.21031	139	TTCTTTGCATTTTATTGTTTCTTCTTTCACACGGTACTTGATATATATATATATGTATACTTCGCGACGACAGGCGTAGTTCCATCAAAGTTTACGATTATTGTGGTGGTTGGACTGCTTGAACTGTTACCCCATTACC	174	agcggcgatgttgtaacatgatcactttccagttgtcgtctgttatcacttacatctcttcactgtgtgtggacagcgacaaaaacaccgtaaccccactcaactgcatcgttgactctatgaatgaattactgtttgtccacctccgcaggtgatgctggaataggttacccc	735	ATGACACTTGATCTCGTTGGTAAACTTCACCGGACGATTTATGTGGATGGTTGTCCTTCCGCCTTTTACGAGGATTTTGTCCGCCTACTCGCTACGAAGTGTGGGCCAATCGAGGGATGGGATGTTGCAGATCGTCTTATTGTTATTTTCAGCAGCTTAAACAGCGTTAGTACGGCCCTGACTTTTAGCGGTACCGCATTTGGTGACCTTACTAGCAGTGTAACCGTGTGGGTGGCGAATCAGCCACCACCTCCTAATGTTGTTCAGCAAGTCGCCATCACATCTGGGGGAAATGGTAAGGCGATTGAGGAAGCGAAGGCCGCAAAGGAGGCTCGGGAGAGACGATTAGCAACGATCCGCGCTGAGCTAGCGGAGGATATTGAACGTGATAAAGAGGAG…	-	-
Tb927.9.1720	peroxisomal membrane protein 4, putative	-	-	-	-	-	-	0	0	0	9.23787	18.846	65	ttgggaccggatcaatatcgacaagtcactccgtcgctaaaggaaggccacaattacgtgtagtc	242	acagtggctgtgaggaagcaaagggaaagaaaacaatgaagccacagtccacgtataatatttggtgcggtttataccagttctttatgtgtgtatgtttaaaggctacacaactttggtgtgtcatcgtggtttgcatccattcagtgagtaatatggtcaggggttgcctcccattttgatgctgtgctaatgcgtggggagtcactaccaagttgacgctcgccgtgacaagtttcctg	924	ATGAGGCCTTTTCCTACCCCAAGGCCTGCGGCTATTTGTGATTTGTGGCATCTGTCAGCTACCGGTTATTGTTTTCCGGTCACCCCCAGTTGCAATGTTCACATCCGCTACTCTGCGTGGACTCCGTTCTTCGGACTATCCATCCTCTTTTTCGTTTCTGTTACCGTTTCCTGCGTTTCCGCTTTAGTTGGGACCGGATCAATATCGACAAGTCACTCCGTCGCTAAAGGAAGGCCACAATTACGTGTAGTCATGGCGGCTGAGCCCGCGGACAGGGGTTGTGGTCCCATTAGTGCAGCCAAGAAAGTCACACTTCTGATTGACGACATGATTCGGTCTGGTAAGTACAAAATACTATTTGATGCCCTTAAGTCGTTCCGCAACGGATTTGTCTACGGC…	-	-
Tb927.9.1730	hypothetical protein, conserved	-	-	V	-	-	-	0	0	0	12.8727	11.801	54	GAACCCAGGATAGCAAAGCTAAAGGTAAGATAGTTGGGCCCGATCCCCTTTGGA	503	catagtatgaccataagtaattatcgtcaacaccaccttctttaattgattctttcagatgtgtggtgcagcactcgatgctggtttctcggtcttgcgtttactcacgagcgcttttttcagcagtcacttctccgttgaaccgcaccatgctgttctccgctccgtttgtaaccgggaaaacatcatcatgggtgtgaaagtgatagaatttttagttaccatatatttagaatgtctttttttcttctttagctgcaaaatgttgtgatggaggggcaagaaccacgatcgctcttccccgtttttcacgttcaatagagtgcgtatatcagcgattccgcttagatgtgacctccattttttttttcaatgtagctgtcactgcgaaacggtctt…	2196	ATGGCACGAAGTGAGGGGAAGAGAAGTCCAAGTGACAGTGACGATCGAAGCGATGAGGATCTTTTTGCGGTATTCCATGACCCCAGTGGAAATGTGAGTGGGTCGGTTGATTCCACAATCGGCGTGGCGCCAAACTCACAGGCTAGTCGTCTCAGTCAAGTGACTGCTGCTATGGAAGACCCCGTTGTATCTCGGCTTGCACTGCACGACCTCGGCACAAGTGTCTTTCCAGCAAATAAAACTTTTAGTGGGGCAGAAGGCAGTACCAACCCCTCCGCTTCGTTCATGAGTGTTGTCACGGCAACTCCCACTGCAAAAGGAGGTGTGGATGATGCCCCAATTAGGAAGCCGCAGTTAGGAATCGTACGGGAGCCCAACAGCAATATTAAAGTTAGTCGA…	224	-
Tb927.9.1780	sec1 family transport protein, putative	-	-	-	-	-	III	0	0	0	13.8859	15.1396	23	cttgattcttgttttgcataaag	1454	gcaccggcccggccgttttggtctttgtgccatttggcgttttcccactttcagatactatcctaacgtgctttctgtggaattgccaaactcctttaatcactctttgtgtttagcgggtccctttcagagaaccgtgtttgtggtctactggaatcctctctgcatcaacgtttttttttttagtgcttcgatcggtgcccagcgtgggcgaaacagcccctcaaagtctcttttcagccgtatttcgtacagtttagatcattacggcaccgaaaaaaaaagaatttatttgcggatgtgattgacataaacaaggcagttttttggcgcagtagaaaaaaaaataattaaaaccaccactgtacttgcatgtttgtaaaaaaaaaaggtttacca…	1884	ATGCCACCGCAGCGGAAGATTTCACTGCGTCAGCGACAGAGAGATGTCATACAAGCAATGATTTCATCTGCTCTACCGCTTGGGCAGGGCGGTGTTCCAGCGCCTCAACCGATGACTGCAACTTACGGGCCAGCGGCGGTTGCCCCATGGCGTCTCCTCATTTACGATGACATCGGACGCGACATTATTGCCCCGCTGCTGAGGGTTGGGGACCTTCGGGAACTTGGCATTACGTTGTATATGCACATCAAATCTAAACGGGATCCAGTGCCTGGTGCTCCGGCCATCTACTTCTGTGCACCGACTGACGAAAACATAAACATAATGGCTAGTGATGCGGTGAAGGAATTTTATGAGTGGGTGTACATAAATTTCACTTCGCAGATTTCTCGAAGAAGC…	-	617
Tb927.9.1790	hypothetical protein, conserved	IV	-	-	-	-	-	0	0	0	17.2758	14.0817	228	TGAGATACCGGTTCATTTATTTAACCTTTTCTTTTGGGTGTTCTTTAATGGCCCCTAACACGGTTATTTTCGCCTATTACCCCTTTTTTGTCTTGCGCTTTTGGTCTTCTCCGTGTGGCAACTGTGATTTTCCTCCATTTGCGCTCACCTATTTCCTTATTTATTTATTCCCTTTTTTCCACTGAGTGTTTTGCACGCTTTAGCGTCAAGGCTACAAAAGCGACATGC	187	ttttgctgcggtgtgcgtggagaaggatcgcaatgcgctgtgcattctgttgttgtggggccacacattgtttccatgagcttcatgactcattgccgtgttaaatatattctcgcggttgcacttcaaccagtctgtgcttcactttgctaccgttgcacatgttctgcgacttttccgtagtccc	729	ATGGGTCGGGGGTTCGTGATGGATTCACGCGGCGACAGCGTCACGTCTTCTCTTGCGGGACTACTACAGCTGCATGAGGAGCAAATCCGCGCATTGCAGGAGGAAGAGGCCGCTCTCAATGCCCGTGCTGCTCTGCTGGAGTATTTGGCGGACTGCTTGGAACGTGATGAGCTGCCTGAGGAGCTCCCGGAGCAGGAAATCACAGCTGTCTGTGAAGATCAGCAATGCGTGTATAAGCAAGACACAATGGTCTGTGAAACACCACCCAGTAATGCAATGACACAAGAAGGGTCACCCCCCATTGCGTCTCTAGAGGCATTGAGGGGTGAGAGGCAGTTGAATGCGACGCCATCACCTGTACGCCGTGAGTTGGAGGATTTTTTTTCTGTAAAGAAGCTA…	-	-
Tb927.9.1810	60S ribosomal protein L35, putative	-	-	-	-	-	-	0	0	0	68.1316	Stable	53	CTTGTTCTTTCTTTACATTGTTTTCGATTTGGTGTGGAGTAGGTGCACAAACC	102	tgcgacatattgtgagataccggttcatttatttaaccttttcttttgggtgttctttaatggcccctaacacggttattttcgcctattaccccttttttg	384	ATGTCGCACATCGTCAAAATCCGTGACCTGAAGGAAAAGGGGAAGGATGACCTGCTGAAGCAGCTTTCTGAATTCAAGAAGGAGTTGTCGCAACTTCGTGTCTCTCAGCAGATGAACGTTGGTGCTGCTCGTCTTGGTCGCATTCGCACCATTCGCAAAGGCATTGCCCGCATAATGACGGTGCTTAACAAGAACGAACGTGAAAACCTCCGCAAGTTTTATTCGGACAAGAAGCTGCGGTCGGCGAAGCCCAAAACACTTCGTGCAAAGCTGACACACCGGCGTCGCCTAGCACTGAAGGCCAACGAGAAGAACCGTAAGACCCGCCGCCAACTCCGCATGGCCCACAAATTCCCGAGGCGCATATACGCCGTGAAGGTTTGA	-	-
Tb927.9.1850	60S ribosomal protein L35, putative	-	-	-	-	-	-	not detected	not detected	0	N/A	N/A	353	ATCATGGAGCCACAAAGAGTGAGGAAGAAAAAGAAACTTAAAAAGGAACGGTGGGGTGCGTGGAAGGAGAGTACAGGTCTGGCACGTTATAAAGACAGTTGAGTTGTGGAGCAATTTATCATGTTTGATGTTCGTTTCACTGCGAGCCACTTTGTTCTCCTCACACCGTTGTTTCGTATTTACCACTACGCTAATTCGTTCACACTATCAGCACTTATATTAGGTATTTGGAGAACGATCCTACACTGTTCTTGTCTTCTGTACGCAGTGCTGTCAGTCTCTTCCCAATTTCAAACTGCGATGTCGCGTTTCTACTTCTCCGTAAAGGTTGTAGTGGAGTAGGTGCACAAACC	154	tgcgacatattgtgacatactgtttagtgtacggtagtccgcgcagccgctcttccttttcgtttcttttatttttaagttccctttagtgattgcttctgccaatttgcatacgtaacatctcgatgtccagtgacgtcgctgattgcccccc	384	ATGTCGCACATCGTCAAAATCCGTGACCTGAAGGAAAAGGGGAAGGATGACCTGCTGAAGCAGCTTTCTGAATTCAAGAAGGAGTTGTCGCAACTTCGTGTCTCTCAGCAGATGAACGTTGGTGCTGCTCGTCTTGGTCGCATTCGCACCATTCGCAAAGGCATTGCCCGCATAATGACGGTGCTTAACAAGAACGAACGTGAAAACCTCCGCAAGTTTTATTCGGACAAGAAGCTGCGGTCGGCGAAGCCCAAAACACTTCGTGCAAAGCTGACACACCGGCGTCGCCTAGCACTGAAGGCCAACGAGAAGAACCGTAAGACCCGCCGCCAACTCCGCATGGCCCACAAATTCCCGAGGCGCATATACGCCGTGAAGGTTTGA	-	-
Tb927.9.1880	hypothetical protein, conserved	-	-	-	-	-	-	0	0	0	20.657	32.6276	249	tgggtccagctcctacacaagtgccaataggaaaagcattaaaccgtacagactggcgtgcttagtttgtgaggactgcggcaaagccaggttttctgttgttgcatttgtttacagaaaaacaggctcagcgaacatcgggcagaaaggggaaggggaaagttgtgacgaccgctgtagcagcaagcaattagagtcacctttgtcgaggtgatttgtttccctttttattttgagtgaaactcgctt	61	gttcatgtgtttttctgtatatttgcccgctcatctaccacttaccacttctatgtaaatg	1710	ATGGCTAAACGCACAGTCACAGCTCTTTGTACTATTCCCGAGGAGGATCCCGTGCCACTATTCGTTGGTAGAGAGGATGGCACGGTTGACTATTACAAACTGTCGGATATCACGCGTGGGGGAACACCTATCGTGACATTCTACGGCCATACTAAAACTGTCACTGCAATTGTGGCCCCGGCGTTGGATCAGGTGTTTACTTGTGCTATGGACGGCAACATTCGACAGTGGTCAGTTGACCCCGAGCAAGAGACACCACAACGGTGCTTAAAGTTAATTAAAATTGTTGTTCCTTTGCGCTGTCTTGCGATGTGCGGTGACCGCCTCTACGCTGGCGATGACAATGGATGCCTGCAAGTGATATCAGGGGAACGGCGTTCTGCGTTGCCGGGTCACAAA…	-	-
Tb927.9.1910	hypothetical protein, conserved	-	-	-	-	-	-	0	0	0	6.95264	15.104	332	acaacgtcttgcgccttcggactgaagcgtgttattggttgaagctagggggttagatagcttagggagggctgtgtaggcacaaaagattgcgtctggctgtgagataaggcgtcgttgcctttccacgtatagatatattccatacaggtacttgcgggagggaaaggtgtgaggaaagaaattctcatacggccaataccgatagaaatcataagttttagaacttttgtgcgcccctatttttttttttttaattgtggatttgcaacttttttctttttacgatagagccgagctcacgtgtttgccttattcccgtgagggaagcg	472	acctctcctcagcgttcttttagtttagttcagttttccgctgtaccatttcttttgaaagagagagagcaactgcagcgaccaaaagcaaggagggatgtgccagcggagcaaacatattctctgtgatcaaggtactttgcataccgctccttcttgttggtctctttttgctgctctgccagtaggagcacagtggctttgggtgcgggggaaagaaaaaaaagagatatatgactgattcacccttctaattgatgtttaacgcatttggtacgtgcttgttgcggttgcttttggttgtccctttttttttttgttgttggcatgggattcatgttggcgttaacatccgttttcgcacgttgacgacgccaacctaaggtacatgcctttttg…	648	ATGCCTAACCCGTACACCGGAAATTATGAAGCAGCCCGCTTCGTGGAGTACTACGCCTCAGCTCAGATGCTGCGGGACTCTGTTCATCGGTTGCATACGGTTAGTATTCAGCGACACATGGACGCTCTGCGCCGTGCAGAGTCCGCCCACCAAAAACACACGTGTCCTGCAGCACCAATACGTTCAAGGCAGCAAATAGAAGAACACGCCAATAGGATGGTTTACCAGGAGATGCTTCGGCGGCAGAAAAACATGACGAAGTTAGCATGGGACGTATACAAACCAGTTCCCCCAAAACGTCTTAGCAGTGAAGAGCTCAGGTCACTGGTAAAGCGCATGTATGAACAACAAATGCAAAACATGACAGAGCGAAAGAAAGAAGCCCGGCAACGACAAGTG…	-	-
Tb927.9.1920	hypothetical protein, conserved	-	-	-	-	-	-	1	1	1 (developmentally regulated)	12.2865	75.5252	234	gaaggtgccaccaacagcagtgcccctagattacagaaggctcatcagtcgcggcaaggacgcgcacggacggagaaaggagtaagaggaccacgcgaaggcgcgaaacaaagctgggagggaagttggatctatctcgtcgctttatctcatcttcctcctttggagaaacttttgcatccagacgcaaagccgtatagatttacagggccgttttcattaagaccaatatat	523	atgtggtgattattttggtggtggtctgctggtacgcggtgggaatggtgggaaccggctgtgtccgtcaccatcaactttcccttattttttgtgtcgtctcttttctcatattctttactagttacttgaggcacaacatctgaaaggtgggatggagcgggacgctacgtgagaaagtgaatgtggaagtgtgtctcaccgtttgctgtggagaggctttttgttttgttttcgtagggtattagcgatttgaataatttttgttataattagtacgatggtgactgtgtagcggcgacgctctttttttgtttccatcttttcgcaggggatatgtgtcaaaacgttttctttaatttttagtagccacgtatccgagtgactagatggacgctt…	330	ATGCACAGTCGACGCATTTTTGGGAGCGCGGCTATTCCGTTAGCAATGTACACCAAACTTCGCATCTGTTCTCAAGCGCAGGCCCGGAGGAGGTTACCAAGCTTAGTGCCACTGCTACCCGCAATGGCAACGGCAACCCGGTCAGTGATACCGTTGGTGCAGTCCACGACACCAACGATGCCGATGCTTGAAACGGCCGAGTTCGATCCAGTGCTGCTATCGAATTATCTTGAGTGTATCGCGCCCATGAGGGTAGGATTTCTACGTTTGATGGAATTATGGGGCATCGGGCGCATGGTGATGTCTTGTTTTTTTCCGAAGATGCGGTAA	-	-
Tb927.9.1950	hypothetical protein, conserved	-	-	-	-	-	-	0	0	0	7.82367	10.5365	82	ttgtcctgatagaaagtccgtgatattaccttctttgtttgcttttaaacacacatacacacacgcacatacgcccttgaag	12	acccaattcttg	1224	ATGTATCGTAGGCTATGTGCGAGAAGCTGTATTAGGCAAAGTTTGCTCATGCACGTGCGCCTGTTGCGGACAAGTTGCGTAGAAAATGTAGATCCTGTTGGCGAGGATTCTCTGAAAGACTCATCTGTCCGTGAGGCTGTCGTTATCAGCGAGGTTAACATTCCTAATCAAATATATGAGGACAAACATGGGGGAATTAAATTAGGCGATGTCCACCCCGTATCAGAGAAGGAAAATGTTTTTGTTGAGATGAACCAACTGAAGTACCTTTTCTCCCAGGAGGGACCATACATCGGTTCTAAGAGAAAAGATGCAACCTCTGATTCCGTTAGCGACCGTGGTCGGCGTAAGGTTGTTCGGGTTCCTCAGCCGGAGGTGAGCTATGTCCCGAACGAGACA…	-	-
Tb927.9.1960	nitrilase, putative	-	-	-	V	-	-	1	0	0	14.6391	118.346	4474	TTCAGGAATAGCCACGTTGCGCCTAGTTCTTTCGATATGTGTAGGGCCGTTTTCTCTCAATTTCTTCTTGAATGCTGTGGCATCCGCATTTGTTCCCCTGCTTATTAGGAACGGTAGTCCTTCGGAATCGCACAAGGTGCTTGGGGGCACCTGCACGGAACAAGTCGGATATAATTTTCTCCATGCTGGTGGGTTGCAGCTTCCTCGGGTCGAGTTGAGTGCCGCCAAGACTGCTGTGCGCGTTTCGCCCTTATCCAGCTTCGAATGCAGCGTGTTCTTTTGTTACGCTTCTGTTTCATGTCTCCCACCAAAATATCAACTTTACACGTTAGGTGTGCCTTTCTGCAGTTGTTTTTGACTGTAATCTCATCTGATATTGCACTCTCTTTCCAAACAACG…	546	cgaagccgggaaaaaacgaaactatgttccttgacctgatggtgtagctggtatgtgtgtaactacattcagaatgtttttaaattccattattgcctcagcgcccttgtcggttaggtaacccttatttgtttatgctatgtttttgaaccacttgtgccggagcatcccgggtttctcctttgtgccactttattttatattagcgtagtgtacgagctaaaactgttatctagtgtacttcttggtattcgtaaattctgaaagaggtctcgtacacgagaaagttgttacgtgctctctattttttcattcgttttactgcacacgaaaatttgaagccacttttgcccgtagttttttccactgtgctaggaggtgtgcaacattgttttcgtt…	822	ATGCGCGTTACTTTGTGTCAGATGACTGTTGGTAAGTCCAAGGAAGCCAATATTCGCAAAGCTGTGGAAATGATTGCTGCTGCAGCGAAGCGCGGTACTGACTTTGTGGTGTTGCCCGAGTGCTTCAATTGCCCATATGGGACGAAGTACTTCGCGGAGTATTCGGAGGAGGTACAAGCGGGGTTTCCTACATTTGATGCTATGTCCAAAGTAGCAAGGGAGAACTCGGTTTGGGTTGTTGCAGGGAGCATACCGGAAAGGTTGGAAGGGAAGCTGTTTAACTCGGCGATGGTATTCGACCCTAGAGGAGACTTAAAGCATATCCACCGCAAGGTCCACCTCTTTCGAATCAATACCGATACACTCAAAATGGATGAGGGAGAAGTCCTCTCTGCGGGA…	-	-
Tb927.9.2010	kynureninase, putative	-	-	V	-	-	V	0	0	0	23.6941	64.3959	718	TGTCGCCATACGTGTGTACATGTCACGTTACGTCACACACACACACATACATAAATACATACACTTACCCCTTTTCCCCCCTTTTTCCTCCGTCACGGCGTCGCCAAGGAACTTGTCTCAAACCTTTTTGGTAAGGAAAGGAAATAAAAGGAAGACAAAAATAATAAGGGGGAAAAACAAAATACAGTAGAAACGAGGGGAAATAAGTAGGGAAAGGTGAAGGGGGAAAAAAAAGCAGAGAGAAGCAAACAAAGGGGAGGAAGCACAGAAGTTGTGAAAACTAAGCAAATAAATAAGGAAAGAAGCATTTACACAGGCAAATAGTGCGCTTGAACTTTGAGGAAGTAAAAAATAATAATAATAATAATAATAAAACGTAAGGGAAGCGGGGTAAGGGAG…	1879	gtccctgggagtttgtggacggggacttttaggtggcaggtgtgaggaaaagataaatggaaaggggggggaatccattagtgtgaaagggttggtaatgtttcggaactgaggtgctcacacgcggggctgactaagtttggatcatggggtatcagagtgagatgaggggtcgatagatatgaagagaaactgggaactttgaagcaaattgtagcgatcagctgttgtttcttttttttttattatttctttcatttttgtgagggtgtgcaactggtggaaagcatcaggaggtgtagagggctgtggatgctgataaaggaaaacagggtaggggcagcgaaacatgcaaaaaaaaaaagcagcccgagtgaggagaggttgctggacaaatat…	1308	ATGGACCGCAATGACCCACTGCAAGTGCATCGCGACGCCTTTAATATTCCAAAGCGGCGCGACGGTTCCGATCACGTTTACCTCTGTGGGCAAACACTTGGTTTGCAGCACAAGGACGTGGAGTCGAGTGTTGCTGGTGCCCTGAAGCGGTGGCGTGAGCTCGGCGTGCTCGCTGAATTCCAACACCCTAACCCGTGGGCTGAGGTCGATCGCCTTGGCCGGAAGGAGATCGCGGAAATTGTCGGGGCGCAGGAGAGTGAGGTAATCACAATGAATTCCTACACGGTGAACTTGCATTTGTTGCTAATAGCCTTCTACAAGCCGAAAGGAAATCGGCGGCTAGTGATGATGGGGAACTATGCCCTTCCCAACAATGTTTATGCGGTGATGTCGCAATTG…	1592	1672
Tb927.9.2020	60S ribosomal protein L38, putative	-	-	-	-	-	-	1	not detected	0	N/A	N/A	567	ATATGCAAACTACTATATTTGAGCACTGAGTGTGGTCGTGCACACGTTGGAAAGATGCGAATGAAACTGATAATTGAGCAGACTGAAAGAAACTGAAGCTTCAAATTGTGCAGGTGCGCTGTGAAGGAAACAACAGGTAGCGGGGAAAAAAAACAAGGAAACGCTTCAAACTCATGCAATTGCTCGTTTTCACCCGCAACTGTCGTTACTTCCGTTGGTTTTTTCACAATTTTTTTCTTTGTTTAATCGGCTCGAGCTCACAAAATATTATATATACACGAACTCACCGAACGAGGACGTTGTTTTTTTACCCGTGGCCCTAATGTTGTTGCCCTTGTGTGCAAAGGGCTCTGAGCTGCCATTTCTTTCATTTTGTGCTTGATGTGTCCCCCAACTTAC…	961	ggatcgaggaagcaagtgaatgctgagaacactgagaatgcaaaaacagaaggaaggaaacacatgcggtaagcacgtgtgcatccatatgaatcggtcaactgtgctagcgtctctttcggttttggtccccccgtcccctccctcctatgcggtattttcctaatttttaatataatttagcaaccatcgaaaaagaggagcattgaggggtgtctcctacttgcgctacaaaaaagctcatacctttagaattccaattctcttattcatctcttactttttcatgcatgtatgaagttgaagtagtagtagtacccaagttcccccccccccccatgagcattctcacccggatattcgacacagacaaaagctattgatagtgtcgtttggatg…	249	ATGCCGCGTGAGATCAAGAACCTCAAGGAGTTCCTTGCTATTTGCAGTCGCAAGGATGCCCGTTGTGTGAAGGTGAAGCACAACCCGAAGGTGACCAAATTCAAGGTCCGTTGCAGTCGCCACCTTTACACCCTCGTGATGGCTGACAAAAAGAAGGCTGACAAGATCGAACGCTCCATCCATCCATCCGTAAAGAAGATCACCGTCACTTCCCGTTCGCACGCCAACAAGAACACACCGAGCAAATGA	-	-
Tb927.9.2050	membrane protein YIP1, putative	-	-	-	-	-	II	0	0	0	12.8825	NA	914	TTATAAGGAACTGAGCCACGGCAGTGGACTTCTTCCAATGTTCAGTTGGAAGGATGTTCTCTCTACTGTCATTTACTCCACCCCCCAGTTCTTGCTGCGGCAGATGTCCTCCGTGTTACTCGGGTTGGTTGCCGGTTACTGCAGTATTCTTTTACTATTCGGACCCCTTCCATTTGCTTACGGCATCCTACAGCTTACTGCCACGGTGTTAATAGCTTACGCCTTGGCCGTCGCAACTCGCTACGGAGTGCGTTGGGGCACATGTTTGGTGTTGGCTCTAATGGACGGTGGTGTCTGGAGGGTGTCGTTTCGTAGGAAAAACAACACCGGATCGGCGAGAAGCGGTGAAACGCAGTTGGATTAATGGTCAATCATCACGTTAAATGAGAAATGAGCTTA…	528	aagcgtgcttagtacctgggcgttactactccacaacttacgtccagtgaccgtcacaccttgcatcccgtccgttttgcctctcttttggttgaggaaaaagatccagtctgctgttgctgaactgcatcgaggaacggatggaagtgttttcacgcatgggaatgaaaagaagagggggagagaaagcaactaccgcccgtggtgtgtgtcctgtgcgtttgtttgtttgtttgcacatggagtggtggcgggagcggagtttaagtggaaaagtggtgaactctttccaatgtctgtactcctttcagttgtatatccccctccttttacatttgcgctttctttgtcttccttcgattctgaaccccaaacctcctcccggtgtacacacaaatc…	1080	ATGAACCCAATACGGCAACAACAGCAACAGCAACAGCAACAATACCAGCATCCGTATCAGTACCCGCAGCAACAAATGCAAGCGCAACCTCCTAAAGTAGCTTCGGCAACGCCGTACTTTTCACGGCCGGCATCGTGCGCATCGCCCAAAGCCTTTCGCACAGGCTCAGATAGGAACAGCTTCCAAAGTAGCCCCTCCCATTTCGTGAGTGGAACCCAATCACCGAAACCTACTGCTGCTCATCCATTCATTCAGATGCCGGTAGCAACGACTGTGCCTCTAATGAATCCAGCGGTACCGGTGTTCCATGACTATTCCCCAAAAGGTCAACAGCTCCCCTTGCAGGGCACGTCGTGGCACCAACGAACCTCCTCAACGGGTCCACCACCAACACCACCC…	-	220
Tb927.9.2060	hypothetical protein, conserved	V	-	-	-	-	V	0	0	0	8.23155	7.61762	892	AGTGGTTTCTCCCGTTTGGGTAAGGGTTGTAAGAGAGGCTGTGGTTCTCCATTGTAGTGAGTTAATGGGACTGCTGATTTAACCCTAGTCGCTCTTTTACTTCACTGTAGTGTCTATATAGGAATATCATGTGTTAGATTGTCTAAGGATTTGGAAGAGAGGCGGGTCATGCTTCATGCCTTCATACATTTGAAGGAAAAGGTAAACAGAATATATCAGTGGGACTTTATTCTGTATGTCCGCGCACTTGTATGGGAAAAGGAATGCACATGCCGTGTAAAGGGAGGTAAAGTGGTGGCAAACACACCTTTCAAGTCCTCATTTCAACTGGATGGTAGCGGCTTTTGTGTAAATTCATGTTTGGAGTTGACGGGAAGGGCGGAGCAGACGGCACAACTC…	1239	ttctttcgtattttggtcagcgcatctccagcatttttctccgtcaccgctacgctacccccggcttgcagatggctcccttagattcttcgcttgtacacttgctactcaagtttcgttgggggggggtgtgctggtttggttggccgtcatggggtattatcaacgaaaaagtttaaacgtttcgaagaaaggaatagaggttccgaagaccgctcagtgttatagcggcgttcttcaacgaaatatatacatatatacatacatatataccgcgtcgattggttactctctttctttatatctgtatccctctttctgtgtgtatgaaaactgaactgttttttgatattttaccagggatacatatttttttaaaaaaattatgtttactgagtg…	1062	ATGTTTTCGCTTGTCCGGGGTCTTTACAGTTCCATCTTCGCCGATGACACCAGGAAAGTTCTGATCGTTGGGTTGGAGTCATCTGGGAAGACAACGCTATCAGAGCAGCTCAAGCACATGTACGCGACGGAAAGTAGCAAGAATGGTGCCAACAGTTCCACTACGGAAGAAAATAGTGGTGACGCAACTGCAAGTGAGGTAAACTATAATTTTCCCACACCGGCCCCGGTGGAGTCTTTGAGGAAAAAAATTAGGCCAACTACAGGATTGAATAGGTCGAGCGTCACGCACGTAACAACGCCACCGCAGCATGAGACACCAAATGTCTCGCTCACACCCTTAACGACGCCACTTATATTATGGGATATAGGAGGGTCATTACGACCTCTTTGGGGAAAC…	-	133
Tb927.9.2070	hypothetical protein, conserved	-	-	-	V	-	-	0	0	0	16.881	0.672348	2480	AACACCAACGTGAAATAGTGCAGGGAGCTTCGCGCTCCCTATCCCCCCAACAACAGGTGCCAAATTCATGGGCACCAACACTTCAATCAGCCATGAGAGCGGCGCCAAGCGGAAGGATGCCTTCTCCTGTATTCACTCAACAGAGTTACCAAGACAGTACGTCAACGCTAACGGAAAGGGATGGCTGGAATCGCCTTTCCCCTGGTTCTCCGTCGCACCACTCCAGCAGTTGGGGACCACCATATTCTCCAACCGGTTCTAACGCTTTGAGTACAACAGTGGATTCGACGTCCCAAACTGCGAGGAGGTTGGGGAGGATCGCTTCACGAGTCGCCAATGCGCATTACCACTGCACACCTGTCGGTCCTACACCCTCGCGGTTCTCGATGACTCGGGTCC…	823	aggcagcgttggcgtggaaacgatattatcactgtttttatgttgatttcctttctctgcattttctaacattgtatctagagtggtttctcccgtttgggtaagggttgtaagagaggctgtggttctccattgtagtgagttaatgggactgctgatttaaccctagtcgctcttttacttcactgtagtgtctatataggaatatcatgtgttagattgtctaaggatttggaagagaggcgggtcatgcttcatgccttcatacatttgaaggaaaaggtaaacagaatatatcagtgggactttattctgtatgtccgcgcacttgtatgggaaaaggaatgcacatgccgtgtaaagggaggtaaagtggtggcaaacacacctttcaagtcc…	2247	ATGAGTCGACAGACGAGGCGAATGGGCATATCGCTGGATGCCTCCAATGTGTACGAAATGGACCCATGGAAAGACGACCGGTGCAGAGACTTCATTGCACTCAATACAATTCAGCGTTTGCGTTCATATCACGCCAACACCACGCTTCCTGTAGAGCCAATAAACGCTGCACGGGCAAAGAACCTTCACCTCCTACTCGCAGCGGAGCCAGATGAAAGAATTTGCACGTCAGAGGACGGCTGTGCAGTTGACATGGCTCGCATCATCTTCTTCGGCCCTATGGCTTTTGTTTCTAAAACATCAGCAGGTCGCATGACCGCTTCTCCACACATTACGAGCCATAGCGGCAGCAGAGGGGATACTGACAATGTCGAAGAAACCTCGAGAGCGTCTCTGCTA…	-	-
Tb927.9.2100	hypothetical protein, conserved	-	-	-	-	-	-	1	0	0	10.9901	21.787	62	cgtgttcaccaccgactgcaaacactataggaagggaaggaaagtggttgaggtaccactgg	608	accacggcgacgatgttagttggctgtgctacatgccaagtttcacccctacgaacaaagcgataaatgtttcttcatacttctgtaatcagtactctgttccacgaagaaccgtatatctggcgcggtttcagcttagtaaccacctgctcgaagtttcttcttctgtgacttgctggcgcggagtggggaaagccttatatttacggaacgagattaaaatcgctggtaacccattaatctcctcctatattaccaccgtttatttcgatcttccccaccgtcaacggcatgcatccatttgaacccaatgtgggggcaaatgcaaagagagagggacattccgttgcgtccatcactaagccaacgagttggtgatttatgaaattttacacatct…	1515	ATGAGTCAGTGGAGATGTTTTTCTCAGCGAACGAACTGTAACGTTAACTCACAACATCCGAAGAACTCCTTCCGTTGCTTTCCCTCATCCTGTTGCAGTTGTGCGACGATGGACGTGCACCCTATTCTATCCGCAGTGCCTCTTTTCGGTTGGGTGCCTGCCCCACTCCCCACTCGAACACACACACCTCCTCTGTGGAATCCTTTAGCGTGTTCACCACCGACTGCAAACACTATAGGAAGGGAAGGAAAGTGGTTGAGGTACCACTGGATGGAAACCCCCGATAACGTTGTTCTTGAAAAAAATGGGCAAACCATGAATCTCAACTCTGCTCCCGTTGTTAACAGTGGTAGTAGTCGGTGCTGCCGATGGAGGGATTATCTTCTGACCGTGTCCACT…	-	-
Tb927.9.2110	hypothetical protein, conserved	-	-	-	-	-	-	0	1	0	5.70014	188.642	127	accaaagaaccaccttcactgcgtggtgaggtgagcaggagtgacgcgataaatcgttcgttcattcaatttacttatttgacttttatcggaccgattcgtttcctatttaaatgaatgggcggga	64	aataatgagtcagtggagatgtttttctcagcgaacgaactgtaacgttaactcacaacatccg	342	ATGTCACGCAATACAAAGGAATTTAACCAACTAGCAGACAAGTTCTCCCAGACGTACGATCAGCAGCGCCGCGACCTTGAACAATGCCTCCAGTCACGTGTTAACGATGATATCAACTTTGTATGCCAAAGGCAGAAGGGCGCCTACTTGTTGGGCATCGCGGAGGTGTTCTGTTCAAAAGAGTACAACACTGGTGTGAAATGTCAAGAAAAGGCCGGGGAGCGGTGGGCAACGGACTGCTTTCAGGAGAACGTAGCCTTCGGTCAGTGCACCGACGGTGCCCTCAAGAAATTATACATTTACAATATCGAGAGGAGTAAGAAGAATCCCGAAGCGAACTGA	-	-
Tb927.9.2120	hypothetical protein, conserved	-	-	-	-	-	-	0	0	0	5.86799	12.5095	224	CGGTGTTTTTTTTTTTCTTTTTGTGGGCATTGTTGGTTCCAATACCGCCGCTTTCTTTCCTATCAATACCCATCTATTTGTTTGCTGTAGTTGTACACAGATCGTGTGAAGCGGCTCCGCACGCACACCCAGACAAAAAGGCCAGAATAACGTGCAGGGAGAGTGCGCATCAATTCCTCTCAACGAATAACCTTTGTCACCCAACTGAAGTATTCTCGTCGGAA	247	tcagtgaggaatccagaggactacgttgtggcgcgcaaaaattgcggtgtagcggctgttatgtgttttcaggtccctttggagcacaacgcggggccagcttgggtgctccaagcatgcatttccgttgtgtgtaagaattggcgattaaacctaacgtaagcaagtaaactctcaatgagaggatggtgaagggggaagcgaaaataatgccttatgctttctcgtacgtgattccctacttcct	831	ATGCCCCGTGGTGAACGAATTCACAGTATCAAAGGCTCGCCTGAAAAAAGGAGAGGCAAACACAACATGGAAAAACTGGAGCGTGAGGATCACAGTAGCGGACATCGGGAAGATGGAAAACAATGCGCCAGTTCTGTCGAACAACCCAAAGGTATAAGGAAGTGTCCCTGCAAAAGAGAACGTGAGCCCCCAGACGCGGACATCCTCCACGGTTCATTCATCGCCTCCGATTTGCAAACTAGGATGGACACTATTTATACTCACATGGTCCGGCGCATGCTGCCAACTCAAAGCAAGTTCATATCGGAGGCGGGTATAATGGAGGAGGCAGATGGCGCGACGCTCACATTTGAGGTGCAGAACAAGGGAGCAGCCATAGCCATGCGTGACCGGTTGCAG…	-	-
Tb927.9.2130	hypothetical protein, conserved	-	-	-	-	-	-	0	0	0	12.4461	NA	428	agggaagagagttgaaacgattggaatgaggcgagaatggggacgggatagcggtccacgcatttgtttcagcacggttgtgaggtagactgtcagttctctccgaagggtatgaggtggcgatgataagcttgcacaaatatatatatatatatatttgtgcgtacaacagggcctcaagtagtacaaaaaaaaagggtgccgcacccacacctcttttttttttttaaccctgattgctactatcgttgatctcttcggttgtctttccatcgccggtgttatgcattccttttaccatccctgtcactagttaagtgtttcttttgtgctctaccccgttgacttctttccgctgactgccgtttttgtggactagtgttgttgtgagctcgtccc…	274	acaaagaaaaaaaggatggaagaagcacacaaacgacgtttgcaaccgcgctgttggtgacgttacttattccatgtattcctgctcatcatagaaaaagcgtactcctctgtactccgcgagcttttattggtggacgcatcgctggtccatcagagacgaagtgggtgggggtaggaataaactaagttgtacgaattgaacggggggaggaatagtctctagctagagtgatgaaacttcttccccctctcctctttcttttcgcacacac	4278	ATGTTGACTAACAGTAAAATGCAGCGGAAAATAGGGAAGGGCCCTCGAAAACAGCGGCCGCGCCAACTCCCACAATTCTCGAGTTCTTTCAAAGCACAGGTAACATTTTCTTCGTCTGTAGCCGAACACCAGCAGTGCGTGTCCACACCAGTGGAGAAGGAGAAGGTGTGCATGGGTAATGGTTTTTTCTGTCGCATCTTTGACGAAGCTTACGCTGGTGTGGAAATTAACAAACGTCGGCCTCAGGAACGTCTCCCGTCTATTGTGCGGAACGTGACCCGTCAGTGCTGGAGTAATGGCTCACCCGAGAAGGCAACGTTCGCGAGACCCTCCCACAGTGAGACTCTGCAGCCTTCTCCATATGCAAATCTAAATCTGCGACCACCACCTCTGCACCAA…	-	-
Tb09.160.0940	hypothetical protein	-	-	-	-	-	-	not detected	0	0	N/A	N/A	413	AAGGAAGAAAAAAAAATAAGAGGTGAAATAAGTGGAACGGTGGCGGGTGGCGGATTTGTTGAAGGGGAAAAAGGAAGTGGACCGCAAAAAAGGTGTGCACGGGACGAGGCATGGCGGAGAGTTGAATGGGTGGAAGAGGGGAGTAAGAAAAAAAAAGAAAAGAAAAGAAGAGAGAAAGAGAGAGAGAGAGGAAGGAGACATGACTCTAAGGGAGAAAGAAATAAACTAAAGGGTGAGTGCAAATATGGACGAAAGGAAGATATAGGGGTGGCCGCAGTCATTGGCATGTGATTATGACAAGGGGGAAAAGACGAATGGTGGGGACGTTGGGTAAAAGAAAAAAAAACAAACCAAGGTGTGAACCCCATTTCCCTCCTTGTTCGTCTTACGTTTGCTGGC…	20	aaaaaggattctcgaaaacg	276	ATGTTTTTGAACTTCTTGGACAACTCCCTACCAAGAATACAATGGATTTGGAATTGCGTGGGTGCCTTTTTGTGCTTCAAGTTTGTGTTGGAGGACCCACATCACTGTTGGTATTTGTATTTCCTCTACGTCTACCCCTACCTGCAGGAAAAGGGATATTTGCTCTCCCAAATGCAAAGACTCTTTTGGTACTTCTCTTTGTTTTGTTCCCTCAGCTCCCCTCCCTTCGCAACAACAAAAAATACAGGGGAAAGGAGCTTGAAGAAGAACTGTTAG	-	-
Tb09.211.4930	hypothetical protein, conserved	-	-	-	-	-	-	0	0	0	21.6226	135.305	992	CATCTGTTTTTTTTTTTCCTTTTAATCTTCTTGAGCAGCCGTAAAAGAGGAGGATAACGCCAAGGGAAAGAGGATAAAATAAATAAATATTTGATACATTATTATTATTATTTTACCCTTTTTTTTATTGTAAAGTAGAAAGAGGGAAGGAAGAGAAACAAGAGGGGAAAGGGTGTCTCTTACTTTTTCAATTTTTTTTCTTTTTAATCTCTCATCTGGTTTTTCAAAGTGTTGTGTCGTCTCTGTTCGCAAGGGCGAGAAGTTTCAAAATAAATAAACAATAAAACCGAAGAAAGCGACACACGCTGCAGCAGGAGAAGTAGTAGTAGTCGAATAAAAGTTTTTCTTTTTAAGATATATATATATATATATATATATATATATATATTAAAGAAAAAA…	466	taaacattttttgggtaaaaggaagaaaaaaaaataagaggtgaaataagtggaacggtggcgggtggcggatttgttgaaggggaaaaaggaagtggaccgcaaaaaaggtgtgcacgggacgaggcatggcggagagttgaatgggtggaagaggggagtaagaaaaaaaaagaaaagaaaagaagagagaaagagagagagagaggaaggagacatgactctaagggagaaagaaataaactaaagggtgagtgcaaatatggacgaaaggaagatataggggtggccgcagtcattggcatgtgattatgacaagggggaaaagacgaatggtggggacgttgggtaaaagaaaaaaaaacaaaccaaggtgtgaaccccatttccctccttgtt…	630	ATGGGTCAGCGAGGCTCCTCCCCCGGCATCTGCAATTATACCAATAATACCGAAAAGGACCCGGGGGCGTCAGAGCACCGTTCAGCCACATCAGGAGGAAAACACATGCCAAATATAACTGTTCCAACTGAATGCGCAGGAGTAGTACCGTTACCGATACCGTTTGGTGAAGCCTCGATGTTGCGACGTTCATGGCTTTCCGTAAAGGAATCGGAGCTTGCACGTGAGTGGCAGGTGGGCCGCCATAATCAAAGCAGCGGCGTGTTGTCCACATCGCCGCATGTCCCACTCACATGTGCTGGCGTCCCATTTCCCGCTAACCGCACCTCCGGTGTTATTCATGGCGATGATACACGCGAATTGTGGGGAGAAGGATTACCTGTTGGTAAAAGCTATTTT…	-	-
Tb11.01.0020	SUMO1/Ulp2, putative,cysteine peptidase, Clan CA, family C48, putative	II	-	V	-	V	V	0	0	0	23.1016	13.3523	427	GGTAGGTGTTTTTGTTGTTTAGCGTGAATGCGTGCATGGGACCCCAAAGCGAAGGAAAAGGGAGATAAGTGCCTGTTGCCACCCATGTTTTTGATACTTTCCTGTGTTTGTCTCATTTGTTATTTTCAGTTCACCAGAGTAAATCTCCGCAGGGGGAATGGAGGAGGGGGTTGAACACATATGCCTCAATTATTGCTACATGTCGTGGTGCCGCATTTTGGGATTCATTTAAAACGTTTCGTTCATCTTTATTTCTCCACCACTTCTTTCCGTTCGGTAGGTCATCTGTGGGGTAGCAGTCTCCTCAACATTGCGGAAACTGATAGCACAGGTCGAAGTAGTAGTGCAAATTGTGGAAACGGTGTAGAAGCGGCTATTTATTTATTTATTTACCTTTTC…	2448	aatgtgtgtttatattctcttctggtttttcttttgtctgccctaatgtctgtgtaccgtcgtgctcgagtaaaggctcagttagctctctgtgcccattactcatcttgatgactgtctgaacggatatgaactgttttgcttttcttttcctttcttttgtttctgattatagaaggggatgtggagtggaaagagagtgtgtgtgcgagttaagtaagcactaggaaaggaaaaaaaaacagggaggtggaaaccggggtgagcaaatcatacacgtgcatatgaatatgaaatgaatgttccaactactacatatatgtatatgtacgtgtgtgtgtttgtatctacttatatacgtttaatcagccgtaagtacaaacgtgggcaggcatatat…	2235	ATGGCAGATATCCTTTTAAATGCCGCTGGATGGATATTGCCATCTTTACACCGCTCACGCAGGGCCCCGACAACTTCAGAAGAGACGTGTGAGGCTGGAACGAATCCCTGCACGCCTCCGCTGGGCCAGCGACCGGCAAATGAAGCGGGCAGCAGAAGCGTTACTCCTTCGCCCCCACCTCAGCAGCAATCCCGTGCCACTGCTAACGACGCTGCTGGTGATGTATATCCATCTGGGCATCTTTGTGCCCATAAACGACTGAAAGGAAAAAGTAGCAGGCATATGGGAACGAGTGTTATCGCAAAAGGAATGGAAAGCTTGCTCCGGTGCATCTTGTCAGAGGATAAACGGGACACTCCGCTCTCGATGAGCGTGGCAGACGACTCACTATCGCCACTG…	618	446
Tb11.01.0030	protein kinase, putative	-	-	V	-	V	II	0	0	0	12.078	21.1479	316	GTTGCCCAATTAAAAGTAACTTCGGAGTCGCAGAAGGGGCCACGTGAGGTAAACTATTAAAGTCGTGGTTGGGAACTTACCCAACAGAAAAAAAAAATTCCCCGGCGCGGAAGGAATACCGCGAGGCAGTAACCGTGAACCCCTTTCAACCATACGCGAGTGGGCAGAAGGGAGCGGATTGTTCTGTGACCACTCTGCGGCCCCACGAAGGTACCAGGAAAAAAAAGGTTTTTACATAAATATAAACACGCACACGCACACATATATATATATATATATATATATATATATAGGTAGAGAAGGTAGGTTGATCGTG	1998	tgcaaagcagtggctgaaggtggactgatgtgcaggcgctgtcacagttggtactgtgaaaacaagatgaaaatgtgtccgcaactgtgatacctgagtttttctacatcctcacaacggcctttcttttttttctttcttactttcttccctcccagatccttcacccttcttatctcttgtcggcatgcgacgtgcgctagtcagccctgtccagaggattgccacaaggacgagttatggtggggaaagggtacttttggtcgatcgccttttatttttcttttttcttttctttttgtttgtttgtttgacttttaccgttgccatgttttatgccaatgttctcttcgttttcctgtagtgggtggtaccgacctcctgcaacacctggatgtg…	2340	ATGGGGTGCAACACTTCCACCACGAAGAGCCATGATGGAGGGTGGGCTGTTGGGGTTTGCTGCAGGAGGAGCGGGGCGCATAAGGGTGTGAGGCGATTAGAGGAAGAAGAGGATGACAGTGTTGTGCTTCCTTACTCTCCTTCCTCTTCCTTGTGTGAGTGGTACAACAAGCAACTGGAAGAAGGCTGCCGACGCTACAGCGCCCCGATTGATGAACCAGCCCGTATTGAGAAGCATCGCAGCTCGATCCATCCGAGAGCTGGGGATGAAAAGGGAATACAAAATGGTAATGGGTTAATGAGGAAAACAAGTGAGTTGACCGTTGCGGTGGTAAGAGAGCCAAATAGGCTAACAATGTATCACATGAGGGCTTTGGAACGGCGGGTAGGACGGGGCATG…	1737	297
Tb11.01.0050	hypothetical protein, conserved	-	-	-	-	-	-	0	0	0	4.4555	6.91989	474	CGACTCCATTTAACAAGCCAAGAGAAAAAAATTAAGAAAAAAGGTTACCGGGAAGGTTTGTTGTCCCCCTTACTCGATGAGGTTCCTCAAATCCTGATGAACTGACCGACTTTTACTGAAAGAAATTGATTATCATTTCCCTCCCTTGGTGGAAGCTGCTGTTTTCTTGTATTTCCCCCCTTTAAATACGCCATATCTCTACCATATCGAACCTGTTTACTCACAATATATACATATATATATGTAGATAAATAGCAATTTCTCCACCAGGAACACCGTGTGCAGGTTGAGTCTCTGAGGTTAGAGAGTTTTAAATTGCATCACTCCTCACGCCTTTCACTTTACAAGGGTGTGAGGAAAAAGAGCAGGCTTCACAACCGTACTAAAGAAAAATTTCAC…	852	atgcagtagcttgtagcaacacttaacatagaaaatgtggtacatgaagtgagggcgagatatgatgcgacacggttgcattcgtggtcacacttatccctttcttggctaaagcactgactatcgcacgtcaccactagtcgtgtcatttgttctattgattttctgttatttttttttgtgtgtgaaattcgtttccttgtttattattattattaacatttacttacgttgctttccttgcatcatttaggcattcagatgcatttacagacttctttgtggtggaagctcctttgcactgttagagtatttctcacctttttacttttcattattttattttcacatacctgaatgctttaatttccattcttttataccctgtttgtccggtgt…	1152	ATGAACCATGGCAGTCGGGGCATTGATGATTCTATAAAGGGCGCGTTGCTGCGGCTTGAGGAGGCGGCCACGATTATGCACACCCAATACCGTCAGTTGCGCCGTTCTACAGCTGCGTCACAGCACCACTTATTAACACAACTGCACCGTGAGGAGGTGCCACTTGCTGGACGCAAAGGCACTGATACCGCACCTACCGTGTATCATCTCCCCTTACCTTTATCCGTTGCCGCCAACCCTGAGGCATCTGCTCCTTCATATTACAGACATGAAGCAGAGCGAATGCAAGCCATGTCGGCGTATCGGTTACGGGAATCACAGTTTATGGCACGGAAGCTACTGCTGGCGTCGTTATGGAAACAGTATGTCATTAATTCGTGGTTCAATCCTCATGTCGTC…	-	-
Tb11.02.2180	hypothetical protein, conserved	-	-	-	-	-	-	0	0	0	7.49024	25.2525	146	tgaggaccctagaagctgtagcaggaagacgattactaattggcttggtggtgatatagcgccgtaataacgcttggtatataggggcgtgtgtacacttgttcaaacaaaagataaggcgtctatcgagaaggggagtagcttcc	565	aatgcaaatgaattaacatcatgtgtatcacatgccgcgtgtgcggagtgatgatcacaggtggtgtggcaaatggcggatacggctcagtagccgtttacgtttagtgtggagaggagtaaagagggacattatggctgtatgcacagcatttaccccattcctttgcacgcacatacacaagtgaatatatctggcttcgacaagtaaaatcgtaagcaaacagacaaatacacaccatgcatacgcattccattttatggatacatctgatgtgcttattttatccttttcgttttggcacccgccgcatgtgtttgtgaggaggcgagctgcatgtatcagcattcatttttggaccttactgtactcctcttttttttaactgaggtctggtgc…	1200	ATGGAAACAACACCAACGTTTTCTGAACGTTTTCGCTCCTTCCTTCGCCTCGCATCGGCACTCATCTTACTATTAGCGCTTCACGCCTATGCTTCCCTGGACGGAGGCCCCTCCCCCACCTCCACAAGTACTCCAAAAGCGGATGAGAACACAACAAATACGGTCTCATCGAAGGAACTGGTGTCGCTGCTATTTTCCATTGGAATGATTTTTGGGCCACACATTGGTTACCTCGTTCAGTTATACGAAATGAACAAAACGGGAATAATAGATGGGTACTCTCCACTAGTTTCTGTCATATTGCTTGTCAGCAATGATATCAGAATTTTATATTTTATGGGTAATCCTTATGCGCTTCCGCTGCTCTTCCAGTCTGCCGTTGCAGTGGCCGTGCACATG…	-	-
Tb11.02.4710	hypothetical protein, conserved	-	-	-	-	-	-	0	0	0	8.18456	17.8843	120	acattttgtttaggcatttgctgccatctttgcaagaggaaaaaaggaaagaacatcctcacggtggtgccacaggacaccttgaaatattgtaagttgaaggttatcagtgctacagtt	150	gggggctttggtttatcgaacgcgttgggggggggcgataccacaccgaaatcgagaactcggcggtgacccccgcagtggcatcttttacagagacgaaacgacaaataaaataaggcatggtacgactttcgccattgcatgctcaac	2472	ATGGCTGCGTGCCGAGGTGCAGGGGATTCTGCATTGCCCCGGTTTCTGAATTTGTGTTCTTTGATACTTCATATTCAACTTTATTACCCCCTTTGGCACGTTCTCTTCTTCAATTCTTTTTCTGTCATCGCATTCTTCTGTGTCCCTTCAACACCTGACCAGACATTTTGTTTAGGCATTTGCTGCCATCTTTGCAAGAGGAAAAAAGGAAAGAACATCCTCACGGTGGTGCCACAGGACACCTTGAAATATTGTAAGTTGAAGGTTATCAGTGCTACAGTTATGTTACGGCGCTCCTTCATGCGATGGATTAGCTTAGCAGAGAGCAGAGAACTGTTCATGGACACAGGTGGACGTATACTTCAACATCCGAGGGCCACATTAGCCCAAACACTCCAA…	-	-
Tb11.12.0001	hypothetical protein, conserved	-	-	-	-	-	-	0	0	0	13.3785	37.1155	1237	aattatttttattctggggtgcgtctgtgcttcttgggactcagttcgacgcgtcactgaagaggatttaggagctggtcaagaaaaaaaaactacgggaaacaacaggaataccctatagagagttaacgttaacgggcggtggcgcaagcgctcagacaactatatacataaaatattcgtgggaggggtttaattagattgtgacgtttgtgcctcccactgtcacctcggaaggaggtattgacccctgctcgacgtggactatttctgaagaaccaatgcccttaaataatgtacaggtggagttttgttcccacaactctaccaggacatttgccacgcagtatttcgatgtgaaactggattggattcctactggtgtgctacgacgcgtcg…	143	gtactgggaggctgggagtggtcaggctcgaaaggttggtgttatggccgctgggagttagcggtggtgaccccacggatggctgcgtgccgaggtgcaggggattctgcattgccccggtttctgaatttgtgttctttgat	381	ATGCCTTTTCTTTTTGTTTTTTTTTTCGCTGAAAGTATTCCCTTTACCCAAAGTGCCACTTACGGCGGAGAGCTTGCGCCAATGGGACGCAGCAACAACCAACTCCGCCGGACAGCAAAGGAACGTGGTAAACCGTTTATTCCTAAGAAGCGGAAGAGTAAAACATACAATCAAATTCGCAGTATGAAAATTAAAGAGAGCCGCTCGACTCCTCGTAAACTCTCGTATCGCAACGTCATCACGAAGAAAGGGGGCGTAACCAAACGGAAGTTCCGCCCTGGGGGGTACAACAGCAGTGGAAAATTCGGTAAGGCTGCAGGCGCAAAGGAAAATGCACGAAAGGGTTCACTCAGTGGCACGAAGAAAGGCGGTAAGCGTTGA	-	-
Tb11.12.0002	hypothetical protein, conserved	-	-	-	-	-	-	0	0	0	10.2249	13.6	846	TTTTACCCCTTTTGTTTGTTCAACAGAGTGCAAATCCGATACACATGTATGCACACTTAAGCGTATTTGAACAGCCTTCTCTTAAATGCTGAGTTTAGGTGCTCCGCTAACCAAAAATGCAAATGTAGACTGTATGTAAGGATGAAAACCCCGTGTGGCCACTCATTACTGTGGAGTACCAAATAATTTCTTCTTAACAACTTAAGCAATGCTGTGCGATGGAGATATTTTTGTGCGGTGGCTGCACCACGGTGGAGGAGTGTTTTTAATCCCCTTTTCCTTTTTTTTTGGGGGGGGGGAGAAACCCGTGGAAAAAGATAATTATATTAATAAAACTTCAATAGGGCGGTGAAGAGAAAGCGAAGCAAACAATTTGTTAACCCTTATTTCTGCTTTTCT…	1887	gttacttttgggggttattgtgttatcttgatggtgtcctaaacatctttttgtcgtttttgctgattctctcctcttttctctgttggtgtggagacattccgtgattccgtgtgtggagtggttggaaggaaatggggcagatgaagacaagaggaacgaaggaaaatatgtgggaaggccatggagtaaaccgcacgcagggacgtgtttagggtgtgtgttttcctcccttttaatgctttttgatttttttaaaaaacaattttttacgtgagcagtcggacgggtttcttggtggtttcctgttggaatgaagaaacattggctgcccttgtgtatggactttgtgattgttcttccatttttacccctcccttcacacacacacacacagag…	1371	ATGGGTGATTTGTTAGAACTGACACCTAAACAGTGGCGTGCCGTCGCGAGTGTTTACCATCTCTACGTTGTAAGCGGTGGAAGTTGTGAAACACCGCGTAATTCGCAAGACCATGAGGGCGCCTTTCGGTGGTTGGAAGGAGTTCTTCCCGCACTTAAGCGCGCCTTCCCACCATCGTTTCTCAAACAATTTAACCGAGAAGAAGCGGCTGAAACATTCAAGGAATGCGACAGCAATTTCGAGGAGGAAGGTAGGAGGAAGAAAAAGAAGAGGAAGAGAGAGGAAGGTGAAGCCGATGACGGCGGTGCTGAAGCTCAGGAGGGCTCCCTGAGGTTGTTGGAACCGGCCCCGTGGCGCCGGGAGGTCCCCGCTGATATTGATAAGTTTCTGTCGAATTTG…	-	-
Tb927.1.1040	serine/threonine protein kinase, putative	-	-	-	-	-	-	0	0	0	2.46715	10.43	832	ttgttttcgtagaggtcgtatttaagtgacccatatatacagtcctacgaaactcttgaagggatggggtccacagatggtgaatgtgcctcatcgctccgtggccaccgtatgccaagttggattctcagtcatctcgaaactgagttcacacccaagcaacttttagtaacttcacttgagggatgagatacccgcttagaaaaaaaaataaattaatgtacaaaagggtacactcatgtatgattcatcaaaggcaacgagtatgaccgtgccatgagttctctgcgaggcactcttacatttgttcttttcacattagacggaacgtgggatacagtacaacacgctatcatgcctcaacctgttcttgcaactaaaagatgaagaaaaaggatt…	694	tggcacgatttttattcacagttataacttctgctgcgttttgcttagccactcttcgcactgacgcttttcccctctttctctctcatagtccttagaggtgcaagctggcagaggtggcgcatctccactgtttttttcttctttactttatatactcatttgctttccttctgttccattgttgatactgctaacgatcccttggcataagcatgtgttgcggatgtggtatccgctacgcgccggagggccattggccagtggtacgcttattttttctttgacaagtcactctaacttccacgcaaccaaagtattgtctcttctgttgttttcttccaacctattgtttttttcttgcaactaaaagatgaagaaaaaggatttaaaggaatg…	3015	ATGGAGGAGTATCTGACTGTCAACATTTTGTTCCCTCCCTCGCATATTCTTGATGGTGTCCCCCTCTCCTGGTGTGATGATCTCGTAAAGCGAACGGTTGGACCCAATGGGGGGTTGCGTTTTCCACTATTGGGCTCGGGTTCAAAATCGTCACTGCACGAGTACCCCGTGGATCGCCTGCTATCCGGGGGAAGCAGTGGTTTTCGGTCTGGACAACACGCTTGTGCCTCGTGTGGGGAAGCCACTGGTGATTGGGGTGAGGGAGACGACATTGACGGTATCATCTTCAACAGCAGTTATTCCATCGATTGCCTTTTTAACACTGTTTTGAAGTTAGGCACCGGGAGCTTTAGCTCTGTGACCGTGTTGCAGAGCCGTCTACGGCCCACTCGTTTCTTT…	-	-
Tb927.1.2540	hypothetical protein, conserved	-	-	-	-	-	-	1	0	0	6.28905	57.9517	62	TGTAACGTTCCGTCGTCATACACGTGCAGCTAACATCAAGGTTTGCCCCCAAGTGACGAAAA	1512	ttcgagcactgttctttccgggaactagaggaaaaagttaaagaaatagagtggtgcttcctcgtacagcatcgcaccctaactcctttgcctttactcgcgcgcgcgtgttttcgtatttgttttataaggtactattttacacatacattatgcaccttctgtgctggcattaacggtcgagggagtggcttttcaagtgccaaaatggtgcaactaactataagtaaatgagtatgtatgtatttttgtatacgtattagtagtgcaaatatagcgtcaggtacagcatcgatgacatacctatcaaaaagaaacgaaaagcaaagcaaatgtaagcgtgttcctggggggggggggaagggagggcattgcagtgactacccctgtcggttgtgg…	597	ATGACAACACAGAACGGTGTTAACTATAGCCAACGAGAGGTTGTTCATCGTATGCCGGATTGGGTCGCCAACCGCCGGGCGTCTGTAAACAGAGGTCACGTTGCCCCTCCTCTCACAGCGGATGGCATGAATCCTCGCAAGGCTTCCTTTTCTGGATCGAATGGGGAAAAGCAGGGAGCGGTGTACAACAACTATACCGAGAGAGTTTCTTCCAGGAGTGGTGGCGACAGGATTTTCTCTTTTGATAACCGCAGTACTTCTCGTCGTGAATCGGGTACAAACGTTTCCGTACGGTCTCTTCAACCAGTTGCCGGGAGAACGGCCGTTACCCACACGATCCGGTTCCGCGGGGCACGTTGGTCGCAAGCTCTCTCTAATATGTCTGTGGCTCTGGAGCGA…	-	-
Tb10.61.1440	hypothetical protein, conserved	-	-	-	-	-	-	1	1	0	5.27396	9.76213	63	ttgttttcgtagaggtcgtatttaagtgacccatatatacagtcctacgaaactcttgaaggg	648	aagtatacactttttttggggggggcaccaattgtcatacataggtaccttttttgctgtttgattgttattttacagtgacgaccatgtataggaaggcaaacgaaaaaaaaaacacttacgcgtaatggaaaagctttttccttgtttcgcttctttagaatgtgtctacacaaatacattcctaccacatgaaggaatgtatttttaagtggggaaaaaggagaaagtgaagtaaagaaaatattgtgagtgccgacctcccagtgttttatacagttattgacattcagggggttagggaatatagaagtgggggaagggcacatttctatatctctggtaacccagcaacgtttgacgttttcctctttttttctctcctcctcccctctgtgc…	585	ATGGGGTCCACAGATGGTGAATGTGCCTCATCGCTCCGTGGCCACCGTATGCCAAGTTGGATTCTCAGTCATCTCGAAACTGAGTCCAAGTGCCTGAATGATACGCCACTGGTCGAAGAGGAGAAGGCCCCTCCAAGTGTTCCTGTCACCGTGCTGAAGAAAAGATTCCCGCAAGGTCTTAAAATATTAAAGAAGGCACCTCCAAAGGAAAAGATCGTGATGCCTGTAGAAGAAGAATGCGCCGATTCCTGTCGTAGTTCTAGGCCCTCCGTGTCTGTACAATCAGCCGTACCAGGTAATGGGCACCGAATTGCCAGACATACTATTCGGTTTCGCATGTCGGATTGGGCAAATTTGATAGAAGAGAAAAAGGATCTCGTGGCGCAGGCCGTCAAGGAG…	-	-
Tb10.70.3310	hypothetical protein, conserved	-	-	-	-	-	I	0	0	0	4.6058	14.5994	52	atccttttaaaatcctacataaatacgaaattgagtcagtaacttacgaaag	653	actagactatcttgaagtccccttccccctcccatatcaatgccgacaagggcccaccagcaacagtattagaacaccaaaaaaaaaaaaagcagttaattttattgttattctttcttctcctttgttcctcttgttttttttcttttccttcgtccacaccctcaaatacccaaattctaattagtgcttgtgtgtccgctttgttgccttgatgcagtatcacccccttatgttcatgttgatgtatatatgtggacatatgtatttaaaggtgagtgagcgcatgatattcttgattgtatgattttttgttggtacgtttgtttgtttgtttgtttttttctttccttatgtctctccctcctaacccatgtaaccatcgtgtgccacgtggga…	633	ATGCCGTATTACGCGGAGGATATAATCAATAGCCTCACATGGCACCCCATGCCCGACTGGGTTCGCAGACGTTTTAATTTACCCATCAACACTCCCCTTGGTACGGCTCCCGTTATGTCTCCTCAAAGCGGCTCAGGCCGCAAGCCTACCACAGTTTCGGACAGCGAGTCCCCCGCATTTACATCATGCGAGTCACCGGAAAATACAACCGTTGGCGACTCGGAACAGAGACTGGATACTATATTAGCTGTGGAACCCTCAACTGATGCCGCCAGTATTGCAGAACGAACTCCATCAAAAGAAAATAACGAGGTCGCTTCTCTCAGGAGGCTTGCAGGGCGCGATAACGGTAGAGGTCCCTCCTTATCTCTGCTGTCTTCGGGTCCTGGAAGTGACGGT…	-	322
Tb927.5.880	nucleolar protein	-	-	-	V	-	-	0	0	0	87.6901	Stable	418	AAAGGTGGTATCGGTGTACGTTTTTGCGCATCTGTGTGTTTGTGTGTGTGTATTGTAGCTGCGGCTGCTCGTGATTTTGGTGATGTTTTTTCGTGGATGATCATGTTGTTGCATGCGTGTTGATGCTGATCCTCTTTATATGTTGATTGATTGATTGATTCCTTTCGTATTTTCCTGTAAACCTGAGGACAAGAGGAAAAGAGAATAAAGGTATTAATCTTTTTAAGCATATCACTGACTGTAATAGGTAGGAAGTAGTTTGTGTTAATTTTTTACTTGAGAGTGTAAGTAGCAGAGGAGAGAGTTATCAAGTTTTTATTGTTAAAACTCCTCGTGCGCGTCACGTGGCTGCGAGGGTAGTGACCACGCGTGTCAACGTGGAGTAAACCATACGCGAGT…	1382	acctctccaactgttactgactctaatgtgactggaggcggtacgtcgcgtggataatgtgcgcatgtattattgaagattcttgtatgtattatgcatttttgtctccctttcagatttgatttgtccttttcctcctattggctatgggggaagtgagacagactatgggtaactcggtggctgtcagaacgttcgggtttgttctgcccgtgttggcacttctgtgcgctgggaggtattaagttttgaagcggaacccagaacgtgaaggaacctaaaagaccgcagtaaaagagtgagtcgtcataggtttttctaaggaagataataaaaaggaaaagtaacgctggggtcgagcgcgattggatcgacttgcctctgatgtggcgaggagag…	2274	ATGAACAGATCGTGTTTGGAGGTCAATGTAAGTGACTACATTTGCTTGGAACGGATTGGCGGTGATTATGAGTGGAGCAATACTCTTGCTCGTGTTATCGGACTGCCCACAAGTCAGCACGTTCGTGTCGAATTGTTCGATCGTGTCGATGCCGTGCCTGGTGGGTTTGAACCGTATGACGAAAAACTGGGTGAACTTGCGGTGCAGCAGGATCGTCTTGATGGGCTGAACGAGCTGAAAGCGCTCCAACAGCAATACCAGCAGCTGGTGGAGGATGAGGATCGTTCTTCTGAACGGCTCTACCGTGCCCGTGAGGTAACTCAAGAAAAACAGGCCATTGCAGCGGCGTTCACTCGTCAGCAAATGGTGGAGCTTGATCAAGTTCGCGCCGCGATTGAA…	-	-
Tb927.8.3030	nucleolar protein	-	-	-	V	-	V	1	not detected	0	N/A	N/A	418	AAAGGTGGTATCGGTGTACGTTTTTGCGCATCTGTGTGTTTGTGTGTGTGTATTGTAGCTGCGGCTGCTCGTGATTTTGGTGATGTTTTTTCGTGGATGATCATGTTGTTGCATGCGTGTTGATGCTGATCCTCTTTATATGTTGATTGATTGATTGATTCCTTTCGTATTTTCCTGTAAACCTGAGGACAAGAGGAAAAGAGAATAAAGGTATTAATCTTTTTAAGCATATCACTGACTGTAATAGGTAGGAAGTAGTTTGTGTTAATTTTTTACTTGAGAGTGTAAGTAGCAGAGGAGAGAGTTATCAAGTTTTTATTGTTAAAACTCCTCGTGCGCGTCACGTGGCTGCGAGGGTAGTGACCACGCGTGTCAACGTGGAGTAAACCATACGCGAGT…	666	ttccttgaaaagtttctttatcgttgtgtcgtaattttttttttctattcctaaataccgcttgtagtttaacagttttacgtaactttgcaacctttcatttgttaattttgcattttcatttttaaaatgctatttacctgctgcaggcgatttcttattgaattgcacctctgattgttttctcacagttagatggtgttagcgttggaagtgtatccaatctttatacacctttcttgcttgtatctttggtttgccaccctaattcatgggatttctcctttaccactggatctggttcggcttctttgtggtgacgtcatgtgtcggcaattacgctgtttgttttatgtgtttatgacgtattaatttgctttactgactttttgtgtgtag…	1731	ATGAACAGATCGTGTTTGGAGGTCAATGTAAGTGACTACATTTGCTTGGAACGGATTGGCGGTGATTATGAGTGGAGCAATACTCTTGCTCGTGTTATCGGACTGCCCACAAGTCAGCACGTTCGTGTCGAATTGTTCGATCGTGTCGATGCCGTGCCTGGTGGGTTTGAACCGTATGCCGAAAAACTGGGTGAACTTGCGGTGCAGCAGGATCGTCTTGATGGGCTGAACGAGCTGAAAGCGCTCCAACAGCAATACCAGCAGCTGGTGGAGGATGAGGATCGTTCTTCTGAACGGCTCTGCCGTGCCCGTGAGGTAACTCAAGAAAAACAGGCCATTGCAGCGGCGTTCACTCGTCAGCAAATGGTGGAGCTTGATCAAGTTCGCGCCGCGATTGAA…	-	517
Tb927.8.3760	mitotubule-associated protein Gb4, putative,dynein heavy chain, cytosolic, putative,microtubule-associated protein	V	-	-	-	V	V	1	not detected	0	N/A	N/A	2631	TGCATGCATGCATTTTTTTAAAGCTTATTTTTAAGGCTGATGCCCTCTCTTATGTATTCTTAACTTCTTATATGTACACGCTTCAAAACCCTATCTTTGTGATGTAATGCGGTGCAATATTGTTGTTTCGTGAGGTTCAACTTACCTCTCTTTTTCCGTCTTTTAACGATGCTGCTGTTTTAGTCCATTTCCTTCCCCTTTCGTTTCATTTTCTCTCTTTTTTCTTTTGTGTGTCACCTTTAACTTCTGAGCACATAATTTGCATGTAGGAAGTTTCCATCACAGCGTTTCTGAAGAGAAGCGTGACGTCTTTTTTTCTTTGTTAACCATAACAAAAGGAAGTTATGCTAGTTTTTTTTTTTAAAAAAAGGTATCATTACTATTGTTAGTGTAAGGGCC…	281	ctttttgtgtgtagcttttgttgtttgtatattttatattgcttctgtacgttggtgctgattgtgctgttttgcatatatattgttgcttttttttatgtggatttgttttttaacatttttaaatttctgtgtgtttgtgtgcgtttgtttcttttctgttgcttttttgttgctgcttgttttatgacatatatagaaaggtggtatcggtgtacgtttttgcgcatctgtgtgtttgtgtgtgtgtattgtagctgcggctgctcgtgattttggtg	24645	ATGATGCAAGAGAGAACGTTAACGTGCAGTACAGACATTCGGTCCATTAAACCGGGTGATGTGGTTGCGTTGGTACTGACCAATGACGATAGTGGAGGAATCAACTGGACGCTGGGGCAGGTAGTGTCAGCCCCTTACGCCCAGGATGCTGAAATACAGCTGTGGGAGCGGAGGTGGGAATTGGTTGATGATGATAACAGCGGCACCACCGTCATTGGGGAGAGAGGCGCTATGCTGCGTAAAGTAGAAGAATCGAAGAAGGGGTTTGAACAGTGCTTACGGCGAGCGGCCGAGCTTACCGAGTCTCTTCGCAACGCACGAGCTGAATTGATGAGAACTAGTTCAGCAGCTGAGGCGCACTTGATGCAGTCCCGCGCCGCAGTGTCTGCTGCCCGCTGC…	-	132
Tb927.9.2550	hypothetical protein, conserved	V	-	V	V	V	V	0	0	0	16.958	24.2271	1627	AGGTCCAGGCGTATGGGAAGACTGCATAGAGGTACTGACGGGGAAGGAAGGGCCTTAATATTTGAATATATCGCAGATGAATGGAGGGTAAACGCACATAGAGGGAAAGGGGCGTAGTGAACGTGTGTTTGAGTATGTAAAAGTTTATGTTATATGTGAATATATAAAATCATATGAACATTTACATGTTTCCATATACATATATATATATATATATTGGATTTCTGTCCATGATAACATTTACTTAATAAGTTTCACAGGGTTACGTAAAGCAACGCGTTGATATTTGGATGATAGTTTAGGAATAATGACAGAATGGTGATGGATAAGCGCTCCTTTTTTTTTGGTGTATTTCTTTTTGTTTGGTGAGAAAGGTAGCGTACTTATACCAGTTAAAAG…	2823	tgcaggcgttggtggagcagttatgtgtttggatcgtgttgtgatgggaatgatgtgtgagaggagtgtgatgtcacggtttactaccccactattaaagtgatttgtggaatgaccgcattatatagaggcatatataaactgaggagggatgcgagagtttgatttgatgtgatgtgatttgatgagaaaccacaaagcggaacgattgttgagttgtgtagttaaggaatgggaggcagaacccgaccaagcagcaacatcaccttcgcactaccatgcggagcttactccttacgtccgacattattataccgcggcccccgttcgaatggatttgtcatttgttcatagttaatagggtgaggtgttttgcgggctggaacgactcgcaactcg…	3129	ATGCGTCGTGAGGAACGGCACAAACTCCATAGACAAAGTTTAAGAATTGATAACTTGAGAAGTAGGGGCAGCGGTAGTGGTTCTGTTGACAGCAACCAGCGTTGCAGTGCTCGGTTGCGGGATCAAAGTTGTGGGTTTGCTGGTCCACGGCTTTCGACCATTAACTTAACACGTAACAGAGACTTCCCTCCATGCGAAAATGACAGGCACTGCGAGGTGAGCAGTGAACATATGATTCGCATCCCTGATCGTTCACGGCAACAAAACAGTCACCCCCAAGTCGTCGAGGGTGTGCTTCACAACTCCTTTTTTATGGGTGGCAATGAAGCCATTCCCTTTTCTTGTGACTCTCCCAGCATGAGTAACGGACCACCAACTCCGGTAGCGCCTTCGCAGCCT…	1692	841
Tb927.9.2560	hypothetical protein, conserved	-	-	V	-	-	V	0	0	0	11.3307	15.7073	164	ttgttttgcttttcacaattttgcagttactccaaagtaagactctccttgaaagtgggaaaaaagcaaacaaacaagaaaaagataacaatagcaatataatagtaaagtagttcacatagaaactaccaacagaagattgaaacaaacagaagttagaacca	1619	atgggtgtgatccgtaacgaagactttgttttgtactacgttatgcggaatggagtaactttttgatagaagcatcttctgttgagataacgcgcccgccatatggtgcttgtgataaaaccactctttttcctttgaagcagtggctgttgctgattttttttttgtattaccgcccattcttctgtttgcatgttaccatgttgtgatggttatttctctacttgattgcacatgggttgatgcatgtcgcaaatgaaaggatatgcgacgtcacgcacccctttcacattcagctggggagttttctgttgcctttgttcatctcagttgttttttttttcaaaatttgtcgccactttccagaggtccaggcgtatgggaagactgcatagaggt…	852	ATGGGGCTTTATGGTGCATATGACACGTACATGTCACCTCTAGTCCGTGACTGGCCCATTCTCCTTCCTATGGTGGCGGTGTACGGTGCCGTTCAGGTAACAGCACAGTGGATATATCCTAAAGTGTTTGGTACCGCTTTCCAAAAACTCGCGCGAGATGACCAAAATAATGTTATTGTGCGGACGGTGAGTGTTTTTAATGGGCTTCTTATGGTAGGTTCTGCAGTGTGCTTTGTTACGAACCTTCGTGATCATGGTTACGTCCTCGACACTGACGTGTATCGCGAGATTCCATATTACCGTTTCTTTCGGGTTGCCATAGTAGCGTATTTTGTTTGGGACATTTTTGTCTGTTTTGCATATAAATGGGAGGCGCAGTGGAAAGTTCATGCTTTTGCA…	1161	723
Tb927.9.2580	hypothetical protein, conserved	-	-	-	V	-	-	1	0	0	12.3553	25.1002	1462	aaaacttatttttacttcagcaatcctgttgtttatgttcgggcccgattcatcccattaaagagacgtatgttattcatgacgctataaacacacgtgtccacgtcttcctacgtgctgcggcgcacgtgaaaaccagcagtcaactcttccttctcgtttcttgagttacgccacaactgtaagagagagagaggatgcatgtctgtttgtctgcatgtcgactttctagttttctgctgttatcagctgtggccctacggttctgcgctattcaaggtcgcgtaaagtaaaaagaaagaaagagaagtggagggaagaaggaagggagggggaaaaaaaaacacgtaacagaagcagtgtgggagtgatatgagtaaaacttgcgcttttattgtg…	669	tggtcagtgctgtagtcctgagaaggatcatggcctcttgagcatggtgaggaaatggtgtccacacatgcgtatataaataagtatatgtatgtctgtcagtgagtgcatgtgttgcagttttcgcagtgctatgctctcgcgttatgaaatttgatgccaccgagatgcattgtcgtgcttcttttcgaacgattgatgtgactgttgacacgtcgctggtcgtccttcaaccttctttcccctctctattttctcaagaggtgtggctgagaatgttactcacccactgctgtgcctcagcatacgccaatagtcctattcattctcctcatatgcatatgtgttcgtacgtgttacgtggcaggtactaattgaagcgacgagtggatgatttaa…	954	ATGGATCAGGACCTCTCTGTTTGTGAGCAGGAGTACAGAAAGCTGCTCGACCCCGAGGAACCTCTGTTTAGTCGCACACGCGAGTTGTACCGTCTGAAGGAATCCATACTGAGGACTCCTGCTGGTGTTCATGTGCTTGCCAAAGCTGTTGACACTACAAACTCTGTGTTACTACAGCATGAGCTTGTGTACAATCTTGGTCAATCGGCTATGGTAGAAGCATGCCCACATCTGGAACGGTTCATTCGCGCAGTGGGCAAGTATGATATTGTTACTCGTCACGAGGCGGTTGAGGCCTTAGGCGCCATTGGGGACCCTGCATGTATTCCACTTCTGCGGCACTTCATGGAACCGGCGAATGAACCAGAGGCCGCCATTCGTGAGTCATGTGAACTCGCA…	-	-
Tb927.9.2590	hypothetical protein, conserved	V	-	-	-	-	V	0	0	0	18.8997	23.2998	576	agtgaggtaagagccacaatggtcatcggcaaagtaatatgtcagtcgaaaggtaaatgtatatccgccattgcagacaaacggagcagcaacaccagcacaggcaatgccatcaaaaaaaaaaggtaatggagtgaaggggttcacgacaacctgataggtctcagtgggttagtgctgtcagtggatttgaggtgcgaagttggtgaactggtggcgtaaccaaacatacgtgtgcacacgcagccaaagcgcgtgggctgctaattagggtaattcctctctttatcaccagttattcatttaaataaataaataaataaataaataaataaataaataaatatatatatatatatatatatatagatacgaatacgtatctggtctcaccccgtc…	714	caacgttgaaataatgggtgaaataatgcaacaaatgtgcaaactctatgtgcctggttaaactttgctttaaatattataggctcactgtagtttcttgtttttttaatattgttatctttccccaatacattgtgattgatgcttcttagaaaacttatttttacttcagcaatcctgttgtttatgttcgggcccgattcatcccattaaagagacgtatgttattcatgacgctataaacacacgtgtccacgtcttcctacgtgctgcggcgcacgtgaaaaccagcagtcaactcttccttctcgtttcttgagttacgccacaactgtaagagagagagaggatgcatgtctgtttgtctgcatgtcgactttctagttttctgctgttatc…	3267	ATGCAGACTAGCAGTGTCTCGGAGGTTGATTGCCTCGCAGAACAAATGTACTCGAGCCCGGATCCCTCAATCAGGCAGCGGGCGCAGGCATCACTTGAACAACTTACAAAGGCGGAAGCGGACCAGTCTATCATATGTGCCATTCTTCAGCAGTCCAACAATCAATACGCGCTGCTCTTCATGTCTCAATGTCTTGTTCTGTGGTTCAAAGCTGTGCGGAAGTGGATCAGCGAGGAAGAGAAGCAGAATGTGATTGTTGTGCATTGCGGCGGCTGTGTCAAGCGTGCCCTTGAAAATGGTGCGCCGAAACATGTGGTGTCGGCCCTTCTATCTGCGTACGCGAAATTGACAAAACTTGCCTTTGAAGCTGATCCCCTCCTTGAAGGAGCTGTAAATTAT…	-	685
Tb927.9.2600	hypothetical protein, conserved	-	-	-	V	-	-	0	0	0	8.99148	11.2026	971	gtttgctgtagtgtagtgaatgttgcgttgtggggggaaatgcagttgccatttgtcgtttgagaaagggagaggtagcagtaccgtgttaccctaccgactgctttgatatgttggatgatttgggtgtcaaagggctgcaagatctttttgttctggcgttttccgtgcttcgttgaaagcagtaccgtgttaccctaccgactactttgatatgttggatgatttgggtgtcaaagggctgcaagatttggatgtgtctttcctatatgactttacggacaacttgaaacagtatcccaaccatgtcttccgccgagttgacgctttccctcatgagcgctcctacttcgtcctggattcgccacacacaccatcaccgcagtggctgtctgctcc…	448	gtcacaacactcaccgggatatcggtgacgtagtcgcacttttttgaccattgatgtttttatttgctccaccgtctttgttgtgtcgactacggggtgtatttcgcataccgttgcgaagtctcactgtttcctccgcaaactgttataaagaaattgcgcttcgcgtgagcttgactgttttgctacaacacctgcacgcaaactcctgtctctccttctcattgtgataagacactactgttttgttgtgctatcttctttattctaattattctattcccttttttctttccgtcttacttgcgtggttccgttgtattattggcgggagagtgaggtaagagccacaatggtcatcggcaaagtaatatgtcagtcgaaaggtaaatgtatatc…	690	ATGAGCACCGCTCAGTCGTGGGCTGTGGCTGCCCTTGCGCTCTTTAGCGGTGACGGAAAACCGCTTATCATCCGCACATTTACTTCTCCCAACAGCGGACATGGCGGCGTACCGGCGGTTTGTCGTGGGGGCGTTTTTGTTGGAGAAGAGGATGTTATGCGGCTACACGTCCTCATCTTATCGTCATTGGATCGGTGCGACGAGATTGTTCAAGAACGGCGGAAGCAGCAGATGGCCAACGTCGAGAAGTCGGGTGACGGCTCTGCCTCTCCTAGAGGTTCTGCGCGGGTAACAGCTGGAGCTGATGTTCGTTTTCTGGGGAAACTCATACGAAGTTACACATTCACTACTTACGGCTTTCAGTCGGCCTCTGGCATCCGAACCGTACTGGCAGTTGTG…	-	-
Tb927.9.2620	hypothetical protein, conserved	-	-	-	-	-	-	0	0	0	5.36574	17.306	52	TGCGTCGTGATGGGGGCGTACCATCCAATTACGACCGTGGCAGCGACGGAAA	291	agctattggtaccaacgatattcttgaccgactgcgcacactgatggtcaatggtatcgcatatttcgcgtgtggtaaaacatccgaatgagcgaacgatggagttgtgcacatacccatgtatggcggtcggggaatcattgcgacggcagagcagggtgacctcttcactgacggtgttttgtcgcctaaatcgcatatcgaaccttggctacacaccgagggtgttttcacggtaaatacgcggtacgatttgcacattctgacggcctaggtgtataattggctctt	2031	ATGTACAAGAAGGCCCTTCATTCCTTTTTTTTGAAGGTGCATCCTGACTTTTTCCACCACAACCGTAGCCAACAGACGGTTAATGAAAGTTCTGTTGCCCGCCTCAATGAGTTGCTCAGTTGGGCCAAGGCATTCAAGAGTGGCCATCTTCAACCGCCACCCTCTTCGTCATTTACACTTACATTCTACAGGAAACCTGACGACAACATGGGTAATGGTGAGACAAGAAGGGAGGGGTCCGGTTCCCCAGTTTCTTCGCTTGTGGGCCGCAGCATGGGAGATGGGTCATTATCGCCAACAATCATCCAATCTACCTTTGAACTCCCTTCGAATTTCGCACCAAGTGACAATCACCGTGGAACGGTGGAACGTGCGGTGAATAAATTCCTGCGCGATTTG…	-	-
Tb927.9.2650	hypothetical protein, conserved	-	-	-	-	-	-	0	0	0	28.3615	19.3391	66	taggaaggataatcccccataaaggagaacatacgtggcgagttaggggtaggaaaaaagaataag	955	tgtgtctacttcgttctatttcttcagctcccgttttccgtatttgtggaaagggggaaatcgtgcattcctattgttgttgttgttgccgcgaggctgttgaagaaggtatttggttggagcaacatctcttactcctcacgttgttgcctgcgcgccgtgtatgtgctaggacaattgatttgcctcagcacatgaacacgttaaaattagagggttgcggttgcgagggttagtactggtgggtcgctcgagtcactagaccagggatgtcagaattgtcaaaaggtaacggtacgcctccccaaactcaacttgggagaggggaattaaatatggacgctgtacataaaagaaagaaaaaaaagacggaagaggcacgtaactgcgtatagcaaa…	1821	ATGACTAGCCAGCTGAATGCGAATGCGAAGGAATGGGTACCAACAGGTGATTTTTCAGCTTTTTCCCTTCCAGATTCTGCCGTTGCGGAAGGTGAAGGACTCGAGCAGAAGAGCGGAGTAGGGACGAATGGTAGCATGAATACCGTTCCAGGTTCACCCCCGCAGGAACAATATGACACGTTGCAGTGGAATGACATGGTTAGTGATCCTCCTCCGTACTTCCCTTCGTTTATGCTGGCCGGCCAAAGCATTTCAGCACCGAATGCAACGGAAGTTGGTGAGTTTACGCTTGAGGGAATAGATTGGAAGAAGGAGTTTGACAACGTCATGGCTCTTACACGAGAACTCCTTGAGCGGCAGCTTAACGGCGAGCAGGACACTCCGGGAAGACAGGAAGCA…	-	-
Tb927.9.2760	hypothetical protein, conserved	-	-	V	-	-	V	0	0	0	22.5054	46.766	158	CCTCTCTCTTTCCGTTTTTATTTTACATGGGCTACATATACAAAAATAAAGAAAGAGGATTGTGAGAAATATAAAGTTTTATATAGTTTGGTGAAGTAGGCAGTAAGACCAAAGAACTGCAACCGTTGTTACCACCGTCCCCGTTATTATCGTTACCG	1417	gctcctactgtccctagtggttctacggctacttacttatgcattgagacacgcgagtgggtgtatgtttgtaaggggggaggaggcgaagttaatacgagcgaatatgtgctcatgtttcttctttccctttttgtgttcatatgccacaatttttttatctgttgctctctgcttatatatatttacatatgtacgtgcggtgcaagcccgtgcctttctcctcgtgtgtgtgtgtgtgtgtgtgtgtttgtgatcgtttctttttttttcttgcaccctctcgtttcagcccaccacacatacgatttgtgaatgggattttagctcaactgaccttctttttattcattattacgattatatcattagaatatatgaggaagacctccatatcaa…	1611	ATGGACCATCGCAATACCCATGGGCTGGTGAACATTGTTCCATCACGTGGAACGCGTACCGAGCTTCTTGCGTGGCTTAATGACCTTATGCCTCACGTGACGGCCTCAGGCTATGAAGTGCCTCGATTGCGCAAAGTGGAGCACTGCGGCAATGGTGTGCCATACGTGCTGTTGCTTCCGCAGATGCTTCCGTTCGTGCATCCAGCTCTTATAGCAAGAGCTAAGGTACCCGCAAGACATGACTTTGAAGCAGTGTCGAACCTGAAGCTCATGGCTGATGCTCTACAGAAGAACGGCATTCCGCCCCCTGAGGTGCTTGTGGACGATGTGGATAAGCTTATAAAAGGTGCATTCCAGGCCAACCTGCAGCTCTTGCAGTGGTTCCGTGGCCTTGGTGAT…	180	245
Tb927.9.2780	hypothetical protein, conserved	-	-	-	-	-	-	0	0	0	7.5874	10.0663	172	ATGTCTAACTACAATTTGTGACGTTGCCGTTACACCTTTCAGCGCGGGTAAGTAAGTATTTTTTTTTTTTAATCCTTCAATGTCCACCTTAAATCTTTGCTTCTGCTCAGAGTACCCTCCCACTTTTTTGCCTTCCAGCTGGCTGTCAAGTGGAAATTAGCTGGGAGTCTAC	682	atgttaccggtaatattcatcgtgcgtagtttcgtccatcgagtagttacctcgtggtcaaccaaaggaaacttgtttacatcctatcattctgttcctagcgcgtccttgcgtgagggtgtgtgtgtgtgtgttaaggaatggacggtggtggtcgttagaaaggccgacactgatatattggttatatatatatatataagcgagttgtctgactgagtggggaaattaaaccgaaatggtgattgacatcgtgagtctttttacaaccacagtttttcgtgattgctctttctaggcacgtgccattgcacacagtacgctgtgaagagcgagggcaaatttggtccagtgtggctatggagtgatacggcctgtcgaatttagaaaagtagcgtt…	1029	ATGGATAACGAAGGCTGCAGCGGTGCAGTGGAGGTTCCCACTCGGACGGTTTCTGGGAAGCGGCGGCGCCTCAGGAACTTGATTATGCGCTGTCCGTACTGCTGTTACACCACGAGGCGCAGCCCGGACAGCAGCGGTGGGACGCATTTCCGCCGACATCTCCTCACTCATACGAAGGAGAGGCCGTACAAGTGCTATGTGTGCTTAGTTGGCTTCACAACCAACACAAACATGAAGAGACATATTCGGACCCTCCATCCTGAGGTAGTAGTGCCACCGGTGGCTGCATCTTCCGGTAGCGCTCCTCGGCAGTCAACTGCAGCTTTAGATTGCAATGAAGGGGCACCGAATGCTTCATCCACCACTTCTGATGAGGGAATAAACTGTCGTTTTTGCAAC…	-	-
Tb927.9.2800	hypothetical protein, conserved	V	-	-	-	-	-	1	1	0	12.5787	38.1219	570	tgtgttagacaaaaggaaggaatatatttatgttgttacttgtgtgttgtgtatgtgtgtgctgactaacaatagtgttgcactatataattcgttttgtcgttgaggatgttttgtacaaaaaaatagtttcatttcagtaatatgatggtgtgatgatattattagtttcacaaatgaaggtaatcccccttagcgtattgcgttacattttaacccgaacatgggagatgtttgtattcatttgaaggagtggtatgaggtgccgtatgaaatgtagagttattggaattatcaatgcactgagtgtaagtcatatgccattgcattttctatttccaactattaactgtcatgaatatatcattagtggtgttcataaactccatatgaagtgtg…	611	gtttaatagtgataaaaacgcatgtggacatgttcgagtcctgttctaaggggagttatgggatgaaggaagttttgatggacatatttatcttgtcgaagtacatcgtcgcagagaaaaaaaacgagagttttacttgatgtatgatttgcgactgtctgcttcgatgtacaattacttaattatttgtgtgtaggattgacggtcatcttttttcttaacgatggtcactcccttccatcattaaaaaaccataaataatgttgactgtctggatattttatttgaatttttcttgaatatcgtaatacctcagtgttgaattggtgtcgctgtgcgctggacgctgtttcccattgaggtggtgtggcgacagtgtggtatgagcccccgatagtg…	648	ATGGTTTTCTGCGTGTTTTCTTGTGATGTTGTTCGTTGTACTGTATTTGTTTATCGCCTTTTATGGTGGAAGCGTTGTATTTTTCTCTTTGTTGGTGAAAGCGGCGCTGTTTTGTGTTGCTACAGGGAAGGCTCTCGTTTTGACGTTAATGAGTGGCTTCGTAAAGTCTGCCCCAACGCAGCTCTTATGGAGGTGCCATTCCCTCAGTTGCATGAAAACGCAGGCGCGGAAGAAGGTGGCGTTCCGCACATCCCTCATGAACGGACCGCGTTGTTGGTTTGGCGCTATTTCAACTATCCACTTGCACCATCGGGCGACAGCCTTGAAGGTTTGGAAAAAAGAAGGAGAGAAATAAATAATATTTTAAGGTCAATTCCGTTACACATGCCACCGGATGCG…	-	-
Tb927.9.2840	hypothetical protein, conserved	V	V	V	-	-	V	not detected	0	0	12.0077	NA	1251	GAAGTGGAAGTGAAGTATGTTTTGTTAAGGACAGATGAATACGAATAATGCAACTTCTGCACCGTGGAAGTTGTGGCGGCAGCAGCGGCTCGCCATAAGTGACTGCTGGTGTTCATAAATTTTCCAACACTGTTGGCTGCCCGAGAAACTACTCAGTCCTTTTTTATCCCCCTTTCGCATGGTGTAAATGAGGGGGAGTGCAGGGTAAGTTCCTTCCCGGGTGTCTTTAGTGCGTTTAGCGCCACACATTCCAATCGTTTCTTTCCCGCTTCCTTCCACCAAAGGTTGTGGGGCGGCGCGGTATTGGAAGGGGGGTCGATCTTTCATTCATGTATTTGTATACATGTTGGATAGAGGCGGACTGACACGGAGCCGCTCGCGGCTTAAGAAATAAAAAGC…	1381	gtgtatactttttgtttaatgatgtgcatgagaatttatggaggtgtgtgcagtgatgtgctgttgtgtgtcatgtttccctattgtcacattgtctttttctgctactgtatttcttcgcaatgtctttaagtaccttcctttgtaccgtaatatttttgtatttaatgtttttataatctttgtgaaatgtttctgtttgcatgaagcaactacagttactctcttgaaataatcaactatttattttgaaaattgttgaaccacttaatgagtagtatttggtttcatttccattaattttgaatatatattaccttgtattgctctatacacttccatttcttattctctcattaataatacttacctgctgaactttcatatataatatacttg…	1287	ATGGAAATCCGCATGGTGCCATCAAACTTCTCTCGGATTACAACTCTGTGTGGTATACTGATGTTATTGCAATGTATTTTACGTCCACTGCAGGCTGCCAGCTCTGGAGGGGGTCCCGTGACTACAGCAGCTAAGAGTTACGCCATATATCCTCATGAAGTGTTTAAAAATAATGGTGTATATAATGTGGATTACGTTAATTCTGAGCGTGTGTGCCGTGCTGAAGGTATGAACCTCGCTACTGACCACTCTGAGGCCACAAACAGTTTAATATATAAACTATTAAAACCGAAAAATGAATTGGGGTATTTATATGCTTACCTTGGTGGTGATGCCAAGTACAGTGCGAGTTCAGTACATGAGGAAAAGGACAGATGCAAAGTAGGTGACCTCGCTTCA…	238	797
Tb927.9.2910	hypothetical protein, conserved	-	-	-	-	-	-	0	0	0	4.7417	7.44246	102	TCGTAAGGTAGTTCAGATTGCCTCTGGTGAACGCTGAGCGTTGCCACAGTGGGTAATAGACTGTAAGAACTCACACGCACTTTAGAGGCGCGAGCTGGTTGC	159	tatggtcgtggcgatgaaaggacatgtctcggcgtgttaaccgtttcgcgttcctgggaaccagtttgatgcgcacgttgatgggcatttccacctcttaactgggtcagggtaatgtttctgaccgagctgactagttttctttgtgcctttccaccc	543	ATGTCCGGTAGGGGTCATGGTCGGGGTAGAGGGGTAGCGGCGCCCCCAGGGAGCAAAAGGGAAGTAAAAGCCAGTTCCGCTCTTGCTGAGCCACAGGAGAACGGCACCGCGACGGCACAGTCGCAGTTGCAGTATCTGCAGGCTCGTCGTGAAGCTATAGAGAGGCAGTTAGAGGGGCTGGATGTTTGCGTATACGACCTTGAGACTACCTATCTTCGGCACTATGTAGAGCTCGGGGGCTGCCTTTTTGATGGTTTTGGCCTGGAGCGGCAGCAACTGTGGTGTACCGCAACTGCAACTGCCACTGCAACCTCGACTTCTGCTAGCACTACCGCCAGCAGCTCATCGTTGGGTACGGCTCTCGATGCCAGAGTTGCCGCTTATCGCGAGCGGTTGCAC…	-	-
Tb927.9.2940	hypothetical protein, conserved	-	-	-	-	-	V	0	0	0	14.5034	17.7477	1565	CGTTGTAGTGAAGGGGGCCACTATGCCATGCCCGTTTCCTACTGTAGGGAAGGATATGGTCCACACTGTTTTGTGCGGTGCCCCACTCGACCGCGGAAGGTAGAATAGAGGGAAAGCAGTTGGAAACGAGGAGAAGAAAAGAGAAGATACGGTTGAAAAATAAAAACTTACGGAATGTACGGTGTCGCATTTTGTCCGTCCCTTTACTAACCCTGACACCCGAGGAAGAGGTATGGAATCGTAAAGTAACAATTATATTTCTTTTACATTGTTTACTGCTGAGCTAAGATTCATTGAGGGATACCCAAGCACGGTAATCACTTTTCCCCCCTTTTTTGATATTTCGTGGTTTAGAGAACAATATGGTTAGTTCCCAACGGGCATGACTGCTTCCACTTG…	1420	gtattgggagttggacttgggatgtggctttgcatagctgacttcagcagaaaagaggaagggggaacctggggccctgtctgtactgggttcgaacgacgtaaggacgtatgcggatacgtacactcatacagtggtaagaacctgtcgttcataattgaggtgagtgagcgggcgtgagtggatcactggcgttgggattggcgtctccatgtcgggtattgcgtctattgtggctgctccacctcgccgttggtggatgggcgcagttcaaggactcgtgcggccgaggaggatggtttgtaaagaggatgagaaataagcgggtagtggtggaggtatgaggtggaactctgtgtacaagggttagatagcaatacatgagaaggggtggaaggc…	1488	ATGATCGACAAATCGCCCCGTGGTGGCTTCTTTGAGCGCTATGTGGATACCCTTCCCCCGAAGGAATCGGGATCCCACTTGACGGTTCGCAGCGGGACGACGCCCGGCCGTTTTTTACCAACTGCGGAGACGCTCTCGCCATATCCGGATGGTGTTTGCTTAAGAGCACATCAGGAACACATACCAAACCCAGGGCTAATGGACACGGCAAGGTCAATTGAGAGTCTTATGCCGTTTGAAGTGAAGGGTTGCAAGGCATCGTCGGCACTTCCAAATATACAACTCAGCGAAGTGGCTGTCGAGTACGGATTCCGCCAGCCGGTGGCAGCCTCAGACGATCGTTGTTTGGCTGATTGTTGCATCAACGACTCCGGCTATTGGACCTTGTGCTTTGCAACG…	-	703
Tb927.9.2980	hypothetical protein, conserved	-	-	-	-	-	V	0	0	0	NA	48.3345	75	ATTCATCTGGATACGTTTAGAGTGCTGAGAAGGGTGAGGGGGAAAGGTAAGGTTTGTGAGTGCATACCGGGCATC	518	gcgatgcaagaaacatctgccttttagaggatagaaagtgacaagatgagcatgtggggtttgattgttgagtgtgagatgccaaactccatgtaccagggaagcatgaatgtattttttgtgagcgcctccacacgcacactctaattgatgtggttgaacaccagacagatggtgtttggcgttgaattttgcatgtgaagctgtataattatcggcgttttcacctcccgatcgacaacgtctcatgcttttccttttgtgccagcgttgtagtgaagggggccactatgccatgcccgtttcctactgtagggaaggatatggtccacactgttttgtgcggtgccccactcgaccgcggaaggtagaatagagggaaagcagttggaaacgagg…	246	ATGAGTTTTGGCCTTGAATACAGCGAGGGACAGCGCGACTATCTCGAGCGCATTGGTGTAGGCCCCCTCCTTGAGGATTTCGTTGCCGATGCTGTCCGCGAGAAGCCTAATGATGTTTACGAGTTCCTACGACAATGGGCGACTGCGCGGTGCGCGAAGGCGACGGCTGCCACTCATGAAAAGTCTGCCCGAGTCATTCAACGCGCTTTCCGAAACTACCGCTCGCGGTTAACCGCAACTGCCTAA	-	55
Tb927.9.3100	hypothetical protein, conserved	-	-	-	-	-	IV	1	0	0	22.028	18.8135	25	gatggggttctcgtagctttgggat	341	aacttcggggagtcacgtgctcgttttctgcttttggcagggcactgggtagcaagtatgaggctcagacgctctgggtgaaggattggccctcactagtgcttttcagctgctacccggtttagatccacgagatatgcccgccctattttcaattttttgcattcactttatcacattatttcatacagttcttttttcgtttgtttgttctcgttttgttattttcgtccgtgtgctttcctactttgcttcactttcaccattgttattttttttatttttcgagtcctctgcactgctaattaaatatatttcccgccttgttttttgttgtcagc	1206	ATGAGACGTACGATTGTCCAACTTTGCCAGCCACAGCGGTGCCGCAGTTTCGTCGAGGAGACATTGCAAAATAACTCAGCTTCTTGCTTTGCTGACGTGCTACATCGATGGTATGAGCGCTCTCTGCTCATTGAGGCAGTCGCCACTACTGGGCAGGGTGGTGTGACACCGGCAACGGCGACTAATCAGTGCGCCGGACGCTATCACTTGTATGAGGTGCAGTTGCTCAATAAAAAACTTAGTGAAGCACAGCTTCCCGGAGGCTACCGGGCGTTGGAAAACTACACGGTGGCTCACTTCGCAGCAGAACTTGGAAGCATCCCTCTACTTGGTATGGCTGAAGGTGGGATTCTTTTGCCTCGGGGTGTACATGTAACGAATTATGCTCTAGGGCCCTCA…	-	200
Tb927.9.3130	hypothetical protein, conserved	V	-	-	-	-	-	0	0	0	8.02815	12.1231	1720	cattgttgtttattttactatctttggtagtgtaggataaaaatgcttagttatatgggttgttgtgactgagggtaactccggctgagagcagttgtgctagccatttcccttttattgcagtttttgacatgccagaactagtgtcggtacctgatatgctgcaaaaattaaatgatataatgaactgtggtagtggatactgatctgacgaggtgatgctgttgctgagacccgttctttccacggaatattcgctttaatgacacataatcgcaccactcggactcaacgtgggatcattataatgctttgtgtttccctttaatttactgcttcaacggaagtgttcaattaagggaatgaggtgcacattttcaattgctatcaccattatta…	425	aagagaggacggtttccgcctctttcaaaaatgttattccggtacggatctggaggcgagacgggttgctattgccctctgtgcggctaaagtgttcgacagctggtagaatgatggaggggtgcattgtccagttccgccctcagtttgtgatcgctgcctcgggtggtcgtacaagcgcgcgtgatcactcgccaatatattaggtgaaagggtcagtagcttggggacacgttactggccactggcagttccctcccttgtgaaggcttcgttgtagatgtcatgtaccaattaccgcttacacggctaaatttggtggtgggcgggcgttaatagcaagtggcgccgccagaatcactcgcatgatgtaactttaacaacagtttgtttttcact…	1701	ATGGATCTTGGTAGTGACGAGGATCGGAGCTTAGCCGGGACGCTGAGTGGGACAAAGATTCCCACTGGGCCACCAACGAGAAAAGGTTCGAGAGCGGGTTCCCCGCGCCAGAGGCGGAGGAGATCAAAAAGTAAATCTAAAACAAAACGTAGAGGTGGCCGGAGAAGTAAATCAAAGGGTAGGCGACGCCGCTCGTCTCGTCGTTCGTCTCGTCGCTCTCGGACCGGGTCGAGGCGTGGAAAGCGACGCGGCTCGGTCAGGAAAGTGAGCAAAGCGGGGATGACTTCGTCAGAGTCAGGAACTAACTCCCCCGAAGGGGCGATATCTCCAGTTCCAGTTCTTGGAGAAGGCGAATCTTCACTCATCAGCAGTCACGTCACCGAGCTTGAGATAACCCTT…	-	-
Tb927.9.3170	cytochrome oxidase subunit V	-	-	V	-	-	-	1	1	1	8.70542	203.328	446	AACTTGTTGTCAATGTAAGGTAACACTTAAGCAGAGATAGGATTTAATCAAAACGCTTTCGTTGCTTGTTCCCCCTCAATTGGATGGAACAATATGTTCCCGAAATATGTCTTCTGTCGGTCCCATCATCTATTGTCGGGTTGTTTTCCCTCGCCGCTTTATTTATGGTTTGAGGCGGTGTCAGTATCGCACGGTGGCTCTTGTCTATCTACTTACATGGAATATTTAGGTACCGAAAATGCCGTTTGACCTTTTAACGACTAATAAAAATATTGAGGGTTAAGGCGAGAGTTTTCTTTGGTTTAAAATCATTTTCCTGTTCCCGATGAGATTTTTTTTTGTAAACCCCTATTTTTACCGTTCTAAACATCTTCTGTATTTTTTTGATCGCCCAATTCA…	1862	tagctttagtatcttcacggatggggttattacttccattttttatttttttgattgttttaaagtaggaccatagccaatactagtataacacccaatgggttgagttgatgtaaaggactgtattccgtcgttttgttagcctgttttgttgacacatacatatatatcttttaccccttaccgtagcggagggttgtggaacaatacatacgttttctctgggtgggcgaaacataattgtcgcgtttggaatgtgcgctatgtttcttctcggtgtatctgttttactctaacttttctatccttttgtcaccagctgaccttttttttttattgggtaaaaacattgtcaagcattgttgtttattttactatctttggtagtgtaggataaaa…	591	ATGAAGCGCTTTGTCACACCATTTTTGGCAACTGTGCCTTTGAGTCGTAACTTCTTTGGGAAAGGTTGGGATAATGCGGCGTTGGACACAATTTTCAGCTGCATGCTTCGCAAGCCCGAAGTAAATGACCGCATCAGAAGTCAGTACGCCTCGACGATGGATCCTCGTGATGCCGATGTTCTGCGTCGATTAGGTGAAGTTGCCAAAGAAAACAAGACATACATTCGGGTGTTTCTTCCACCTCACTTGGGTGACCCACATCGACTATTGAAGTGTTACAGCCTCACAGCTTACCCAATCCTTGATGACAAAGGTGGACAACTTACTGTTGAGATGGATGGACACCACCTCGAGGCATTTGCTGACCCTGATGACGATTATGCAAAGGTGGTTATACCA…	1784	-
Tb927.9.3280	acidocalcisomal exopolyphosphatase, putative	-	-	-	-	-	-	0	0	0	5.2835	11.8213	54	TTTTTCTTCAATTATATTTTGTCCTACGCTTTGGGCACTTTCCGGCCTTAAGAT	1529	agataaaagaaaaagaaaaatggaccattttgttatgttgatctgtcttgttgtgaccggcactattactttaaggctaaactccatgtgagaatgtccgtaataacacaacttcgcactgtcctttcgttgtatttgttggtgatgggaacttgcttgcactggtcgtaccaatgatgttgcctactgttgttttctatataaactgttggtgactgcgtctactgttgcgccatcgaagggaaagatagagtagcaccatgacgtctaggtctttttagttatgatttgcggtcgccccgactggtgtacctgccacgattccataactcctgacccctcctcctgaacagcctgagcttatcgatttgcttcgcggggggcatgctgctgtgctac…	1152	ATGACGGCAGTGGTGAATGAGTTCCTTAAGCGCGGTGTACGAGCGTTAGCAGCTCGCCAGGATTCCGTTCTTGTGATGGGTAACGAAGGAGGTGACATGGACACCGTGATTGGCTCTATATTTCTGGCGATGTACCTGGAAAAGCGTGACGTATTTGGTGTTGGTAGTTACGTTCCTGTACTAAACTTCGAAAAGGATGACTTACCACTGCGACAAGATGTGGTTAAGTTACTGTCACGACACAACGTTTCTACAGACAGTATTTACTCAGTCAAGCAAAGTGGGAATGGTGTGGATTTCCTGGACCTACATCAAATGAAGCTTCCCATCGTTTTGTATGATCACAACAAGCTAAGTCCTGAGCAGGTTTATTTGGGAGAAAGGATCGTGGGTGTGGTC…	-	-
Tb927.9.3290	hypothetical protein, conserved	-	-	-	-	-	-	0	0	0	27.5188	45.3183	1582	ggaaagatagagtagcaccatgacgtctaggtctttttagttatgatttgcggtcgccccgactggtgtacctgccacgattccataactcctgacccctcctcctgaacagcctgagcttatcgatttgcttcgcggggggcatgctgctgtgctaccagccagttacactaagtattgaaaataaacatcgaggcgtctttttctggggaactttggagtgcggggtttcaattttactggagtgtcgcaaaactagtaacgagtctggttgagtgctccgactttaacctttgccatgtaaggaaaggtacgtaggtccgcagcctcacaagcagtgattttaataaactcttcgaacttctttacctcgcacgagattgtagctgctgatacgtc…	323	atatgatttgttgcgcggggcttcccataggacccatgaaacttgtcgacctatttgctagatacctgatggtttccctgttttctgccagaacacaacattcgttgagccttcagttgaacacccaatggtttccggactgcatgccaaatacaagaaactgggggttgcggtatgccgtgtctcccctttttaaatatgagtaatgaaggacacgacttgcattaataaaggacacactatcctccacgattctgagaagagcagttcaaaaggagggattaaccacaggaccgcagatgttacttgttcctcaatttttc	171	ATGTCGCGCGGCAACCAACGGGAACTTGCTCGCGAAAAGAACTTGAAAAAGAAGGAGAAGACAAAGGGGCAACGGGACGACGGATTAACTTTCGCCCAACGAAAAGAAGCTGATGCCGAGCGGATGCGCAGAAAGCAAGCGGAGGCTGATGCGCGGAAGACTGGTTGTTGA	-	-
Tb927.9.3340	hypothetical protein, conserved	-	-	-	-	-	-	0	0	0	6.93198	18.3685	8	tgcagatt	30	caggtgaaaaagtgcgcttcgctttcaaag	507	ATGTCGTACTACGACAAGTCTGACAAAATAGGCTATGACGACACTGACAAAGAGCTTAACGAAGAGCTGGAGGAGATGCTCGCTCGAACACCCCCTCATATTCAACGACATTTGCAACATCGTATTCACGATGGCATACTGCAGCGTATGAAAGAGGATACCGCGCGAAGGTGCTGGGAGTTCATCAAAAAGTATGAAACATGTGTCAATAGCGTCAAGCCATATGACTTAACGGACTGCCGTCCCCATAGGGACGCCCTCAATGATTGTGCCCACGAGGTGAACCGCGAACAAATCTATCAAAAGTATCGTATGATGTATCTCCGAGGTGAACTTCTCAGATTACATGAGAGCCGCCTTGGTCAAAAAATGGAGACCATGAAGGTCCGTGCACCCGAT…	-	-
Tb927.9.3350	pseudouridylate synthase, putative	-	-	-	-	-	-	0	0	0	3.82905	13.1359	8	aagactac	149	tatcaatgaatcccaacgcgcaccctgtcatgaggtagctttgtcgtgtgtctcttctagtttctctccgggtgttgcttgcgggagcgagtgcctcgcgtcgaccggttgtaagactagggtcgatggacggtacacgttggtgaaag	1221	ATGTTGCATGCCGTTCGCCTACTCTCATGTTGGCGTCCCGCTGCCATTCAACACTTGCCCGACGTTGCCCCCCACGCACCGGTTCAGGAGGTCGAAAAGTCGCATGCTCGATATCGGCCGCTCTCTCTGAGGGCTAGACAGACTCTTTCGGAAAAATCTGATGACCTTCAGTATCACGTCGTGACTCAGGAATGGTTTGGGGAACGTGTTGACAGCTTTCTTACATGCCATTATCCCCAGTGGGACTACGAAACTATCAAAAGATTGGTGCAGCAGGGACACATATATAGGTATAGGAAGAACGGGAAAAAGAAATTTACTCGTCTCACAGACAGATTGGAGTTCGATGAACTGCTTGTCGTACCAACACGAGCCTTCTGGGAGAAGCAACTTGCTCCC…	-	-
Tb927.9.3360	N-acetyltransferase, putative	-	-	-	-	-	-	0	0	0	6.80795	11.804	71	GTCCACATGCTATATCTAAAAGCATCGGTTAAAATCTGATAGCGTGGGAACAAGTCATTGGCGTGCATGGA	48	ggtggacaacaaggaatttgtccacgcggcgaaactatcaactcatat	1071	ATGAACCGAGCGGCTCGCATTATTCCCCCACACCGGTACCGCACCGCAGACGGCGAGCAGTTTACGATCAGACATATCAGGAACCGCACCGCATATAACAGCGAGTGGGTAGAGGTCCGTGAGCGGCTTGTGAGTGGCGCCTCACTGTTACCACAAGTTTTGGATGTAGCGAGCGATTCGTCGTTGTCAGTAATTTTTATTGCTGTTGGAAGTGAGGAATCTGCGGAGACCGGGATCATGGGCTATGTTGTTGTAAATATGAGCTTCATAGCATCAAAAACCGTCTCAGTTGCATGGATATCCGTTTTGAATCGCTTCCGTGGGAGACACGTGGGCCGTTCTCTGTTGCACCATGTAGATAGCTTCTGTCGGGCAAACATGATAAATCACATAGAGGCT…	-	-
Tb927.9.3370	thioredoxin	-	-	-	-	-	-	0	0	0	4.82097	22.3492	194	caacctattcattgaagttttttcccctctagggttgtcgtcgtatcgattgcacggggcgtgaaaagtgaaccgcccacgtatcgctcgcatcaccttcgagtgggtagaaagtacgagtccacaccgcgtaagacgtgctcgtgtgaccgagccaggcaaagcggagtaactcagttcgaagtaaggggaaa	265	gagttccggagaaaaggggcacagtacagcgagtcataccccttttttcacagcaccacggggggaagtcagtggggtatgggaataacaaatcaggatggtaagtcccactggcatctttttttttttcttaaaagcttcggctgtgcactggtgtatggcgttttctcagagtgtagtaaagggaaaatggagcagaatttcaccgcgttccggggaggggaacgtgtgtgtgtgtgtgttctcgccacatcgcatccaactg	324	ATGTCGGTAGTGGATGTTTATAGCGTGGAACAGTTCAGAAACATAATGAGCGAAGACATTCTCACAGTGGCTTGGTTTACTGCCGTGTGGTGCGGTCCATGCAAAACTATCGAGAGACCTATGGAGAAGATTGCGTACGAATTTCCAACGGTGAAGTTTGCCAAAGTGGATGCTGACAACAATTCTGAAATAGTGTCCAAGTGCAGGGTGTTACAGCTCCCTACCTTCATTATCGCGAGGAGCGGAAAAATGCTTGGACATGTGATTGGAGCTAACCCTGGAATGCTGAGACAAAAATTAAGAGATATCATCAAAGACAACTAA	-	-
Tb927.9.3390	hypothetical protein, conserved	-	-	-	-	-	-	0	0	0	7.45835	NA	133	gaaggaagcacacttgtggagaccataggaaaagcgcagagtagctttacaagttgaaagcatttcatttgtgcgagagtcccgtacacacgggagtgaagtcagtttaagtgcggttttgcccctatagcct	1760	gttcgaaacgatagacaatgcgtatagatttgtatatgaacaggggctttccctctcgtcgtatccacgactgcctccaatgtacccggtaagggaacacaatttttggttatttcactgttgtggagcggcgccatttagttcgaaaatgttctccccccctgaataaaatgcatgcatgtgttagctgtagtacctctctcgttatattttggaatttacaagcgcagacttacgaccaccacccggagcttccgtttgctatcattctgcgatgtgcatgcaacaacgggcttgcgatgcgtcacgtgttgatattgtctcaacggctcaactctctgggtcccttttttccaccactgcagcaagtagttttatgtccttgattaacaggaatca…	762	ATGCCGACCGGTGCCGCCAGGCTGAATTTCCTTCAGATAAAGGAGCAGCAGCAGCTGAACCGCGAACGCCTCCGAGAAGCAGCAGTAGAGGAACAGCGTGCCAAGGAGGCTCTGTGTCGCCAGAAGGAGCAGTACAGCCACGTGCAGTCCCATGGGTATGGGCGAGTTGTCGGTAAACCCGCCAGCGACGTGCAGATAAAAGTGTATATACGCGAGTGCGATGGTGAAAGGGCGCAATGTCATACTTTTATGGAGAGTGAAGCTATGAGACACAATGCTAGCTGCAAGCAAGAAGGGAAGCCAAGGCCTGCACAACCTCCTAGGCAAAAGGTGCAGAAGCTGCCCCCCGTTGCTGCGCCGCCACAAAAGAAACAGGAGCACACTCAACAGCAACAACAG…	-	-
Tb927.9.3440	cyclophilin type peptidyl-prolyl cis-trans isomerase, putative	-	-	-	-	-	-	0	0	0	14.0814	27.2435	144	agaagccgcacaacggtcttctaggaagttgaagtgcctccgtgtgcattaaacagtggagccggtagaggggagtaataccgggagcacctgtagttccatttgttgttggtatctgggcgggtgctgtctccgtccctgtct	588	ttagaggtgctttagaaactgtagacggggaaagtgagatagggaaaagatgggagtgttgttatgcggagaatttctttgacagccttcgtcctgacccggcttgccaagcttttcattttctcatctaatgtgcatgtcttggaaatcgctctcggttggcggcccgtcctttctaaacttcttcttttcacgtgcttcaaccccccctttctgtcccttcctggcttcatgctcacacagggtcgacggccctcttgtacataaagcgtcacgggtggaactaatgtgtttctttctttgagcaggtttgtcaactgttgcgtcccctctgggaggtggaaactgcagaaagccatcagaaggagaagggacaatggacgagagtgcggggggggg…	957	ATGGCAATCGTCGGGGACTCGTTAAATAAGAGGCGCAACTACACCGTCTGCGGTCTTGTTAGCAACCCGTTGTTCCAGAAGTGCGCGGAGGTCGCTCAGTATGTGGCAGAAGAGTACAGTGATGAATTTTATGTAGATATATTCCGTGAGATGCCTTGCGAGTTCTACAGTCGTAGAGAGCAGCTGTTAAACAGTAAGAAGATAGAGGACGGTGGAATGGAGGTCATCGTCCTTGTGGGCGCCGATGGGCACACCGGCCCCACCAACGGAGAGGGCGAGGCAATGTCCGGGGATGACTTCCTGAACATGATGCAGAAGGCAACTTGCTTTCGAGTTCTTAACATCCCACCCGAGAGACCTGACTCTTACGAAAATATGGCGCATCTTTCGTGGAAGAAT…	-	-
Tb927.9.3470	low molecular weight protein tyrosine phosphatase, putative	-	-	-	-	-	-	0	0	0	NA	10.1945	94	TTGCCTGATTGTGTAGCTGTTTGGATTGAGCACTGTTGCTGGTGCGTAAAAAGGTTACTTTCTGCAGTGCCCAGAGGAGTGAAGAGGTGTTAGG	112	cgcctcagccacgtgtacacacgtatatacatatttatcacacacaagtgcgtctaggcgtatcgagccgatatcgttttgcttgagtggcaatcctattacttctttcagt	792	ATGTCCACCAGCAGCCGCGGTATTTTGATTGCCGGGTTGACGAACCGTGCTCGAACACAGATGGCGGAGGGTATTCTCCGTCGACTGACAGCGGGAACCATATTTATAAAGAGCGGCGGTGTGCATCACGAGTCAACCATACATCCGCTTGCAGTTAAAGTCATGAAAGATATCGGCATTGACATTAGCAAACAGTCTGTGACGTCACTCGAAGCCGCACGCAGGCAACAGAACACGTACGACGTATACATTAGCATTGACTGCAGTTACGAGCGGCGAACACTGGATAAATCGCAACCACCACGTGCGGAGGTTCGGCGTCGGGAGAGTTTCACCGTAGAATATGGAGACGACGGTAGTGGTCCCAGAGGCGGCGATGACCCGGTGCGTTACGACCCG…	-	-
Tb927.9.3480	hypothetical protein, conserved	-	-	-	-	-	-	0	0	0	4.65013	11.2939	317	CAACGTAAACATTGTTTAGTTTTTTGCCCTGGGCGGTTGAAGATTCGACAGCCAACAGTTTGTCACTTTCTGACGGCGCAGGCACAGGCACAGGTTACAGGGGCGAGGGGCGTGTGTCGTGTGTTGAGCCCTCTTTGTGCCGGTAGGTGAGAGCGAAGAGTATACACCAGCGGTTTTTAGGCGCGACGTAGTGCGCGATGTATAATGGCATCGCTCCGATCAACGTCAAAGGGACGGGCCTCAGTGGTTACGTGCAGCGTAGTAGGTCGGCGGTCACACAGCTGGCAAAATTCACTCCCGCTGAGTACACGGATGAT	89	gggggtgggggaggaatcgcaccaagaatgtagtgcgtgactttctggttctactcagttcttcacaaatatgttgcattagctccttg	432	ATGCTAACAACGGCGAAGGCGAATCCACTGGAGGCGTTGCGGTCGGCAAAGGAGAACAAAGAACTTTCAGGACAGCTGGAACATCACAGGTCCCTACGTGCCATCAAACTAAAGGTCCTTCTTTACCGCGAGGAGCGTGAGGCTGCTGGCGTACCACCTGATGTGATTAGCCGAGAGTGCGCAACACTTCATGGGTCGCTACTCCGTAATTACATGGAGGAGGCTCAAGAGGCAAGACGTTTGGGGGCAGCAGAGTTGGCACAAAAGACTGCGGAGAGATTCGCCTCCGCATTTCAAGTAAGACCCGGCTCACTGGGGGATGCTTTCGACCGGCGTCATCGTGAGGTGGAAAGACAGGCCGCGGAAGGGGCTCGCAAAGAGGCGATAGAGCGGCGGATT…	-	-
Tb927.9.3490	hypothetical protein, conserved	-	-	-	-	-	III	0	0	0	7.99199	NA	541	tgtgctctaggtagagggtaccaaaagaagagcgaactttggagaaagtagaggagggtggaactatcaccactgatattctaacaaaagctaagcccgtgttcccatcaaaactggagcggagtgagggggataagtgcgcagtgagtcacaaggttcagttacaagtggaataactgagggagtgacgggaaagtgggggaaaggcaaaggatcaataattttgtactgtcctgtggtctcgggaaggggagggcgagcgataagggtgcgccgtccgctggttcctgtgtttcatgcagttagttaagagtgaggaggcggttaaaacagtgacaaatagcgaaattgcgacgaagaaaaagcgtgcgaaggtgctagttgtgaattgagaagagg…	1166	gtcagcgttttggggtgcgggacactttgcctcggtgggggctgaggaaatgacttgatcttgcaatatgaagcggtgaaatcaggttgcgggctattttatcgcttactaacagttctcggatgtccccgtcgtcgtacccaccttaggcaaacggggatcgcgtttatttttcctccaaggtctcggatgtgcgggatgcaggttgtggcggtggggaggggaagagggaggaagatcgtcttctcgtcattaattaatttccagttgcacttcgtagtgggtgccacttgctgttgactgtttttttaatgtttgtttgtttcactcctcttttaggaaataatccacggtagcggtgacgtgtatatgcccgtacatctgacccgaagggggaag…	771	ATGGGAAGTTGTTGTGCGAAGAGCGACACTTCGGTTGACATCGATGATAGCGGCCGTGGAGTGGAACGGGATACTGAAGATGATAACAACGTATACATCCTCCAGTATCAGTCGCGTGGAGAGGTGCTGAAAATGCTTGAACTGGAACCAACACCTCACGAAGCAAGTGTGATGACACAGTCTCCCAGCTTACCAACGGATGGACCAGCGGCGGAGGAGTGCGCTGAGGCGGAGCTTTCTGACCCCCTTTCCTGTTCGTCGACAACTATCGTAACAGTACGGAGTGAGCGGAGGGCAGCCGATCGTTTTTCAGCCAACTCGCTGACCTGGACGTTGCCAGAGGTAAGTGCGACGACGGTGAGTACCCGCTTCGACCACGCACGAACGACATCGTTCATG…	-	314
Tb927.9.3530	U6 snRNA-associated Sm-like protein LSm6p,Sm-like protein	-	-	-	-	-	-	0	0	0	10.4958	23.181	415	tgaagtctgtcttctccgacctctggtggtgttctgtttgtaaaagatgaagccccgctcgagcggaaagagggaaaataacaagagggggaagcgagctgatagaacgatgtgagtagtgtgtcaccgtaaaacgagacaaacacacgacagggagaaaatcgtgtcaatagggatgaacaagaagaaaacaaaagatgtaacttcacttaatcgtttatttaccggaacatttttttaaattgtactatgttgtagttgctaaacctgacattatgcactaaatttctcgtttttgtttctgtagtccttcactcttattatactccctctttcttcctttcggactctcttttgtacccttcgttatgcgatggggaaataattctctcccatttc…	196	tggaggtgctagcatcacgttgcgcatggttaggttacgttgtacctgtcatggcttgcgtccttggaccatgaagtaaaaggaggggttgtgggtttccgttttggccgcttacttggatgttgcgttttacagcttaaaaccgtggctttagctttatctgccgctccttgtctttcgcccgttctttgcattt	261	ATGGCTTCGGTGAATATGGAGGACTGGATACAGAAGCCTGCGGTGTGTGTCACCGTGTTTGGCGAGTCGCATGAAGGGTTGTTACAGGGGATAGACAACAATTTCAACACCGTGTTAAAGCAATCCGTAGGAAACAAGGAAAATGAGCTGACCTTTGTGCGAGGCGAGTCCGTTGTGTACGTTGGTTTCAGCGATATAGCTGAGAGTACGGTGCCGGAAGGAAACGCTGGGTGTGGTAGTGTGGCTTCCACCACTTCTTAG	-	-
Tb927.9.3540	hypothetical protein, conserved	-	-	-	-	-	-	1	1	0	19.9612	55.6213	61	TGTGGATATTGAGAATATTGCACTTTTATGGTTGGTATCCTCTTTTAACCTAACATTAGCA	138	gatacaggaggaaacgatcgggcatccgaatattcttgagagaagttgaggggtgaagaaactcgtcgtgggacgctcgcaccgttgagtatacttcactagtttgccactgtgcggcagggcccacttgcgtacagg	354	ATGTCTTCGCTTCCCGGGGTGGCGAGGTATGAACGCATGACCACGCGAAACAAGATTCAGTTCTTCTGGTGGTCCATGCTTGTGATGGGTTTTGCCTATCAGTTCCTCCAAATGACCGTGCTGCGCGTTCAGCCAAAACGTGAGGAACAGATGTACAGCCATATCCGTGAACTCTACGGCGATCAGTTGCCGCCAGAGCTTATCGAAATCGCGAAGCGGCAGCGCGAAGCACAGGACGCTTTGACACTGTCAAATATGATACGCACGCCAACGCCTGGTGAGACGGCTGGGGCACTGCAGCACGCATTGGACCCGCGTCGTATCGCGCAGTTGCGGAGCCACAACGGGTATTAG	-	-
Tb927.9.3560	hypothetical protein, conserved	-	-	-	-	-	-	0	0	0	17.575	5.79999	55	TTGTTGTTTTGCGCCCCACGCACGTTGGCGCGCTAAAGCAGTTTCCGACTAGAAG	536	gccttcccttcccttccctttccttttttttttgacgaagtcatgccacgtgcgttccagcggtggaaatggcactgacgttaggagccgtttgcagcggtaaaccaactttaaagaggcgaggttagtatctaccgttcgtggtgcccgatgggatatttgtctcctctctgggctgcagttgaacttgagggttagggttagtgagttacgtttcttctgtcgtaaccaacacaacacttctgggatgtccgttttgtttcttgatgttttgattggaaaagggagagtttcttgataaagctgccaacagggaacaaacttctgcgtgcatcgactgtctcattgtttttgtatgaagggaaagcgaaaatatatgtatgcatacatatatacact…	801	ATGGAGAGGAGTAATTCCCGGAGGAGGGTGTCACAGTCCGCTCCAAAGGGAGAAAATGAATGGAGCAAGGTGCCCCGATGCGTGCGCGAGGCTCTGGCCTCGGCCATTGTTGGCGCTCTACCGGGTGAATCACGACGTCGTTTGACTCCAAATAGGAATCCCTCAAGGGCGAAAAGCACGTGCGCGAACAAAATCGTAGTACCGCAGCTGACAGAAGAGTTTCTTCATCGGAGTGTTCAGACTTTTGAGGATGCGGCGGTCTTGCGTGCTGAGGCTGTGCGAAGTTACGCGCAATTCCACAACACTGTGGAGATGCTTCGGGAAGTGATGCGCAACCAGCTAGGCGCACTGTGGTATACGGCGCTTCAGTTGGATCCTGAGTTTGTGATTGACCTGCAG…	-	-
Tb927.9.3580	hypothetical protein, conserved	-	-	-	-	-	V	1	0	0	14.0114	14.9772	214	cagccgttgtggaggtgcccgctttaaaggcgaaggacaacgtcaagggacactgaggcccaatagaaagacacaagacaaaaagtagggggataaagggtcgaggcgtgggtaaggaagtggaagaaaaatagataaagagacgcgagaaggcgagtgaaaggaaggagcaggtcgcgttcgctgtacccagtggttggtaaccgccttgctg	262	gcgctgacgcttcacctagttagctttcactcgaacatgctaagaaaaaactttcgttcttctgaggaaggctttatatacatccatatatatatatatgtacttgcgtccgtctctggtatggaaaatggccaaagggcagcaacatagattattttgtttgttggtgaagctgtgtctgcaccaagatccgcggaccggcaccccaacggtgtggaataagagaaagtacgattatatgcgatgagttttacttaaaatt	1740	ATGCATGTGGCCTCTCCCGAGGATATTAAACACGAGATCGAGGATGGCAGAGGTGAGTGGCGGTATGTACCACCGTGTGTGCGACAGGCATTGGCGCTTGTTCTTCCAACGACACCGAAAAGGTGTTCAAGGTCGCGGAGCGTTACGAGCGGCTGCTGTGCTCCTCGCATGCTTTTGCCACTGCGGGGGAGTGGTCCAAAGACAGATGTGATGGAGGCTGTGGAGGCAGCGCAGTTGGCGGAGCAGCCACTCGCGGTCGCTGGGAGGGAGCTGCTAAGTTCTTCCAAAGTTTTGGCGAAGCATCTCCCAAAGCAAAGGAGAATTCCTCCCGGCAAGCCTGTTGTCAGGGTGTGTTCAAGCTGTGGTGGACCTCTGCAGGAAACTGGGGCGCCTGGCAAG…	-	155
Tb927.9.3590	glutaredoxin-like protein	-	V	-	-	-	-	0	0	0	14.9356	26.3981	14	gttacacacgccta	336	gccgcagctggggcagggaagcaaagcagtgtattgaattggatcggaagaactgaaggggaaaaatacggagacgagcgtacgtgtaacagtaggagagggaaatgaggaaaaatgggagcgaatacacgcggggtgtgtaacagaaagctaccctttctgcatggtattatcaatactttttcatcgggatccgtacatcttctcatcgttgaaggaactgccgtttgcgcaggccttgttcgcgctcctctccatcaactcagccgtactggtgggttgaagtaaccgcatatttctcacgtgtgtagcaatgtgttgagtctgttcccactt	642	ATGCGTCACTGTCACATGTCCTTCGCTTACTGTTTCTGCCCTTTTTCTGCCCATCGCTCTGCCTCATCTCAAGGTTACACACGCCTAATGCGGCGACTGAGCGGTTCGACGTGTCTTTTAACGGGAGTGACGCGCGCAGGGAGGTGGCTTCCCACGACAGCGCCATGTCTGTCACTCTGCTCCTTCTTCTTAACGGCTTCCCGACGAAAGCAAAGCACCTCCGGCATTGGTGGTGACGTGCGCGACATCGAAGAAACTCACCCCGACTTCCAGCCGCGTCTTGTCAGTGCAGACCTTGCGGAGGACGAAATAGCAATGGTTAAGAAAGACATCGACGACACAATAAAATCGGAGGATGTTGTTACATTTATAAAGGGCCTACCCGAGGCCCCCATGTGT…	-	-
Tb927.9.3600	hypothetical protein, conserved	-	-	-	-	-	-	0	0	0	8.73899	17.5285	72	ACCTCCCCATCCGGTCTGAGCACTTGTACCCTCGGAGGGTTGCAGCAGAAAAGAGGAGCGCGGGAGGCAGTC	305	cgctgcgtttgtacggcagacactaacaataccacgcggatgagcaacggaggatatcacgtgagatgctgcgtttgccaagggtctgctcgccggtagaaagtggctgaatttgcatcaagttcggtctgcctacatccacgattcatcgtgagatactttgtgcggggaaacgtttatgtggttcagtagtaagataatgtgtgtgtgtgtggggggggggttgtgtggccgtaacgattcgctcctacattaactttgccccgttttgcaattattttgtggggaaaagattggacggacgc	927	ATGAGCAACAAGGCATTCCTAACAACTAATTTAGTTGGTGGACTTGGAAACCAGCTTTTTCTTGTTGCCAATCTATTAGCCACGGCCCGTCGAAACGGTCTGACAGCTGTACTGCCGCGGATGAGCTTTAGCAGTAGCAACGAGCAACCACGACCTGTGTACTGGCAATCAGTGTTTGCTAACCTTGAGTCGTACGGCGTAGGACATGATCTTCCAACAGGCGTCCCTGAAGTAATTGTGCCAGAGCAGCGGCCGGCTGCAGCCGTGACGCTTGATGCATCTAGGCAATGTGTGTATAACATGGTGGGTTTTTTTCAGTCAGAAACGTTCTTTGCCGATCATCCTGTCGTGAGCGAAGTGATATCTCCAGAGATGCGACGGACGTCGATGAGGCACATG…	-	-
Tb927.9.3620	hypothetical protein, conserved	-	-	-	-	-	V	0	0	0	6.66047	6.93899	37	ttgccttcgctcggcgccttccttagatataattcca	298	tatgcttgaggatgccttccttccttttttgtgcatttgtggccaaatttaagcgcagaaagtgggaaggtgaaatatttgtgagttgttgcgttgtggatgtgcttttcttgtcattccaacttatgtcataacaaagccaatgcgcgcgcaaaggggaacatggggttatgcggaccgggcagggcagtggcgacgcaatcgtcagccaatcacaaacgatttcgcatttggtgcaacgtgttagtttgtgggtagggaaatgcgttagcgatgactcataccgtacaaaataggg	696	ATGACACCTGCTGTAGTTTCGATGCGAGAGAAAAATAACGGCCTGCTCCTTTCCTTTGCGGTCACCGCGATGGGAGTCGCGTGTTTGGTAAAGCTCTACAAGCGCTGCTTTGTTCGTGTTCCTCCTCATTGTGTTACCGTGGTGTATGAGACTCGGAGGAACTCTATTCTCGCATCGTCCATGGAGGAAGCAAATAATGAGCTTCCGCAAGTGTCACACTTCCGTCCATTGATGTATATAGTGAGTTTGCTGCTCTACAGGAGCAAGAAGTTAGTTATTGTGCCACCTACATCCTTCTTTAGCACCTTCACACTCCCGTGTAGCGTTCTTGATGAGTCAGGTGATGGAGAGGTGGTAGACTGCACGGTGGAGGACATTCACGTGACCGATGGGTCCGTG…	-	243
Tb927.9.3630	hypothetical protein, conserved	-	-	-	V	-	-	0	0	0	11.0754	NA	448	CCAATGCGCGCGCAAAGGGGAACATGGGGTTATGCGGACCGGGCAGGGCAGTGGCGACGCAATCGTCAGCCAATCACAAACGATTTCGCATTTGGTGCAACGTGTTAGTTTGTGGGTAGGGAAATGCGTTAGCGATGACTCATACCGTACAAAATAGGGATGTTTTGCTTGGAGGGGAGAAACATATTGTCAGTTTTGCACCGTGTTACTTTGCTTACCGTTGATTCTCCTTCCACGAATACCCTGGCTTGTTCTCCCTCCGGGTGCACATTAACGCTCGCAGAGCCGGGAATTTCCTTAACTTGTAGGAGAGTGTTAATACTAGATTAATTAGTAACGGGAAGCTGTTTTCTACATCAGTGGCCACTGATATACCCCCCGAGCAGGCACGTACGGCGG…	375	agcatgcgtgacgcataccggcttgtggacgctgatcgatggatctaacggtgggaagacggggtcatctttacgtgtacccgtctattcttttttgcttccacaatgcttgcattccatgggtctttagcgtgccaatttctgcaaaccactcaacaatatttcccaacgagtgctacgtatcattcgtttcgaatatgttgggtacgtccaagagtattcccccctagttctcctatcccccacccaatcctgcgactctcaacttgatcatcaccgcaactgttaacacgtagatcgtcccacaggtattggttgtgatgatggtgctgggagagttgcagcgaaggaagatgcagagaaacctgctccgtc	1662	ATGGCCGCGTCGCAGGTAGAACTTGTTGCGAACCCCTCATCCGATGTCAGCACGTATCGCTGGGTCGTCGATACCGTTGGGCACCTCAACCGCAAGAATAAAATGACATCTCTCCCCTTCTGGATGCCGAACTACATAACGAAGGAGCACCAGTTCCGCCTCATACTTATTCGTGGCGTGGTTTTAAGGGAACATGCAAGGGACGACCCCATTGGGGTGATGCTCGAGCTAATCCCACCGCCCACCGGCACCGACGTCGCGTTCCCTGGTGGCTGTGTAGTGACCGCCAGTCTTGTGAATCGTGTGCATGATGATGGTACCCATAACATAGAGGCGACGGAAACCGTTGAAATTGCCCCCGATAACCTGCAAGTGTTCTTTCCGGAGCTCATCCCCGCC…	-	-
Tb927.9.3640	hypothetical protein, conserved	-	-	-	-	-	-	0	0	0	14.6856	59.4213	21	CACGTGTGTGGTGGTAGAAGA	710	ccaccctgttgcgcatgtttggagtttgtgaatggctgtaaattgttatctgtcgaaagagtacgcgtctgggtgtatcctaatacactttcacagtttacagctgtgtggagtggagtgaccagaagaagactttgcaagaataatgatgagatgagtggaggtggggtgtggcgtcgatgcctaccccggggcaaacgtgtgactcaataatcgtattaactgcgtgctatcatcatacgagagtttaccatttgactggaagtgtgggagttggcgattccaccgatgctttggtactacagcaggacttgcatgataaaatgtccttgaatctgacgaagctaatgaactatgtgaggaatgactatcacaccaaagaaaactaaggctgcggga…	597	ATGCGACGCCTGGGCGTGTTTTGCCGTGGGCAGCGGAACTCTCCATTGCTTACGCGCGGCATCGCTACAGGTGGGCGCGTGACTAATGAGGACCGGCGCTGGTGGCTTGTACACCTTGAATGTGCGCCCGATGTAACGCCTGGCACCTTCATCGCATGGCTTGACTGCTGTGGAACTCATACGTGCAAGAAGCTAATCGAGCGAAATATATGGACCATTGAGCAGGTCGCCGCACTAGACTCTGATCAGGTCGATGAACTGAAGTATAGAGAAGGTTGCCTCAAAATGGATGTGGTGTGGGAGCACGCCCGTACAATTATTACACCGCTCCGACAACGCGAGGTTACTGGAGGTGTGGAATCGGAATTGCAGGGCCGAATCATGGAACTGCGCAAGAAG…	-	-
Tb927.9.3760	poly(A) export protein, putative	-	-	-	-	-	-	0	0	0	7.45028	14.2034	157	ggtgtggcgtaggagaccaccgtatgcgggcgtcgtttggttctattactgtagccgagctgatcgctgcggtatatagtttactgtgttgtcggcactttttactacattcgattggttttatttaggtagaatagaggtaagtcgaccaatctgt	414	ttattctatttttcgaagaatatgaagcacctatggttgtgagattgtttagtggtaatagttataattttcttttgtgttcttgtcaccggtcagttccgttagtgaggagtagttgcgctcgtacagacccgttggtaattgttgtgaatttggtgctcagggctccatgcggcactgggggcgagggctcgtcattcagaggatgtcgtatactaaagggcaggcaacgctgtgcgagatcacaatcgttttagcgattcttgttggaagtatttatggagtcttatgacactgggtatggctggtatcattctgtgttaccctgtagcctactggtcgttcatcatggcctaccttgttgccgtaggcagtactaaatttaaaagaattccttcg…	1050	ATGTTTCCGTTTTACTCATGCGACCAGGGTAAAGGTGCACACGAGGTGCAAAGTCCACCAGGTGATACCATAAGCTCGATCCGTTTCTCCCCTGCAGGATGTCCGCTGTTGCTTGTAGGCGCAACATCATGGGACAAAAGTTGTCGTGTATGGCAGGTTGATAATTCGTCCAGAAGCGCAGCCATTAGTTCCAAACCGTTAAGCCTTGCAGAAAGTGGCGCCCCAATTTTGGATATGTCGTTTTCGGAAGATGGCAGGGTGTTCTTTGGTGGGTGTGACAAGAGCGCAACGATGTGGAATCTAACGACTGGTCAAAAAACCGTTGTCGCATCCCACGACCTTCCGATTAGTTGCCTGTCCTACGTGTTGTCACCAACCGGAGGTGACATGTTAATAACA…	-	-
Tb927.9.3770	hypothetical protein, conserved	-	-	-	-	-	-	0	1	0	16.8853	23.2194	72	gttttaggtgttaatccgttgctgagtaaatttggttcttaaatttcgattactacgacaagtagctgagcg	59	caccgcagatgccttctaaacaatacaaaaaccgactgcatcatatctacgttccttct	663	ATGAGTGAGTCTAGTGCGACCAAAAAGCATGTATATGGATATGAACTTTACAGTAAAAATGTTCACCAATATCCATCTATTACTGATGTTAAAACCGTAAAGGGTGCAATCGCAGGAAACATTCATGACTACCTCAATCATTTGGGTGCATTTGAAGGGAATGCGCGTCGAGAGCGTGGGGAGGTATTGGCGTATTCGCTTTTGGCTGGTGCCCTCTCTCTGGCCTGCGCGATATATTTCGCCAAAGACGTATTACTGCCTTACAAGTTGCTTACATTATCTCTCATTGGGGTTACAGGTGCTGCCACCCTGTGTGCTTACGTTTGTGACTGCAGACAGAAATCGGACAATATTGCCTTCCTGGCCACGTGCTCAGCTTCTACCGAGGCGAAGGACTAC…	-	-
Tb927.9.3780	hypothetical protein, conserved	-	-	-	-	-	-	0	1	1	NA	67.1978	153	TCAAGAAGCTAGCGCCCGTGCACCCCTCTCCTACCCAACAATGCACATATCGTGTACCCCATTCATTTCACTAGCTCAACAAACTACAAGGGAGGTGCTTAGGGCATAAACAAAACTCTACTACGCAAGAGCGCGGAGAAGCTGATCAGGAAA	1033	atatagggtgtgctgacttgcgtagtgaacaccgacggttctttcactatataaacctctaggaatataagttatcgtttacatccctttgttggggcgactcccccgtgagaggcaaaagagtgcataaagtcaggagacagtgtgacgaatattgagtgagatgagtgtctatatccgactttcagtgttccctacccatgcatgattaagaccgtagcatctgagcatctaccgttattaactatgtgaagatggtttgacgtatcctttgagtgaagcaaaaagaaaaaaaagaatcccccttcttactttaatggcggtggcctgctccagccgagtgactggctgttctcggttgagttacctttaaatgttgtttcccccctctatgctagt…	261	ATGGTGTCTGCAACGGCAGTTCGTCGTTTTGGTTACGTTGGTGCGGCAGCAAACTGGCTTATACCCCTTGCTGCCATTGTTAATCTTCCTACGCGCAAACCCAGTGAGATTGACCCTCTGATGACCGGTGTTTTGGGAACGTACAGCGCAGTGTTTGTTCGATGGTCGATAGCCATCTCGCCACCAAATTATCCCTTGTTTTTATGTCACGCGACGAACTGCGTGGTGCAGGCCGCAACCCTTGTCCGAAAGGCAGTGTGA	-	-
Tb927.9.3800	hypothetical protein, conserved	-	V	-	-	-	-	0	0	0	6.36069	13.2186	825	TTGAAGTTGTGTACCGCAGATTTTTTGTAACTCACTGAAGGCTAAGGGAGTGACAACCGGGGAAACAGGTAAATATTCAACGTTGTCGGGTGGGGCTCCTGTATTATGTTACTGTCTGTAAGGACACTGGCGAAGATGCTTGTTTCATGAAATGGGTGGTGATATTGCAACGATCGGATGTTAGGCCGCTGAAGAGATTTGTCATTGCCGGAGGAGGGCGGCCTGGAAATTTTGTGCATGACATTTTTTGTGAGTTACCCTGACATTTTGTCGCTAATGTGACGTGTGATTGTGCATTCCAGCGTGTAAATGTCAACGTGTATTTAGTCGCCGCTCGTTTTGCTAGACGCCAGCGCTGCATAGCTGCTTGCGCCAACGTCGAACATATTCCCATTTGAA…	152	agaagcggcctacaaggcggtcacggaagtcccaacgcagctgtaaccgcctttcctgttagagggaaagtgttataccgcgtccggaatacaggtaaggctttttttgttcatatttttatgcatataaatgtgcttattttacgcaaatg	1797	ATGACCTGCGTAAAAGAGTTGTTGCAGCTTCCAACGGACGAGGTGCGCGCTTGTGTGTTTCCCCTTTCTGATGTAGAGGTTACTTTAGTCCTCTGTGAATTGGGAAAACTTCTGCAGAGATGGCTTTACGCCACGCGCTACAAGTTGGTTTCCTCATTCGAGGTATTTCTTCATTTATTTGTGCACGTAGCGGACAGAGAACCGAAAAGGATAGCCAACGCTTTCCTCGGTTCATGTAAAGAGGGCCAGCACCTGTCGTTGCTGGCAGATGTATGTGAAACCCTCTTCTCACCATCCCGGATTTCCCTTCTTGCTGAAGTGGACGTAGAGCTTTTCTTAACATTCTTAAAGTTCCTCTGTGACATTCCTGTATTGAAGGATCGGCTCGGTAATGTTCTG…	-	-
Tb927.9.3820	syntaxin, putative	-	-	-	-	-	-	0	1	0	9.2818	6.77746	48	gggcaaaggtgagaaaaagcgaagtagcggatagacgctaaagagaca	254	ggcattttataaattacctgcacaacataatgaaagggaggtgcttcgatcctgaagctgcagggatccaacaaggagagtattaccagttagttaaatttgcgctgaagttatggggagctaacagggagggggcattcatgctctttcttcaaacttacccatttccatccatctctttgctcttttgcatactttctactgcgtgtctgcccgtgtttgttaggttgggcacaaacttcactttgcttttg	855	ATGTCGGATGTAAAAGGGGCGCTTACACGCCTGGAGCGCCTGCACGAGGCGTGCGGCGGTGCCGGTCTTTCAACCGTGGGAGCGTTACCGGCTGACGGTGGGGCAAATATGAGTGTCAACGAAGTGGGTTCCTACGAGAAAGGCCAATACCATGTCGCCTGCTTGATGAAGAGAGCAAGAGAGAGTATGACTATCCTGGCGGAGACTGGGGAATCCATGGACATAGCGCGGAGAGCCGAGATATCAAATTCGATCCGGCGGGATATGAGTGCTGTTAAGAAAGAGTGCACAGCCTTGAATCGGGTGGCAATGAAGGAGGGGAAGCGTGGTGACTACATGCAACTTCTTTCTTTTGTTAATAAGACCGAGCAATTTCAACGCCGTCTCCATAATGGCCCA…	-	-
Tb927.9.3840	hypothetical protein, conserved	-	-	-	-	-	-	0	0	0	9.94864	10.4736	135	tagcagctttgcccctctgcggtggcgtctaccgacttctggtcacaggttgcggacacacacacacaaaaaaaaactgtagtgccatcaaagggaggaagtgaaggattgcatccctcggttccaacacgacga	70	tatctgtgaatgggggtggtggaaggtgcgtgtggtctgttggtggcatcggtaatacacaccaagaagg	354	ATGCAACGCCGAGTGCAGCTGCGTATCTCTCTTACTGCAGCCTCTAGTTTTTTCTTCTGGCAGCATCGCTCCTATTATGACAAAGTGCGCAGGGAGCGTGAGAAAAGCGATGACACTCCCTGTGCAATGTTTGACGAGTTTCCCAAGAATCCTCATGCGAGTAGTGTCCCCAACCAATTTCGTACACCGAATGCGGATGCCGTGAAAGATGCTGAATTGTTACAGCGCGGGTTCCTTTTGTCACTTGTAGTCATGCTGTTTGCACTTTTTTACAGTGGATTCTTGGATCCCTTCAATGAGGGGTATCGGCGCCCAGACGGATATGGTATGCCGGCTGTGGAGAAGAGCGTATGA	-	-
Tb927.9.3850	hypothetical protein, conserved	-	-	-	-	-	-	0	0	0	10.6369	22.6887	31	ccccgttgggaaagaattacgtagattaagc	619	gaacaaaagcgatttcggttgcgggggtcagggaccggggcgagtgtggggggaggtggaggataaaagatgaaagactccagtgtacggctagtgggtcggttcgtctctttgcactgtctgtttcctactgtacaccacggagtcatccgtgggagtctgaaaaatgtagagtagtggcattgtagtgcggtggagccgggggatggagacccacagcaggcactttcggtcttcttggttgattaaccgctgtcgcagaagggagttatcttacccttactacctctagtttattgtcattcacgcgttcgcctcgcagtcacgctcttcttcgaggctgtggtagacgtggatgagtgtcttgctattcccttgttcaaactgaggcattttttt…	531	ATGGCCAAGGATACGGCGAAGAAGAACATGCGTGGGAATGCTGTCCGCATGCAGGTGTTTTCTCTGATAACACTCACTGTTAACGTGATCTGCTTTCTCGTATCCTTTTGGCGCCAAAGTTCTTTCCCAGGTTTTGGTAGCTTGGCCGCGCTAGCATTTTGGGCGGGGCAGGAGTACGCGTCGCTCGCGCTCTTGAAGCATTTCGCAAGACCCGTGTTCAACGCGGAGGGTGAGTTATTGGATTGCCCGGACGCTTCAGATCCAAAGGAGCTGGGATATTATTCCCTTGCGCAGGACGTCCTTTGGGTGTGCTGGGTGGTTCAGGTACTGTGTTTTCTGTTTCATTGGGGGTTCATGGTGCTGTATCTTCCTGTCCCTGTCATGGGTCTCTACAAGCTG…	-	-
Tb927.9.3860	hypothetical protein, conserved	-	-	-	-	-	V	0	0	0	5.35495	7.22888	257	GGGGAGGTTCGGTGGACAAGAGCTGAGCAAGTGCGTGTGCTATGAGGTGCTACACCGCATTCTAATTGCTTTTAGGTAATGTACGTCATAATAATAAGCAGAGAGTAAGTGCAGGAGATACTTCCGAGTAAGGTTATGCAGATACACTTTGCACTTCCTGTCACTTTACCCTTAATTATTCTTCGGGTGTTTCTCACCCTTCTATCTGTACTTTCTGCGTCCATTCTCACCCTCTTGCGTAGTATATCCGCGTGTAA	402	actacccgcgcggagcgatcggaacattcacctctggtcttccctccgccttgtccacatatcttgtctgtgttactgctggtcccagtcctggttttgcatttgtgaggtgtacaggtgtgtgtaaagtaggttggaatttacggacggggctccaaaaggtaaattggaaggtggtgccacgttaggggtttgttggagtggtgggcagggcgcacggactttccttcttgcccccatttcgacatcatcgtgttgttgatttgaagtcactgcttgaggtgccggcaaaaagaaccttcaagggagcttgggtttacaggcagttaggccagtaccgcgtctgagcagtgtcttaaagtggtgactgtcttggatgtggaatcaggtttggtactt…	2199	ATGGGAGGGACGTCTACGAAGGAGTCACTTTTGTACTTCATGGATGTGGCGCGTGGTGTTTCCCCTCCGGATGAGAAGGACTTTTCCAGCCACTTGGGACGCTGTAGGAAGGAGCTCTGTTCGGGTGCTGAACTCTACAGGACGTTATTACCAATTATGCAGACCTTAATGCCTGCCAATGCCCAAGCATCTCAGGTTCAGTGGGTTGTGAGGTTCTGCTTAAAACAAGTTGAACATGCTTCCTGTAACTACAGTCAAGGCGTTAGTGACATCTTTCTTACCACAGTACGTGCTGTGCAGTTTGTGGTGCGTCACGCATGCGAAACTTCCCGTGGGGATGCCTCCCGCTTGCTGTGGACAATCGGTGAAGATCTAGGGGAGAGTGTACATGGTGCCTTG…	-	187
Tb927.9.3880	hypothetical protein, conserved	-	-	-	-	-	-	0	not detected	0	N/A	N/A	85	ttggactcacgttaaacaggcagtgatctgagctattgctccacgtaaggggagaagaataaatcccccttttcacgctgaatac	123	gagcgcccgcgccttccttttatttgttctccatgggatattgctgttctttaacttcctaactgtatggttttctgtcgcatgtgtcgtcacagacgcgcatcactttttatacgactagat	957	ATGGCTCCAGTAGTGTGGCCGTGCGCCCTTAACCCATCAAATCACATACTGGTGCAAGAGTTGCTGCTACACGCGTCATTAGGTCGTCACCGCCATTCCCTGAGGGACAGAAAGGACTTTTTTCACCTTGCTAGGCACATTTCCTGCCTCAAAGAACCTTGCAAATACCTCGTTTCTGCGCCACCAACCTCTCGTGGACCACTGTGGGCTCCTTGGCGAAGCACAGTCCCCCGGCAAATAGTTTTCAATCGTATACTCCGTCAGTGCACCGATACTTATACGCAATCATCCCATAAAGAAGACAAAGAAGACGAGGAGGGGAGACGCGTACCAGTGTTTTATGATGATGCCATTGCTCATTTGAACAGAATAGCAGAAGAACTGGGGCCACACGGATAC…	-	-
Tb927.9.3920	ribosomal protein S7, putative	-	-	V	-	-	-	0	0	0	Stable	Stable	40	ATTTTTTCTGGTATGAAGGCACTTCTATACACTAAGGGTG	884	atgagtttcgcccagctactttgaaggtgccattatcagttttttgttttgatttattttcactacgctgccatcctcggttgtgtagtgctagaaaatgaaatgacacatgtcagtactgaaactagtgtaagttacaacctcgaagctgcctgtgtttccatgttagtcacccctttgacattttcttacctttttgctcattagtattttatgctggtgatagacgcccactttggtggttcctatgtgatgcagcgagtgagatgaggtggcatgctatacttcacttccgtgagctgcgtcaccacaggttcaccaaccccttctccactgcgtgaggatcgcgtggtaaaagcgttttccgtgttggtgtcttgtagtagagtcatccgaatg…	609	ATGTCCGCACAACCGCACCTCCGCAAGCTGCGTAAGCTCAAGCGCGCCAACCCGTCTCAGGAGGAGGAGGGCGTCGCGAGGGTGCTCTTTGAATTGGAAGGCTCCCACAAGACTCTCCGCGCGCAGTTGCCCCGCTTCCATATAAACACTGTTCGCACGTCGTCGAGTCCCCGTCACAAGAAGACAGCTATGATCATTTTGTACCCGTTGCGTTTTATCATGCTTGTACGCAAGATTCAGCGAACGCTTACGGCAGAGCTCGAGAAGCGCTTCCCCGGAAACATTGTTGTGCTTGTTGCGCAGCGCAAGATAACGAAGCGACCGAATGATGTGTACAAGCTTCAGCAGGTGCAACGTTCCCGTACGAGCGTAGCGGTGTTTGAGAATATCTTGAATGAT…	48	-
Tb927.9.3970	alpha/beta-hydrolase-like protein	-	-	-	-	-	-	not detected	1	0	15.8253	23.5626	997	TGTAGTATTGGAGGGACTAACAGTGTGAGGAGCGGTGCCGAACCCAGTTGAACGCCTGTCATTGTGTGTGATGCCTGTACAACCGTGTTTCGGTTGCTTTGATTGCTCGATTGGCTGTGCGGCAGCCGTTGTGAAGGTGATGTAATCCCTTCAGTTGATGTGGCTTCTGCAGGTTGTTTCTTCCGGTGCGCGGGAACGGCAGACATAAGTGGTATATGTTTGGCTAGATACCGGCACTACTCTATAGGTTTACTTTTACTCTACTTTTTTTTTGTGTGTGTGCTTCCACTCACTTTGGTGTTCTGTTGCTGAGGCGGTGTTGCAACTGTGTCAGTGAACAGTACGCCATCTACGGATAGCACTACCGGCAGTCGGTTGCCGCTGGCGGTTGCTCATGAG…	1628	gtcggaggtggcttcttctagtggttcctccagaagtgtgggaccgcgtaggtgtgcctaagtgatgaacgacaggatggaatgtaatgtgctaataatatggggctgggtggcggtggtggtggtgagcatgtcaaggcgtacagtgagggctaggtatatgcaatcaccaccgttatcattgattctcaagtgcatattcccaatagggccacacatgcgctcatgtacggtctcctaaggtgtatgtatgtgtgcgttaggtgtgtatgaagcgagcaaagaagagaggggggtcgaaatggatggctcggcaaacgggtctgccaactattttcttccctctcccttggttctattgccttggtcgttttgccatttgaaagacctcttctttgt…	615	ATGTCTACATCCCGCATTACGTTGTCGTCACAGCACGATGCACTGATAATTGTGGATATGCAGAATGATTTCGTGCTTCCCGACGGTGCGCTCTCCGTAACTGGTGCCACTGAGATCATACCGATAATTAATCGCGTTGTCGGAGATCACCAGTTTCGTGCCGTTGTCGCATCGATGGACTGGCACCCTCCTGGACACATGTCGTTCCGAAATGAAGATGGGACAGGGGGTCCATGGCCTCCCCATTGCGTACGGTCAACGACTGGTGCCCAACTTCATTCAGAGATGAAACAAGGAGAGATAACCCACCTTATTCACAAGGCGACATCTCTGGATTCTGAAAGTTACTCCGCCTTCAGCGATGACAGCGGTAAGACAACCGGTCTGGCTGCAATGCTG…	-	-
Tb927.9.3990	ribosomal protein S7, putative	-	-	V	-	-	-	not detected	not detected	0	N/A	N/A	1300	AGGGACGGTACTGACACTTGGGGCGAATAACGGACACTAAGCGAACCTCACCCCTGAGTCTTCCCCACAAGGTGTTGGTTGCCGCGCAACAGAAGAAATGGCGGGGTAGTAAGTGATGTGCGCGCGTACATGCACGATCCTGCGCGGCATCCGAAATTAATGGGCGGCGAGCTTTTGCTTACGGTTGGCCCTTGACATGTGCGTTCAAATGGTGATGCCCTTCCATCATTTGCCGCAGTAACTTTTTTCCAGTGCAAACTCACAAGACATGCATTTGGAACATATTGGCGCTGGGGATGTCAGGTGCCAACAGGGGTACTCTGTTTAATTGACGGTCAATAGCAGACAGCGTTTGTGTGATCTCCCTTTACCAGGCTGCAGATCCGTAGGGGTTGCCGA…	884	atgagtttcgcccagctactttgaaggtgccattatcagttttttgttttgatttattttcactacgctgccatcctcggttgtgtagtgctagaaaatgaaatgacgcatgtcagtactgaaactagtgtaagttacaacctcgaagctgcctgtgtttccatgttagtcacccctttgacattttcttacctttttgctcattagtattttatgctggtgatagacgcccactttggtggttcctatgtgatgcagcgagtgagatgaggtggcatgctatacttcacttccgtgagctgcgtcaccacaggttcaccaaccccttctccactgcgtgaggatcgcgtggtaaaagcgttttccgtgttggtgtcttgtagtagagtcatccgaatg…	609	ATGTCCGCACAACCGCACCTCCGCAAGCTGCGTAAGCTCAAGCGCGCCAACCCGTCTCAGGAGGAGGAGAGCGTCGCGAGGGTGCTCTTTGAATTGGAAGGCTCCCACAAGACTCTCCGCGCGCAGTTGCCCCGCTTCCATATAAACACTGTTCGCACGTCGTCGAGTCCCCGTCACAAGAAGACAGCTATGATCATTTTGTACCCGTTGCGTTTTATCATGCTTGTACGCAAGATTCAGCGAACGCTTACGGCAGAGCTCGAGAAGCGCTTCCCCGGAAACATTGTTGTGCTTGTTGCGCAGCGCAAGATAACGAAGCGACCGAATGATGTGTACAAGCTTCAGCAGGTGCAACGTTCCCGTACGAGCGTAGCGGTGTTTGAGAATATCTTGAATGAT…	48	-
Tb927.9.4040	pyrazinamidase/nicotinamidase, putative	-	-	-	-	-	-	0	not detected	0	N/A	N/A	997	TGTAGTATTGGAGGGACTAACAGTGTGAGGAGCGGTGCCGAACCCAGTTGAACGCCTGTCATTGTGTGTGATGCCTGTACAACCGTGTTTCGGTTGCTTTGATTGCTCGATTGGCTGTGCGGCAGCCGTTGTGAAGGTGATGTAATCCCTTCAGTTGATGTGGCTTCTGCAGGTTGTTTCTTCCGGTGCGCGGGAACGGCAGACATAAGTGGTATATGTTTGGCTAGATACCGGCACTACTCTATAGGTTTACTTTTACTCTACTTTTTTTTTGTGTGTGTGCTTCCACTCACTTTGGTGTTCTGTTGCTGAGGCGGTGTTGCAACTGTGTCAGTGAACAGTACGCCATCTACGGATAGCACTACCGGCAGTCGGTTGCCGCTGGCGGTTGCTCATGAG…	1628	gtcggaggtggcttcttctagtggttcctccagaagtgtgggaccgcgtaggtgtgcctaagtgatgaacgacaggatggaatgtaatgtgctaataatatggggctgggtggcggtggtggtggtgagcatgtcaaggcgtacagtgagggctaggtatatgcaatcgccaccgttatcattgattctcaagtgcatattcccaatagggccacacatgtgctcatgtacggtctcctaaggtgtatgtatgtgtgcgttaggtgtgtatgaagcgagcaaagaagagaggggggtcgaaatggatggctcggcaaacgggtctgccaactattttcttccctctcccttggttctattgccttggtcgttttgccatttgaaagacctcttctttgt…	615	ATGTCTACATCCCGCATTACGTTGTCGTCACAGCACGATGCACTGATAATTGTGGATATGCAGAATGATTTCGTGCTTCCCGACGGTGCGCTCTCCGTAACTGGTGCCACTGAGATCATACCGATAATTAATCGCGTTGTCGGAGATCACCAGTTTCGTGCCGTTGTCGCATCGATGGACTGGCACCCTCCTGGACACATGTCGTTCCGAAATGAAGATGGGACAGGGGGTCCATGGCCTCCCCATTGCGTACGGTCAACGACTGGTGCCCAACTTCATTCAGAGATGAAACAAGGAGAGATAACCCACCTTATTCACAAGGCGACATCTCTGGATTCTGAAAGTTACTCCGCCTTCAGCGATGACAGCGGTAAGACAACCGGTCTGGCTGCAATGCTG…	-	-
Tb927.9.4050	hypothetical protein, conserved	-	-	-	-	-	-	0	not detected	0	N/A	N/A	1287	agggacggtactgacacttggggcgaataacggacactaagcgaacctcacccctgagtcttccccacaaggtgttggttgccgcgcaacagaagaaatggcggggtagtaagtgatgtgcgcgcgtacatgcacgatcctgcgcggcatccgaaattaatgggcggcgagcttttgcttacggttggcccttgacatgtgcgttcaaatggtgatgcccttccatcatttgccgcagtaacttttttccagtgcaaactcacaagacatgcatttggaacatattggcgctggggatgtcaggtgccaacaggggtactctgtttaattgacggtcaatagcagacagcgtttgtgtgatctccctttaccaggctgcagatccgtaggggttgccga…	165	tgtttttcggcgtcgtcttgtcatcccatcccgccccccttccgtatcatgctgcgtcattccccttcgccacttatcaacacagtcgtgtgcactcctactgttctcacatcagtcagtgcagcttagttacctcgtttggcttactttgacttaagtaccttt	1656	ATGAGTGTCACCGGCTTCGGTGATGTTGTTGTATCTTTTGATGCGGAAGGTGTTGTAGTTGTTGGGCTAACTTATGAGCGTTCAAATGCGACACAGTGGTTGCTGCTCCCGGAAATTCCCGTTGAAGTCCCTCTTGTTAAGGTTCTTCGTGATCTTGAGGAATCTGGTGCTTCTCGACAACGGTCACCTGGTCGAATGAGGGGAGAAGGAGTTAAAGGAGATGTTTGTTTGCCAGACAGTGAAGTTGGATCACCTTGTAACGCGTGCGGTGTTAATAACATTCGTAGTGATTGTTGCATTTCTGTTGCTCGTGTGGGGCACATTCCGGAACGAAATCGCGCATACTGTTTGCTTTTGGAGTTGTCATCTTCTTCTGATGCCGCTGATGTGCAAAGAGAT…	-	-
Tb927.9.4080	hypothetical protein, conserved	-	-	-	V	-	V	1	0	0	27.7908	40.942	1302	CATTATAGCAGTTGGTGGCTTGTTAATAACTGAAGTTCGGATTACCGTGGCGAGTAAAGGTTTCCGGTGATATTATGGTCGTCAAACGCCGTGGAAATGGCCGGTTAGGCAAACCTCCGACAGATACTGGAGTGAGTGAGAACTCTACCGGTGGAACCCCACCCCCGGAGTCTGCTTCTCAACGTGGCGGGGCGAAACAAACTACGGTTGCTTCCGCGATGGAGGTGCTTCCGTTTGTTTTCCTTTGGTGCCTTGATTAAGTGGGAACAGAAGGGCACATGCTGGTCGTCAGTATTTTTTTGTGAGGCCAAATTAAATTTAGTGTTTTTGTTCAGTGCTTTTTTTTTTGACTTGGAAGGTATTCAAAATTATGCTGGGGAGGTGCTTTTGTCCCTCTGC…	1265	acaaaaaggtaggggttccacacttaactgtcacggttatgtggcaggtttatgcagcaagcggtgacatttgccaatttgtagtgtgtttccctccccctccccctgctgaggggggaagggggagggatccgcacgtttttttgcgcgcataatacttcccttatttctgttagtggacgaatgtcgtttgcttttcgtgttttctcaacctgcaggaggtggtgtgaaaaaaaagaatttcatgaaagaagccatggggtagcccgttatgaaacttctcggccgcctaaggggaagacaagggggaagagagcttgaggagggagggatttaggatgaaaaatgtgtaccatttattgtacagggtgcatctaaatgattgacgccgttgtgcgt…	3945	ATGGCATCGGAGGCAGCGTTATCGCTTCCTGCTGATGATGAAAAGGTGCAGGCGGATGCTGCTACTAATCACGGTACCACAACGCCCCCCTCTTCAGTAGAGACAGCACCAAGTACGGCCACTGGTGCTGTTGCACCGACGGGTTCCAGCGAACGGGAAAGCAACGTAGTAATGCCCGCGGTTGCTGTTGTGCCCGCATTGGAAGCAAGTGAATGTCAGGTGCAAACAGAGCCGGGAGGGAACGACCCTATTACGTCTGGGGAGCTTTCGCTCGTTAATGACCATACGGCACCGCAAAAGCTGAATGCTGATGTGAAGTTGTTCTCGGGTGACAACCGGCCTTCAAAGTCGTTGGCTGCACCTTTCAGGGGCCCTAGTAATCGACCACAAGGAATTCCC…	-	682
Tb927.9.4190	fatty acyl CoA syntetase 1	-	-	-	-	-	-	0	0	0	20.4491	62.7306	225	gtaagttgccgaatattatttgaactacattttatagacttgactaaactgttcaacaaccaggaacaataacaaacgcccaacgacaggaggggtatcccaacaatacaagggggagggtaagggggggggaaaaaaacttactgaggagatcgtttcaacaaaccaggtaaacgagaagtgacgataattaaatattaatagtagtgtggcagttgtgtttcg	1092	cgcgtgcggtcagcgagggatggtgttgtggaccacacgttgggtctgtgctgtggggttatcgctgggtgaatcatttgatggttgctttttttttcttcttttttttccctttttcgacacttttgtgtgtctgggcagttggtgttgttatgttctttttctttcttttcttgactttggtgcccctccatcccttatgccccttgtgtttcgtctcttggttaaattccgaccctgacagttgttgttattattatggttatcactatttttttctttgttggtgacgttggtggcaggaaatgtaacacatgaagtgaatatacccaacaggtagtaaagaaagtgggagtgaggagcgggggcagtttcgccaactgcggtgtgcacgactga…	2097	ATGGGAATGTACGTCACTAAGCTTCTCTCCCTCTGGAGTCACTGGTTTGAGGTGGATGACGAGGTGATCATTGCGAGACAAAAGTTTGGGCCACTTGCTCACATTTGTGGACCAGCGGAGGGCGAAAACTGTTCACCTGTTTACCGCTCCATAGGAGTCACAGATGAGGAGCAGGCGCGCATTACGAGGGAATGGTATTACGGCGAGCACTTTCTGAAACAGTTGGAGCAAACATGCACGAGCAGAAGAGATACTCTGGCAGTTGCTTACCGCACAATTAACAAGGTTGAAAAGGAGTGGCGCGAGGACCATAATGGGAAGAGGCGCGAATGGCAGGTTACACATCTCAACGATCCGGTCTACATGACATATGGTGAATTATGGGAGAACTCTGTGGCC…	-	-
Tb927.9.4200	fatty acyl CoA synthetase 2	-	-	-	-	-	V	1	not detected	0	N/A	N/A	1317	TCTTCTTTTTTTTCCCTTTTTCGACACTTTTGTGTGTCTGGGCAGTTGGTGTTGTTATGTTCTTTTTCTTTCTTTTCTTGACTTTGGTGCCCCTCCATCCCTTATGCCCCTTGTGTTTCGTCTCTTGGTTAAATTCCGACCCTGACAGTTGTTGTTATTATTATGGTTATCACTATTTTTTTCTTTGTTGGTGACGTTGGTGGCAGGAAATGTAACACATGAAGTGAATATACCCAACAGGTAGTAAAGAAAGTGGGAGTGAGGAGCGGGGGCAGTTTCGCCAACTGCGGTGTGCACGACTGAAAATAATGGAAGAGGAAAATACAGAAAGAGAAAGTGAAAGGGGGAAAAAAAGAGGAAAACAGAAGTGTCGCTCCACTGGTGAAGTGGAACCACGAG…	1019	tgaatggtgcggatctccatggggcggtctattaattgtgtttgtgatgttaatcagttcctattgtccatctgaattgtcctctctacacgttccattatctgttttccgtcggtccaacttcttgatgctggtggcgacagcttgcacgacaggttgtaagcgttaaggcatgcagggttggttttgcagcacgggggagggtattgaaatacgtaatttttcctagttgatacatttgattacacttggttttgttgtagtgactctgtttatttacttatttttcgcatagggggatccgatagtgcagacaacacggtgtgcaagtcgagaaacccaagttacacctgtatgctcgttttcacggggttgtgtatgcgtgagtgctatttattg…	2127	ATGAACACCGCTTCTGCGCTGAACGAAATCGAGGTGGCGGTCCTCCAGCTTATGGATGAGGCCAACAGCCGAGAATCGGCACCAAACGAAGACATTGTGCAGCTTCGGAGCAAAGGCTCACAGAACGAGGCGATTCCACAGACAGAAACGGAGAATATGTCGGCCATCTACCGTCGTGCCGGAGTCAGTGGCGAAGAGCACACACGACTCTGTCGAGAGTGGTACTACGGTGTGAACATGCCACAGAAGTTCATGGCAATATGCAAGAAAGGGGGAAGTCGCAGGGCTTTCGCGTACCGGGTTCTGTCAAACATATCGAAAGAAGTGCTAAGGGACCAAAATGGGCTTGAACGTTCATACGATATAACATACTTTAAGGAAACGTGTTATATTAACTAC…	-	36
Tb927.9.4210	fatty acyl CoA synthetase 3	-	-	-	V	-	V	0	not detected	0	N/A	N/A	691	tttttgtggaaggtttcttataacataagcaacttaggaatcactgagacgcattggcacacatttcccaccgcatccctccccttgctgtagtcttgtgttgttacgagtgccagatgtttgaccatccaatatgtacgacaatgacatctgaccgcggcacgtacgggatctgaaggggattatcatgacagctgcaacccgtaaatgtatgctcgctgatcctggtgcgcgtgtctgtatgtgtgtaggttgcgcatcctcaatagttacgaaccttcatatttcccatttcttgtcatctcgcgagcacaaaccctggaggccacaggttaaccgcgtacctgttattgcttttttcctctgttttccttctgttcttcccatcttcgtcacgcc…	1012	tgaatggtgcggatctccatggggcggtctattaattgtgtttgtgatgttaatcagttcctattgtccatctgaattgtcctctctacacgttccattatctgttttccgtcggtccaacttcttgatgctggtggcgacagcttgcacgacaggttgtaagcgttaaggcatgcagggttggttttgcagcacgggggagggtattgaaatacgtaatttttcctagttgatacatttgattacacttggttttgttgtagtgactctgtttattgctttggctgtgcttgttatattgtgcagacaacacggtgtgcaagtcgagaaacccaagttacacctgtatgctcgttttcacggggttgtgtatgcgtgagtgctatttattgggtaaca…	2109	ATGGGGGGATGTGTGATTTCCGTCATGGACTACATGAACAATCGCTCTGAGGTTGAGAATGAGCATGTGAAAAAATTTCGTGCGCTTGGCAAGGTTGCTGTCCCTGTGCCCGGCAGCGAAACTTCTGATTGCTCTCCCATCTACCGTCTCGTAACTGACGACGGCAAAGATATTGAAGAGGTGCGGCGGGAGTGGTACGAGGGTGAGTGCCTTCCGCAGCGCTTCGCAGCCCTTTGCAAGCGTCAACCCAAGCAGCGTGCCCTTGCCTACCGCCCAGTGGATCGGGTAGAAAAGGCTGTAATTAAGGATCTGCACACGGGAACAGAGAAGACAGTGAACGTAACACATTTCAAGGAGACGAAATACCTTGACTACGGCACCTTCTGGGACTACATCGAG…	-	36
Tb927.9.4230	fatty acyl CoA synthetase 4	-	-	V	V	-	-	0	not detected	0	N/A	N/A	691	tttttgtggaaggtttcttataacataagcaacttaggaatcactgagacgcattggcacacatttcccaccgcatccctccccttgctgtagtcttgtgttgttacgagtgccagatgtttgaccatccaatatgtacgacaatgacatctgaccgcggcacgtacgggatctgaaggggattatcatgacagctgcaacccgtaaatgtatgctcgctgatcctggtgcgcgtgtctgtatgtgtgtaggttgcgcatcctcaatagttacgaaccttcatatttcccatttcttgtcatctcgcgagcacaaaccctggaggccacaggttaaccgcgtacctgttattgcttttttcctctgttttccttctgttcttcctatcttcgtcacgcc…	855	tgaatggtgtgtgtgtgtgtgtgtgtgtgtgtgtgtgtgtgtgtgtgtgtgtgtgtgtgtgtgcgtgcgtgtgtttatttattttatcatttatctttggatttctttgccttctggctttttgtggttaacatgtaagtttactgctctaatatcttacattttaagtatactttcctagtctgttttttttttgtcctggcagcattcttattcggtgcccttatggttgttaaagtttgggaagaggaataggcgaaaatcttttgttcaccgtagtcactttatattcagttgaggaaatcgtcgcatcaccacaaattctcattttttgtttaaccttgataaccccaccttgttgtcgtggtacgttaaaacatgtgttttcaatgttttgtt…	2109	ATGGGGGGATGTGTGATTTCCGTCATGGACTACATGAACAATCGCTCTGAGGTTGAGAATGAGCATGTGAAAAAATTTCGTGCGCTTGGCAAGGTTGCTGTCCCTGTGCCCGGCAGCGAAACTTCTGATTGCTCTCCCATCTACCGTCTCGTAACTGACGACGGCAAAGATATTGAAGAGGTGCGGCGGGAGTGGTACGAGGGTGAGTGCCTTCCGCAGCGCTTCGCAGCCCTTTGCAAGCGTCAACCCAAGCAGCGTGCCCTTGCCTACCGCCCAGTGGATCGGGTAGAAAAGGCTGTAATTAAGGATCTGCACACGGGAACAGAAAAGATGATGAACGTAACACATTTCAAGGAGACGAAATACCTTGACTACGGCACCTTCTGGGACTACATCGAG…	73	-
Tb927.9.4250	hypothetical protein, conserved	V	-	IV	-	-	-	0	0	0	9.44219	30.6021	1274	TGAATGGTGTGTGTGTGTGTGTGTGTGTGTGTGTGTGTGTGTGTGTGTGTGTGTGTGTGTGTGCGTGCGTGTGTTTATTTATTTTATCATTTATCTTTGGATTTCTTTGCCTTCTGGCTTTTTGTGGTTAACATGTAAGTTTACTGCTCTAATATCTTACATTTTAAGTATACTTTCCTAGTCTGTTTTTTTTTTGTCCTGGCAGCATTCTTATTCGGTGCCCTTATGGTTGTTAAAGTTTGGGAAGAGGAATAGGCGAAAATCTTTTGTTCACCGTAGTCACTTTATATTCAGTTGAGGAAATCGTCGCATCACCACAAATTCTCATTTTTTGTTTAACCTTGATAACCCCACCTTGTTGTCGTGGTACGTTAAAACATGTGTTTTCAATGTTTTGTT…	936	tctccagtcgtgtctaactgaggaaataaatgtggtaggcgaaggctgacaatacggatgcaaggttgggtaagtagatggtatgagaggtgcgagatgggcgatgtaaataaaatttatttagtgatgtacgcagttgtgtgtgtgtatgcgtctgtgtgcgggcgtaggctgagatccctttgacgtggccataccaaaaatatcctcatagcctacctttgtatatgctcctatgggtgtgcgttgtataaatgtatattcatttcccattcctttctttgatgcgatttgagttacccgtcgtcgtgatcaagcacgtgccacgtgtaacttggatttacctagacggcagtctttataacccaacagatgggagagcgttgcacctttctttga…	1116	ATGCTTTCGACGGTTTGTGGTTCCGGAGCTGCAACTATGAACAATGGCCGGCAGAAGAAAGTTGATCATTCACGAGGACTTGATTTCTATTTGCCACCTCCAGACGATCGCGAATACCGGCGGGGGAGAATACAGCGGCTACGCGACCAAATAACCGCATGGAAGGATCCAAGTCGACCATTTTCTGTCTCCGGCCCCAATTCTATGTTGGGGACGAAGGAGTTCAAGTGGCTGTCAACCCAAAGGAGTTGCTCTTCCGGACGCACGGCGAACAGCTGCGGCGCAGCCGCCGGAGGTGCAACAGGGTCGAAGTGCGGGAAGGCAGCACCACAACAACCGGATAATGTGTATTTCCATGACCACATTGTTTTCTGTGTGCCCTCAGGTAAGGGTCAAACC…	113	-
Tb927.9.4310	tricarboxylate carrier, putative	-	-	II	-	-	V	1	1	1	14.7166	97.0272	185	gagaattgaagggaaaaagtttagatacgagagcaaaagaggaggtacaggaaatcgcttgagcagaaagttatcgcatccgcaagaggccttccagagaagaaggaacagaggccagcaggtagtatcaccgcctatttttcaggaactaaattgttacggaggactttatcgctacaataaat	3129	ttggtggggataatttttcccgtcgcgtttgcatgtgcatgtgtgtatatgtgtgtgtgcgtgtgcgtgaagggacgctgctggcgtgccactgtggcattataattttgttctgtgctgggaatgcgccgaatgcgttagaagatgactcagttaaagcagaatggggggaaaatttaaaaaaatgaggagggaaagaaagaaagagaagagaatcattatcgtacgtggaggtttgagttttttttctttattgttccttatcattccatgaaaacgaaatcatgaggtttagcggttttaccccctacccctactcccattctcatctctttctctttgcctccccttttccttttttccttttacctattttttttttgtataggcatgtttcgg…	984	ATGCTTCCATGTCCGTCGTTCTCTACCACAACTCCAAGGTTTGACATGGACACCTATCTGGGTCGTACTTTTTACTTTTTTTCCACCATCAACCCACTGTTGTGCTTTGAGACGTCAAACTCATTGAAGCGCCATCAGGAGCTGCTCAATCGTGTGGCAGCGGGAGAGGAAGGGGTTGCAAGCGACAGACAACTGTGGAAAGCACGCACTGCAATAGAAATATGCGTGCATCCCACCACTAAGGAAGTTATATTTCCACCTTACAGGATGTGTGCTTTCCTTCCTGTGAATAGTTTTATCGTACCCTTCATGATGTCACCGACGACCATTGCAAGCCCTGCGCTCACAATATTCATTCAGTGGTTTAACCAGAGCTATAACTGCGCGGTGAATTATGCA…	800	2293
Tb927.9.4350	hypothetical protein, conserved	V	-	-	V	-	-	1	0	0	7.07744	25.039	1051	AAAAGAAAGGGGGAAACATGTTGAATGTTCGATGGCTTATTATTTTTCACTCCTCGTTTGGTCTGTTCATTTGAAGGGCTTGCAAGCCAAGTTTGTGATCGCTTTTGTGTGTTTGTGTGGGTGTGTATTCATGTGCGTTCAGCAAATATTTTGTTTTTCTTTCTTTTTTTATTTTTGTTCATTTATCGGTTACGGGAAAACAAAGGTGTTGAATAGAAGGTGACAGAGGCAAAAAGCGATGAAACGATGATATCAATCCCCCCTTGCTCTTCCCAATTATTAAGAAAAAGGGAAGGGAAACTTAAAACAAAACAAACAAACACTGATTTAATCGCTAACCTCGCATCAAACGCATCCTAGGTGTGTAGCAAGTGTATCTGCACCTCTATAAAATGTTTT…	129	ggcagttcatttgttttcgcatgatttattctttatcgtatcgtcactcgttatctttatttcgtttattctaattgattagcgtccccctgtgcgcacgattcacagttacgtatataaactactgtc	2646	ATGACCGAATCTGAGAAAGCCCGTACCGTGACAGGGAGGGGACTCGTGGATTTACCTCAGCGGTTTAGTCAAGTGGACATAACGTACGCGGCATCCACATCCAACCAAACATCCGCTCGAACGGCTGAACCAACAGCTCCGATTCTTACTGACATTGAGATTACTGAAAAGGCTAGTCTGGTAAATGATGTCAAAGGCGCTTACGCCTCAGATGGGTATCCGATATGTTGCTCAGGAAGCAAAACGGGTGGTGCCCTATACGGTGCTTTCGTGGAGCTTCGGAACCCTTCCCTGCATGGTGTAACGTTGCCACCAGCGGAAACTATCGTTGTTGCCAGCACTCCCAGCGACCCCGTTAAGCACTTCACTTCGGGGGGTGAAGGTGGCTCTCATTCAACT…	-	-
Tb927.9.4360	mitochondrial RNA editing ligase 1,RNA-editing complex protein,RNA editing ligase,KREL1	-	-	-	-	-	-	0	0	0	5.96885	11.0146	234	TTTCATCTTAGGCGAGCCAGCACGCGGACACACAAATAAATATTGAGGAGAAGTGTGACGGAAGGTCGAATATTTCTTTCTTCTCCATTCCTTTCCCATTCCACCAGATTTGTCTTTGTGTAAGGGTGTACTTTATCTCAAGTTACACACGACGCTTAGCTGCATCACTGTAATTTTACCCAAGTGGTGCTGTGGAAAACGAAAAGGGAAGGAACGTAGCGGAACGAAAAAGAG	212	tactgcaaattgttcaattcgtggtatcctgcgagcgctcatatgcctccttccctactgcttttcaagatgacgtctacatcctaatcattgcgtgcggtagtgattcactacgcgtcacacaaacacatcttttttgcataagggtaataaagcctttcacatcggttgcttggtacttccgagtccggggtttccccagaccagtggag	1410	ATGCAACTCCAAAGGTTGGGTGCTCCACTACTTAAAAGGCTTGTGGGGGGATGCATACGCCAATCAACGGCGCCGATTATGCCATGTGTTGTTGTTAGTGGCTCGGGTGGTTTTTTGACTCCCGTGCGTACTTACATGCCGCTCCCCAATGATCAAAGTGACTTCTCACCGTACATCGAGATTGATTTGCCAAGTGAAAGCCGCATCCAATCACTGCATAAGAGCGGACTTGCGGCACAGGAGTGGGTTGCATGTGAAAAAGTGCATGGGACAAACTTTGGTATCTACTTAATTAACCAGGGAGACCACGAGGTTGTGAGGTTTGCAAAGCGTAGTGGCATCATGGACCCAAATGAGAATTTCTTTGGTTACCACATCCTTATCGACGAGTTCACAGCA…	-	-
Tb927.9.4370	GTPase activating protein, putative	-	-	-	-	-	-	0	0	0	7.35503	12.6298	253	tgtattcttctgtgcagtgtcattgttgattactacccttcatcctctgcgtgaagttgctagaccggtgataagctgacttgaagaaggcttgatatctgcacccaccgggaggaagaggggaaaaaatacataaaagagagaataaggaaagaaacaataggatagggacgtacatagttcagctaataacaaaactgttgctacaactcgcaacggggctcctctgctgtagagatcaccgcttgaggcg	273	gtgtgcctgcgttacccttttctgttccttttctttttcttttcaaagactgcttgttttgttgctccgcttgatttttaatttcgaacgaagaagagcgtgcactgttgactgtttccgccgatacgccccccccctactatatctgtttcttcatttgcatttgttgtactctgtttccacgcgtatcgcgccacatttaatcctatggtcgcaggtgcctccttgctttactttctcacctctgtgcacgtttaatttctttgtgtttgt	4194	ATGCTGGTCGCCACAGCGTCCGTTACATCTCATGGCTGTGCCACCGATCTTTCGACGAAGACAAGATCAGCGTCCGTCACGATGGAAGGTGAAAGTGTTAGGAGTGACGAACGGCATCACGTTAACGTGAGGGGAGATGAGAGCGAAGGTGTTAGTGTGTCTCTACTTTCCACACGTCACACGGTTCACGCTCTCAACAAGCAGTCATCCAGCGCGTGGGTGACGACAAAGCTAGTAGAGCAATGTGTCACGGGCTACCGAGATGCACTCTTGGTCATTCGGGAATATGGACACCGGGTTGAGGGAGAAGGTCTGCATCTGCGGTTGCAACTTGGTGAGGCCCACCGCGAACTTCAAAGTAAAGGTGGGCTGGGGGCCTCTGTTACGCATATTGTCGAG…	-	-
Tb927.9.4390	DNA-damage inducible protein DDI1-like protein	-	-	-	-	-	-	1	0	0	8.29392	19.2943	121	atgacatacatctgcagcaaaagtaaaggacaccgcttagctatttgaacgagggaggatacagggaacacgtttcgtggagagggggaggcaagagtgtgctcgtttggagcataaagtg	341	tatgtttgagtttaatgtaaaagaggaggagggaggaaaggcccccattcacgtgggcgcggggaatgcgaaataaaggcgacattaacccccttttttattgcttgtgtgtgagagattgggggataagtggactgccttatatacttggtggttctttcccctccgccctttcaactcgcgagcgtgtgccacgttatgctttgtgaaacttttcaccacaatttttcttgcttggacatttgttgtaacgtgttgtcggtgtttttgtaggcgatgatatcgttattaatattaccctgtctcacggggaaagtaccatctaaaaaagtggaggggag	1137	ATGAAAATTACCTGTACGGATGAAAGTGGCAATGTGTACTCAGCGGAATTGGATCCAACCGCGATGGTTGAGGACCTTTCCGTTCTTGTAGAGGTGGAGATTGGTATACCCGTGGAGGAACAGTTGCTTATGGCACCTACCGGTGCGATATTGCGTCTGGATGAAACGTTTGGGGCCCAGGGTATAACAACTGACTGTTGTGTCACGGTGAGACGCCAGGTGTTGGGAGGAGGCTTGAAACGGCCAGCGGAAGAGCGACCAGACAGGATACCGGAAGTGCAGGCCAGTGAAGAACGATCTCACATACTGGAGCTGTACGCAACCGAACTGATGTCTGACCAGGATCAGTTGCAGCAGCTCGTGTCGCCGGAGTTTGACGAAACAGACCCGGCCATACAG…	-	-
Tb927.9.4440	hypothetical protein, conserved	-	-	-	-	-	-	1	0	0	9.26078	NA	65	gtgcctgtcttcccagtcgaaaaaacttgacatagccatattgttcatgcggtaggaccctccaa	439	ggtttatactcggaggaacgagtgtagcgcgtccgagaatgtattaatcgttgtttcacctcgcatcaagggctactttgtggatactgctgcgaaagcagcgcctgttttaaaagttaaggtgcggaccaaggtgccgtccaatcgttgtgctgccaaggtttgatagtttatgtcaatttctttcctcaacaagagcttcaaagaagaagtcgctttgttttcaaaggccgtgacacccgacaacgaaagttgggtggtggacggtttgttgcagaggtgttaaacgaagcatgcttgttctctgctgtttctctctctctctcatgtcattactgcagtccccatccgtggcgcgtgcagaaaaaaaggatctgtggaaaaatgaatgaccaggac…	1296	ATGTCACTCAGGTCCACAATTCAGACGCATTTTACCGTACCCACGCGACATCATAGCACGCGGCAGCGCTCTTTTAGTGGCATGTTTTCTGCACCTGCTTCAACCACAGCAGGGGCTCCAACACCGATTCGGCGGTTTCCACTCAACAACACGCAAGCGGAACCTTCGCTTGGCTCACCATGTGAACTGGACTTCCAAAAGGGTGCTTTAACTGGCGATTGTGTGTGCGCCGACCGCCAACTGGAGTGGTTACGGCGAAATCTTGTGAAGTCGGAGAAGAGGGATTTTCACGGCATGAGCAAGGTGAAGATGCCGGAAGGGAACCCATCATGGCCACGTTACCATTTTCCGCTGCGTAGCTGCTCTTACATTTATGATCCTCCCAACGAATCTAAGCTT…	-	-
Tb927.9.4450	hypothetical protein	-	-	III	-	-	-	0	0	0	14.7588	NA	35	atacagttgtttcttggagaaactccttttgtacg	1958	gtgaacgaagagatcggtaacacattgacccttgtaatatttgtgcgtctacgtttgtgcccacttgttcagtgtatcagtggggcggcgtgtatttcttgccgttggcaggtgcgcgcagagcttaccgcgtctatatatatatatatatataacatacatatgtgtgaagttgtaccttttgttttccccctttcatcccgtctcattatgagctattttgtctctctcttgttttagttctccccccttttgcgcttacatgttttttttctcgtgccgcttatgcatgaccaccgcaacggatcgggcaaagggagaaaataggagagggggctgttcctccccttcctttcggattttctttgtttttacacgtctatttctgaccgatttctt…	2166	ATGAATGACCAGGACCGTTTTCACTCTCCCCTCTGGTGTGTGAATTACCCAATCGAGTTATGCTATTCTTCTAGCTGTCTAACACATCCCCTCTCATCTAATTATTGCTGTTGTTTTCAATGCACATATCTTTCCCTCAAATTGTGTGGCATGAACGAAGATACAGTTGTTTCTTGGAGAAACTCCTTTTGTACGATGGAAAACGCAAGGAATCTGGAGCAAACGATCCCACCAGTTAGTGTCCCTTGTCAAGCTGAAGACTCTGCTCATCCCTCGCTGCAGCAGGGCTCATTGTTCCCCTCTCGATTTTCTCGGTGCGTGAGTCCAGGCTCCATGCCGCTCCAACCAGATGCAGTTGTAGACGACCAGGCGGAGCCCACTTCGCCGCCGATATCACAC…	1070	-
Tb927.9.4500	heat shock protein, putative,HSP70-like protein	III	-	-	-	-	-	1	1	1	55.0779	58.1091	338	tcgtgataaccatatctatggggcaaaactacatccaaaaagtatagttcttcttcaacttacgtggagaaatgagagtgtagacaaagatgtaaggtaacccttctttcatacatttctttatttatgttattctaccccctttttttcacttcttatcactcttctcctgcgctgtcacgcccacacgagggtggttgttttccagtaaccaagggacaagttgggttcgctttcattaaaagaccggttaagcatttcctttctgtggaaaagaatctatcgcgcagagagggcagctgcaggcgtttgagcgccctaacgcacacgttgccgtc	492	gccccctacacacacacactcactcactctgttcacttttcagggacctttcgtgtgccagcctcagtgacgtacttacgaaagaagggaagtgtcggacttcatgctgatattattggtagagcttgctagcatggtacatgacaggacggcatatgtcccttgcgatcgttaggtgaggggaggaaaaaaaaaaaatggagtaacaaaggtttttactatgtgggaatctcgggctctagcatttgcttggttcctacatttgtattatgcgtgttggctccgttgcttctccccgcttgcactttaattctcaagtatcctccctgagtttgggtcatgcttaagtgttttttaagcagcagtttgccatagaagctggttatgttgtgcgttttt…	2502	ATGCTCTGTTTGGCACAGTGGGCACTACTGTTGGTGTTGTGTCTGGTTGGTTGTTGCTGCACCGTGAGTGGAGGATCAGAAGTTTTGGCCGTAGACATTGGAGCTGACTGGGCGAAGGGTGCCACACGTGTGATTGGAGGCAGCACCGCCCCGCGGGCCAGCATAGTACTCAATGATCAGACAAACCGTAAGAGCCCACAATGTATCGCCTTTCGTATTGTGCCCAACGCCGGAAACGACACGTTGCGCAGCGTCGAGCGCTTATTTGCAGAGGAGGCTCGTTCTTTGGAACCACGCTTCCCCCAGCAGTCCATTTGCGGCCCTTCGCTACTCGCAGGACTGATCGTTTCGAAGGAAATCTCTGCGGGACAGAAACATCACGAACAAACAGGTAATCAA…	-	-
Tb927.9.4520	mitochondrial processing peptide beta subunit, putative,metallo-peptidase, Clan ME, Family M16	-	-	-	-	-	-	1	0	0	7.16355	19.8617	261	TTTGCAGATTACCGGAAATAGGTGGGAAGAAGCAGGCACAAACAGGAGGTGGCCAAAGAAAAGATTAGGAAACATCTCCTCATCGCAGCTCTTTATTACTGTCTTTTCTTTTGAGCCGCAGTTTACACCTGTATTCCTCTGTTTTTGTTTAACTCCGGAGGTAACACAGGCGTGTCATTAGATTCGGAAAGAGGCAAAACTAGTACGTGTCCGTAGCGGCAATTTTTTTTTTGTGTGTGTGCGAGGGCCTAACAACAACAA	545	tggaatcggcgccgctgaatgaggcggtatgagcctgacttcgaggtggaaaaggtgagggaaaggaaaatgatgaaataaggtgcggaagaacgaataatagcaactgtggtgttgtaaaggatggtggaagaaagccgcacacgtggacaagtacgtgggtttgccttgtgacgtggcagaacaactacgaaggctgataattaggtattttggtgtctgtgaagaagtgagacggcaacggtggcaaaactgcggctgaaggaaggggaatgagttgaatatcagtggaggtggaggagaaagaggagccccggtccggttgcgcacagttttcttttgaaggaacactaacatatgttgaaccaccttgtctggttactaacgtcatctcttggt…	1434	ATGCTTCGTCCATCCTTTTGCAGATGTCTTCCCGTGCTGAACTGCACGCTGAGCGCTCCTCAATGTGCTGCTGCGATTGACCGTTGCACACCGGTTGTTTACTCTTCACTTCCCAACGGATGTCGTGTGGCCACCGAATATTTGCCAAATTGTCAGTTTGCCACCGTTGGGGTGTGGATTGACGCAGGCAGTCGCTTCGAGGATATTAACAACAACGGCGTTGCGCACTTTCTTGAACACATGAACTTCAAAGGCACTGCAAAGTACTCCAAGCGTGCCGTGGAAGATCTCTTCGAGCATAGGGGGGCCCACTTCAATGCATACACTTCGCGTGACCGAACAGCATATTACGTGAAGGCGTTCAAATATGATGTGGAGAAAATGATTGATGTTGTCTCG…	-	-
Tb927.9.4530	hypothetical protein, conserved	-	-	-	-	-	-	0	0	0	14.1751	20.2454	352	CGGCCTACAGCTCAGTTTTATTTACTAGTAGGCTACCGTGCGATTTCCATAACTTTTCTTTTTTTTTTAAAAAAAAGTTCTTTCAGTCATATTGATACACTCGTTGCATCTCCTTCCACATTCTGGCCATTCTGTGTGCTCGTGTGGGGAAGTTGGGTTACATGTTGAGTTAGCTGGATCAGCTCTCACAGACTAGCACTTTTTTCATCGACAAAAAGAGCAGTGTAGGCTCCACATTGTGTAAAAATATAGCAGAAAGGTGCTTACACCAAGGAGAAAGGACGGGATAGGCGAGACACCGTAAAAGCTGGGAAGTGTAAGGAGATAAGGAAAGCCTAGCCGCCGTGCATGT	191	gttgatcatttgttgtaccgtccccaatggttcccaacagctttaccaacatacgttttccatatgaataaccaaaagcacccacagatacatgttcatctatatatccatatatacacatatgtgcatatataggtgtttgtatccatcacgcctatcactgagtcgtcacgtacccctcagcgtatcgc	3057	ATGAAGCGGGATGAACTGTTTGCTGCTTTGCAGGAAATACCGTGGGTTCCATGCCCGGAAAGTGAGGGTCGTCCATGCTACCGAGCAGCAGAAGCATTTCACTGCACATTTTGTGCATACACTGTTTGCGCTCGGTGTTATGACGCCATTCCGTCGTCCCTTCTCTCATTGGCAACCACAACAACTAGTGGCGGCACCGGCGGTGAAGGTGGCGCTGCGACAAACTCAGAAAAGAGTCTTGCCGACAGGACACCCACCCAAGCGTTTACTCCAAACTCACGCGGGAGTGACACACCTAACAGTGCCGACGACTTCATGAAACCCCGCTGTTTTTTGTGTCGCTCGGGGGTTCTCGAGAAGGAATCTGTGCCCGTGTTCGAATGGACATGTGAGGGTCCA…	-	-
Tb927.9.4550	hypothetical protein, conserved	V	-	III	-	-	-	1	0	0	3.77866	27.1509	185	AAACTTTGTCTTTCATGTGTAAACGTACAAACGTGAGGAGTTGATTAAATAAAAGGTTCACTACCCTGAACAAAGTGAGAAAGCACCCGTATAAGGAAGACCGCAACGGGGGGAAACGGGGTACATTTCTGGTGAGAGGGATATTATATATATATATATTTTTTTTTTTTAATTTATTTTTTGAA	810	ttcttgaagctccgacgagtcacgttcctcctaaaatttactgtttcgttttttaaatctattttatttatttatttttgtaggtgccaatttttattcaattgcctatcgttgtgacgaatgcgatatatatatatatatatatatatatatatatatatatttctctttctcccctgtaaaagaccggcatgacatgaccgcaagtaacgagatgacagttgtggtgtcatcatttgttacaacgaacgaggggagccacatataagtctttttcccattgaaccttctccgtgatgtaaagtgttgatgtgcaacacagtaaaggaggactggtgttggggttgagggtaccgaggcagttatttttttcttttatatatatattttttacttttc…	381	ATGTTTGTAATGAAGTTACTGGATGCACTAGCAGACGCAGCCGTTCTGCTAATGTTCAACGTTAGCCCAACCAACTCAGGAAGTGATAACGACGAAGAAGAGGAAACCGTCGAACACCACTTTGTTGAACCAAACAATATAAGTCATATGGAGCGTCACACGGCATATGCAACGGGACCATTGGATATCGACGGCGGCAGCAGCGATAGCAATTGCGTTTTAACAGCACCAAGTATGACAGTGACGACGTCAGCAGATGGCAGTAGCTTCGTCCAACTGACGGAAGAGGATATGCAACTTATGCCCGAGGAGCAGTCAATCAGTGGCGGGAGCTATGACGAGACACGCACCCCCGAATCGGTCAATGTGGTAAACTCTTGA	62	-
Tb927.9.4660	hypothetical protein, conserved	-	-	-	-	-	-	0	0	0	11.3537	16.403	25	ctgcactgttcacattataggaaag	383	gctcaaccacacgaagagaaaaggaagttgtacacagcaaagtaaaggaagggttggtgacggcatatcggaatatacttacggacccattttcttgcactcactcacagattaacgggaacatttccttccaaatcattgttttcattaccgggtggtgggcacactacggggaggccaagttcacttgcttgcgacgtcgcccttctgtgaagggggcagacaaccgaggaacctagagttcaagatgggaagcaattagcatcaatgcatcctgtagttgttgcttacgtggcgtctgtgttgtgcaatatacgctggtgtcggtaaataattacataggaacgattttgtgtgctttttctttgtgcgcgtgtcacctt	1488	ATGATGTCAAAAGCGTCGTATATGATGCAGGATCACCTGCGGCGCAACTTTGCGCTCATTACCGACATACACAACCCCAATGTTTTCCTAGTGCGTGGTACGCTCCCTTTTCCTCAGGGGCTAGCAGTGTTGACGGCTCTATTCCGTGGCAAACTGGCCGCGGATGTGTACAGTCATCCCTACTTCATCGAGAAGCAAAGTGACCCCTCGCAGCCGTCACCACAACTGCACCTCACGGAGGAGTGCCAGAGTGTAATGAAAATCATCAAGGGTATGCATTTCATGAACGATACCACGAGTAGGCTTGATAACACCGTTGTGTTCGTGTCAGACTACGACGTTCAGGTGAAGGCCACTGTGCTCACGTATGCCAGCGAGGAAGATGAAGATGCGCTGTTG…	-	-
Tb927.9.4680	eukaryotic initiation factor 4a, putative	-	-	-	-	-	-	1	0	0	91.8447	Stable	46	atttttctccgctttcaaggcaatccactcttaatcggcgtcaatc	2887	cgggaggtgtctgtgcaatgcgggcatgaagggaatcagccctttatccccattacatccctgtcttccttctatccccactgctgtcgccgtagacaagtgggtggcgggacgaggcggggggcgagtgaaggcacaaaagagaagaggaaggaccgaaagaaggaaggaaggatacagcagagtatgagggtacgtaaataagtaaatatggtatggttatgtatttgtgaacaaaagaaaacaaaaagaaatgaagagggagaaacgaaaaaaaaaccaagaaaaaacaacaacaacaacaacacacacacacacgaaggaatacatatgaaggggtatgttgataaaagtaaaagttgagtgaggggaaaacaaaggtagctactgtaaggaaat…	1215	ATGGCCCAACAAGGAAAGGTCGAGCCCCAGGATCAGGATTCCTTCCTGGATGACCAGCCCGGAATTCGCCCCATCCCGTCGTTCGATGACATGCCGCTCCATCAGAATCTCTTGCGCGGTATTTACTCGCATGGTTTTGAGAAGCCGAGCAGCATCCAGCAGCGTGCCATCGTTCCCTTCACCCGCGGTGGTGACATCATTGCCCAGGCGCAGTCGGGAACGGGTAAAACTGGTGCATTCTCCATTGGTTTGTTACAGCGCCTTGACTTCCGCCACAACGTCCTTCAGGGCCTTGTGCTCTCCCCCACTAGGGAACTTGCAATGCAGACGGCTGAGGTCATCACACGCATTGGTGAGTTCCTCGCTGAAGGCAGCTCATCATTTTGTGCAACCTTTGTC…	-	-
Tb927.9.4760	hypothetical protein, conserved	-	-	-	-	-	V	0	0	0	6.11506	0.527308	1123	tccgaaaaagggaattaagggaaaatatggtgccacgccgagagcataaagaagtcacctcggcgttactctactacttaacccggcgtggcccgcaaatggtgatgcccttccatcatttgccgcagtaacttttttccagtgcaaactcacaagacatgcatttggaacatattggcgctggggatgtcaggtgccaacaggggtactctgtttaattgacggtcaatagcagacagcgtttgtgtgatctccctttaccaggctgcagatccgtaggggttgccgagtgggaagccatccgttacgttcctgtcccattcctctcttcctcacacatgatggtcgcagctgcctgtaggtataatgtattacctatgggtacagtgagcatttgtt…	1910	ggccgtatcgttctttattcttggagtggcttggttcttttccttgttagtaagatcaaaggtgggaaccacatccctcagatgaaaagcggcggagggagggagaaaggtgaacgagtggaggggaaacttggggaggagtgggcgtccgttctaattgctgctatgtaatagaagtatccggtacgtattattcatgtgttcttgtttgtgggtatccacatttttctttggtgcagatacttttccatcatgattccctgtttaaaaaggagaaactgcaggttcgtttatgatgtccacgcctgttaggcctgggaaattcgacctcactgctttcccttatcaccactttgctcgttttcccgtgcatctccccgttcccacggtgatggggga…	1053	ATGCTCTCCGGTGTGTATGGTCCGCAAGCCGAAGGGGCACGCCAAATGTTAGCGACTTTGGGATACGATAATCCCTCATCCGAGGACATCGCACTCACGCTACAGCAAATGGGTGAGGCTCGGGCTCTTAGAACGCAACATGTCTCAACACAGCGGGGCACTCCCGATCAAACTGGCGTCTCACCCCCGCGCGGGGCATACGACACCACGATGAGCCCGCGGAACAGCGGTCAATCACCGGTAGGACGTGGTGGTGTACTGAAGGGCACCACCGCAACACCAGATGATGTGCGGCACGTGCGGGCAAAACCGCCACCGGTGGATTTCCGCGACTGCTTCGATTATCGCATGCACGAACGAGCACCTGGGCGAGTGTCCGTGGGAGGTATCCTGAAACGT…	-	203
Tb927.9.4910	protein kinase, putative	-	-	-	-	V	-	0	0	0	8.72634	20.9884	145	GGGTTCTTTTGAGGTCCCCACCTTTCCTTTTCTTTATTCTTATTGTGCTTTAACCAGTTTCGATCGCGGGGAGGGTACCGGACTTGTGTCTGAACTGCAGCGGTGGGGCGCTCGTTCGCTGCCGTCGGTCATTGTCTGGGGAGAC	82	gcggaagcaggaggtcgcgtttaacgtttcggaagtttctttattaactgtgtcgttagcaatagtattcacggaacgcagc	1155	ATGTCAGCGTCCCGGATGGTGCCGGCCGATTTTGAGCTCGGATCAGCTCTTGGTGCGGGATCCTTCAGTAAGGTGGTGACAGCCAGCCACGTACCAACCGGACGGCGCTATGCGATCAAGGTGGTTTCAAAGCAACAGATCTGTACCGCTCCCTCCGATGAAGAAAAGAGGCGTATGGCAGAAGTGGCCATAAGAGAGGCCCGCATGCTTCGTATGTGCAGCCACCCCAACATTGTCCGGTTCCACGCCTCAATGCAAGGTCCGCAGGACCTTATGTACGTAACGGAACTTTGTGACGGGGGGGAGCTACTCGAAGCTATCAAAGCGTGGGGAACAATACCCCTTGAGGCTGCACGCCACGTCCTCGCCGAGCTTTTTTCGGCTATATGGTATTTGCAT…	-	-
Tb927.9.4920	hypothetical protein, conserved	-	-	-	-	-	-	0	0	0	12.7006	8.37753	10	agcagatacc	20	cactcgctagagttgcaagt	720	ATGCTCCGTGCACCTATATTTTTCTTGTTTGTAAACTGCAGAGCAGATACCATGGCCGCGGATGATGAGTCTGCCGCACTGCTGCACCGCCTTGGGTGGTTAGTTGAGCGAAGCAAGGTCGGGTTCAAGGGGAACCCCCCTCCCTTTGAGTCAGCCAAAACTCAGAAAAGCGTGGAAATAATGAAAAGAAAAGAAAAGAGGAAACTTGCGGGGGGTACGAGCTTTAAGCCCTTTATCCACGGACCTCCGAGACTTGCCGAGGATTCACGGCCAACAAGACACTTGCGGGGCATAGACACCCAAAAATACGATGCTCAACTGAGCAAAACGGCCTTAAGCGGCCGTTGCCAGAAGTTAGATAGATCAACTGGATGCCCAGAGATACTGGCGGCTTTATGT…	-	-
Tb927.9.4930	hypothetical protein, conserved	-	-	-	-	-	-	0	0	0	5.81796	15.3041	88	CTGGAAGCAGGAGCTTCGTTCATCGTCCGTGGCGCGCAGGGGCATCGCACTAGGCCTCACCTGGAATTTTTAGGGTCCAGTGGATGCC	229	cgaaaagagatgttgcgagagatgacgggtttcccttattttttttttttaccgttgtgtgagaacgaagagaggcaatgtggtggtatgaggggaatgtcatagcgcgttgcgattgcgacggttggtgtgaagggcaaaacaagactaaatcgtcgggattccgatggaaggtttctcgaactgttccctcgcagcgatagcgcaacacactccttttccttttttt	1230	ATGACTGTGTCTGAATTCGGCAGGTCTCGGGTGCTTTACAGACGTAATGGTGTCTCTGATGTCATCGAGGTGGGGAACACTACCGAACTGAATGATGTCATTGCATTACTTCGGTCCTTCTCTGGCGTTCCCAAGTCATATACAACTCTAGTTACCCCGTCTCTTGCCGAGCTGTGCGAGGATGCGGTTGGCGTGGAACGTTTGTGGACCAGCTCCGCCGAGCGCACTGAGCCGAAAGACTTTGCATGGCTTGAAGTTGAGACGGAGAGCGACGAAGTGATGAGACAGGTTCTCTCGGCGTTTCCCATCCATTCCAAAACGAGCGAGCTGGTACGGAGTAGTGAAAATAGAGTGGAGGTCGTGGAGATATTTCCGTCTTGCGGTTACGTATGGGTTAGC…	-	-
Tb927.9.4940	presenilin-like aspartic peptidase, putative,presenilin-like aspartic peptidase, clan AD, family A22A, putative	-	-	-	-	-	-	0	0	0	12.5629	16.857	40	ttagaagaagcttaacctgcgttaatctgcttgtctatcg	37	atgagtagcatagaacaggtgattcatttttttttcc	1098	ATGAGGCGGAGCAGGGTACCCGCAGATGGCGTGAGCCACATTCTCGGTAAACGGGCCGTAGCGCTGCTCGTTCCCGTTTTAATAACACTGATGCTAGTGACATGGTCTGTACTTAACCTGTCAAGTCTCATTGGGGAACGGCAAAATTCCCTTGTCATCGTTGAACCGTACGGAAACGAGTCAAGTTCGCTGCAGGTATTTGAGGCGTCTGTTATTAATGCTCTGGCAGTTGTTGCGCTTATTGTGGTCTTCACGTTCATTATGTTGGCGTTGTACAAGTTTGGGTTCGAAATAGTTCTCTACGTGTGGCTGGGTGTGTCTGTGGGGTCAATCCTCTTTATCACGATGTGGGTTTTTTTGGATTTGGTACTTACCCGATTTCAAATACCGTATGATTTC…	-	-
Tb927.9.4950	radical SAM domain protein, putative	-	-	-	-	-	-	0	0	0	17.2914	15.9405	68	ATACAGGCTCTTTGACGAGGGGGGAGGAGGAAAGGGTTTGTTGTCGCCGTCTTAGTGATTGGGTAAGG	117	ccgacgtttttcgcccatttgtcgtctttgcgaatactgaattatctaggtgatggtaacggacagggctgaaaaagtggttgtgagggattcggtttttgtgtcatcgtagcgacc	1188	ATGAACAAGTGCAAGCAAGCCGGTCGCCCGATGCTTTCGGAGCAGCGCCGGGAGACATTAGGTTCAATGTACAGTCTGGTCGGTAGCCACAGTGCAGTGAAACTATGCCGCTGGCAGAAGTCAATGATGCGTGGAATGGGCGGCTGTTACAAGTGGACGATGTATGGCATTGAGTCCCATCGCTGCATGGAGGCAACACCCAGCATGGCATGTGCCAACAAGTGTGTGTTCTGCTGGCGATTAAATACTAATCCTACAGCGACAGAGTGGAAATGGCAAGTCGATAACCCACACGACATTGTCGAGGGGATGTTGACCAGCCACAAAACCCTTGTTCATGAGGTGCAGGGTATGCCCGGTGTAACGGCTGAAAGCTTGGAGGAAGCAAAGAACCCCAAG…	-	-
Tb927.9.4960	hypothetical protein, conserved	-	-	-	-	-	-	not detected	0	0	54.4369	Stable	168	AGGCAATCTTTTCTTTTCCCACGCCTATCAACGCTTTTAAAATCGAAAGCAAGTAACTCGCTAAGGACAAAGTTGTTTTTTCATCATCCCCCTGGAGACTCGTACCAGGCAAATAACAAAAACAGAGAAACCCGGTGGAGGTTCTACAGCATCGGCAGTGAAAACAAT	378	tgcggaggcatctatacccggcctgctcattctttctcttttcccgattttgtccatttgagtaatacgacctcaatagggaatgactatgggtatgtgtagcgtggagtgccctgcgtgagcgggttgtgaaatttgggggttggtgggagaaattttttttttttatggtcgagcgaaggaaagtttaaacgaaaacgatccagtgcaaagggtaaagaaaagcaggaatgcgaaggaatggaagaaatatattttcgaagcatttattattattattatttccatatatctttatatttgtctttgttccgctactgaaatggtgaaacagaaaagtgacgataccgtttcgtacggaagtatcaggcactgatc	147	ATGCCACCGAAGAGCAACGAAGATTACGTGCCACCAAAGGACAAGGCTGAAGCCTTGGCCGAAGAGTACGAAAGTGCGCACCACGACCGCGCGGGATCTAACAAATCGGCCCCGAGTCACCAAAGCAAACCCAAGTCTGTGCGTTGA	-	-
Tb927.9.5000	hypothetical protein, conserved	-	-	-	-	-	-	0	0	0	9.28027	9.30324	37	cctctatagttgcgacacctttttattgtgtcttttt	154	ggcgtgcacgtgtctgcgatgacggtaaccgacttagcttcccttccttttgttgccttcctcacatttttgttcattgatgataggaggacgcgtgacgcggcatgatgcaacgaaattaaaacaaccctgaaagttcctcttcctccatctg	825	ATGCTGATTAGTGCTGCTGATGTGAGCAGCGCTGCGCTTAGGGAGGAGATTCAACGGCGGAAAGATTTCTTTGCACTTCTGAATGTTGTGGCGCATCGGATGTATACACCTACGACCGTGGAGTGGCGACTTATAGATCACTGTCTGGGTGAGATAAACTATAGGTTTGCAGACTTTTCTTTTCTTGCGGGTTTTTTATTAGTGATGCCGATTTGCAGACATAAGCGTACAGCGTTTTCACGCTACGTCCTGCCATTTTATGCGGGTCTTGTTGCTTATGACAATGCTCTGAGGTTGACGAACCCGTGCCCTGCAGTTACCTTCTGGAATTCCGTGGTGCTCCTTGACGGTCACTTGGGTGAAACGGCACGTCAGATATATGCGCCCAAGTGCTTTTAC…	-	-
Tb927.9.5020	hypothetical protein, conserved	-	-	-	-	-	-	0	0	0	11.0278	17.0157	28	agaccctgtgagtctcaggaatagagat	358	agtaacgattatagatacataaaccatttcctctcattttttccctctctcatgattactttttatgttttcctccttttcttgttgcattatgttacttgggggcatgcgcgtacgggtgagtgctggtgttcgggctgttagggaagatgacaattaatacatgttcacgtgtgaaggtcccgacatatggcatttgtactttttttttttgcgaactgacggaagttggttctccttgccggtcgtgcattccgcccttctctctcccttccaattcgctaccattttttttttgaaatttcctttcccactgctctgctttatgaggtgtagaagcagattgtgacggtgcgac	1356	ATGCCGCTGTTTGTGCAGTTGGGCAAGTGCCTCCGCACTTACATGCTTGCTGATTCCTTCAATGGAAAGGTGGATGGACGGATAACAATCACACTCTTCGTTTTTGTAGATCGCTTCGGATTTTTTCTCCGTTCTCCTTTTGTTTTCGCCTTTTTTTATTTTTGCGGCAGAGACCCTGTGAGTCTCAGGAATAGAGATATGAGGCGGTGCTGTTGTGCCAAAAGCGGAAGGCCTCAGTTTCTCATTGACAGTCCGCACGTTCGCCACAGCATCAATGGCTTTGCTCTGTTCACCAAGGAACTCCAGATGGAGAAGGGTGTGCTGAAGGCGAAGGACCTGAAGAAGGGTCAAGATAATATGAAAGTTATTTCGTCACACTGGAAACAGCTTTCGAATAAA…	-	-
Tb927.9.5040	cAMP-specific phosphodiesterase	-	-	V	-	V	V	1	not detected	0	N/A	N/A	86	CATCGGCAGCATAACCTTTTGTTTTGCCTAGAGGACATCTCACTCTCTTAGCATAGTACTCATTGTGCACAGTTGGACACTACGTC	2085	gtgaaattgaagaagtcagttgaccggtggtagatgtacgttcttgtcaatggtgatttgactgtgtatttaaaaagtgaaatggagttctgggagtactgtagtggatgtgaacactatcacaatcaaatattttccatgcctacagatatacatgatacgtttggtacgtgggttgccttcacggaagtatgtacaaatcttaccaattttacccccttgttttttatcttttattgagtggtttctctgttgttttgattgagcatgtttggaggtgcaaagaattttttccccctccttttttttcttttttcattctgtgtcttgatcaatataatttggggtgtttcccccatgtatattttatttggatactgggagggatgcatttttttt…	2793	ATGTTCATGAACAAGCCCTTTGGCAGCAAGCGCTGCGAACCCTTCCACGAGTCGGAGCACCTTTGTGAGGCGTTTGCCATCACTGAAGCAATCCTCGCTCGCTATCAGCGTGGGAAACGCAGCTTTACGTCCTCCGAAAAAAGTGGACTGGCAGCCCTTATCAAACGTATTCCTTATGATATCCTTGTTGAGGTTCTCGATCAAAGCGGATTTACTCCAACAAGCAATGCAACACCCCCCGTTGATTATTTAGCTATGATGGAGCACACAATGACGCACGGTGCGTCTATTACACACGCCCTGCAGTACCTTAACGATTTGATGACTAAGTGTACCGGGTGCCCGGGGATTCGTACATATTACCATAACCCCAATGATGACGTTCTGGCCGACCCCGTT…	1995	1984
Tb927.9.5100	cAMP-specific phosphodiesterase	-	-	-	-	V	V	0	not detected	0	N/A	N/A	197	CCCTATTTCTCTTTGTTAATTGTTATGCATTTCGCATGTCGTGAGGCTTGTTTTCTGCCGTCGGTTAGGTAAACTACGTCTGTTGGGCACAGAGATCAAGTGCTAGCACAAATACAGATATAAGTGCGCACAGGGAGAGAGAGAGAGGGACTGCTTCCCCCTTTGCAGATCCAGATAGCTGGGAAAGACAGAGACAG	1216	gcggaaggttaataatcgtgagcctggttgacgaagataggccacttaccttatctaatgttgcagagtgcaacaccgtaaaacctttttggcagtggtgatatgacgttgaaagagggtgccaaatctacttgcgttgacatacccatgtatttgcactctgtcgttaattttacggtgtgtttgtgtccccgttttgccaaatagctagttattgtttcaatttgtaagtaagtttggtgatgttcttctttatgcctgtctataatctttcgttttgttgttttgattttttttccttagcatattgacttttttacctctcttccctctctgtcttcgtacatgtcccttctatctgctttgtccctccatctcataattctgtttttttattgg…	2778	ATGACACACAACGGTGGTCGTCATCTGCTTGAGGCGGTTACGCTATGCGGGTCCATTCTTACCCGCTATAAGCGGAGCAACATGAAGCTCGACGAAGCTGAGGTAAGGGCATTAAAGGAGTTATTCGAGAAGTATCAAGATATCCTCGTGGATGGATCCCCTGGTTTGCCCACCCACGCTAGCGGGCCCATGATCCAGCCTCCCGTTACAAACATGGTCGCCCCTTATGATTCCCCCACGGATACTATAGTGAAGTTCGTTGAAGGAACGATAAACCTGCAGAGACCAATTGTTGAGGTCCTTCACGTTATGAACGAGCATTTGTCCCTTGTCCTTCGCGCAAAGAACACTCATGTCTTTTATGTCGACCCCGTTAATAACCTGTTATACGACCCTATT…	-	178
Tb927.9.5150	ribosomal protein S6, putative,NHP2/RS6-like protein	-	-	V	-	-	-	1	0	0	50.0391	143.912	94	AAACTTATGTGTCTGTGTGTGTACGCGTCCGTGCGAATCTCACATTTCTATCAAACATTATTGCTTGCAAGGTGCATATCTAACGTTTATCGCG	1414	tgatgcgtcttcactgtaaaggggatgcagactgaaaaaaggaaagcaaagtacaacggaggctgaaacttaaaccaaaaaaaaataattataacaaaacaaaaagaaaagatacaaaatcaaggaagagaaaagaagaagagagaggagcgtaaagtaaagggaaggaatggtgggcgagactgggatgcacgagtataataacgagcaaacggtaaacctgcatttttaaatgtcgttaataagctggggggataggcgacgaaaaggaaaagagaatcaagtgttgattgcggaagcggaccgcgggaggagagaagagagatgctgtgtgaaactattatttaaacagagagaaagtcagaggaggtcgacgggaaggggaggtaccttttcctt…	381	ATGACGGCTGAAATCAGCGAAAAGGCTTTCCCTCTTGCTGGCGATCGCCTCACGCAGACCATCCTGGACATAGTACAGGAAGCCAGTAATGCAAAGATGATTAAGAAGGGAGCCAATGAGGCCACGAAGGCGCTCAACCGTGGTATTGCGGACCTGATCGTGCTTGCGGGCGATACGAACCCTATCGAGATCCTTCTTCACCTCCCGCTTCTATGCGAAGACAAAAATGTGCCGTACGTGTTTGTTCCCTCAAAGACGGCATTAGGGCGCGCGGCGCAAGTGTCACGGAATGCGGTGGCTCTAGCGATCCTCCAGATGGAGAACAGCCCCATTTCGGCTAAGATACAGGCGGTTAAATTGGAGATTGAACGGCTCCTGTAG	339	-
Tb927.9.5190	proliferative cell nuclear antigen (PCNA), putative	-	-	-	-	-	-	1	0	0	42.8439	110.68	114	aattaacctgacaggacaggcgtccaagtggtgattaacaactgcagaaagggagtaagtaagagaagaccgaaaacaaaagcaagtgagacattcgctttcacccggttcagt	693	gtaatgcctgttctcgcgacgcagaatttttgcatttgttatcaagcagtcattgaatggatgaaaggagaagcgatagaggtaagcataatgctttctgggcgtgcatatacatacgtgtgtatgcttcataaacgaaagctaaaaacaagacaaggaagaagaagtgtgcgtagagcgagcgccggccgcgtctaaaagcttcatccacagactaagcaaatcatagatgaccaagcggtgatttcttttttttcttttaccatcatttccccccccctggtgacgccggttctgagtcacacttgtgcggcgcgtgaagtgaaattgctatagggttcaactagctctgtcattttactcttctgcgtttattgtggggatatccatttgcccttt…	879	ATGCTTGAGGCTCAGGTTCTGCACGCTAACTTGTGGAAGCGTCTCATTGAATGCATTAACGGTCTTGTTAATGAGGCGAACTTCGATTGTAATCCCGGTGGCCTCTCCATTCAAGCTATGGATACGAGCCACGTTGCCCTCGTGCACATGCTGCTTCGCGATGATTGCTTCACGAAGTACCAGTGTGAGCGCAACAGTGTCCTCGGGCTTAACCTCGCTTCCCTTTCCAAGGTGTTGAAGATTGTGGAAGCAACTGATAGCCTAACGCTCCGCCACGAAGATGATTCCGACGTTGTCACACTAACATCGGAGAATGGAGAGAGGTCTCGCAAGTGTGAGTATCAACTCAAATTGCTGGAGATTGAGACTGAGGCTATGGGTATTCCTGAGATGGATTAC…	-	-
Tb927.9.5210	glutaminyl-tRNA synthetase, putative	-	-	-	-	-	-	0	0	0	18.0569	27.9876	71	ctgcaaaaatcctgattcataggctatccccaccaacgttccgccgcctttctttggcctttcgtggactc	86	ggaagggtaatctgcgcagaagtgtcttgtgttccatgcgcttatttattacgaaaaacgcgaagggagaagctttagcacgtctc	1884	ATGTATACATATATATATATATATATATATATATATGACTTCTGTCGTCGCCTGCGTCTCGGTATGCGCCTTGGACCAGCTGCAAAAATCCTGATTCATAGGCTATCCCCACCAACGTTCCGCCGCCTTTCTTTGGCCTTTCGTGGACTCATGACAACAACGGTTGATTCCGCCCCCACTGCTGCCGAGCCCATGTTGGAGGTGAAAAAGGACCTCCGTTTATTGGAGACGGGCCGACCAGTGCAGGGATACTCCAACACGCCAGAGCTGCTGGCGAAACACCGATCCGTAACGGGTGGTGCTCCGTACTTCCGGTTCCCTCCAGAGCCCAACGGATTTCTTCACATTGGACACGCTAAGAGCATGAACCTGAACTTTGGCTGCGCCGTTTCTCATAAA…	-	-
Tb927.9.5220	hypothetical protein, conserved	-	-	-	-	-	-	1	1	0	11.4801	18.058	90	TGGGGGGGGGGTTCGAGTAAATTTTCAACAACAGAGGCATTGAACTCACGCGCGCTCTGCGTGTACATTGATAGCACTTTAAGTTTGGTT	1094	cttcttgcgagtgtgcgcatttgctcgtgcttcctcgcccctctcttttttcctcttttgattttcccttcctcaagtttttcccgttttctgttgcctgtccgtatggagatgtacggagtgtagcgctcatttgttggcactaccttattttccctttcttctttccccttacttgcttgttttctcttgggggttctcctttttcgatatgtcctcgtgttgcatgtttttttttcttctgcgatatgagatttccatgttcgagtctgttggtttcgccggcttttccaatatttttattgtgattttttttcccctcgcaaaacttttctccccagttttctttctttttctctttttctttcctcgaatgtattttaatgctaaggtcgtgtg…	330	ATGGGCGGCACCGGAGAGGGTAGCGGCCGCGCCGCCTCCCCGCGTGGGGAGTGTCGGAAGGATTATGTACAGTTGCTTCGGACGGCTCTTGGGGGCAATAAACCCGTAAGCGGATCCACAATAGCGCGACTTGTTAATCAGTACAACCCACAATATGATGTACCTTGTGGCCGGCAGGATATTGAAAACAGTCGCTACTTAAATGAGGAACTTTGCGAGTTGCTTCTGGACGACCGCCGTGCCAGCGCAAAGTATCATTTGCAAACTGACAAGAGTCTAAAAACGTTCTTGCAGCTCGTGAGCGAAAACAAGCACATTATGCGAACTTAG	-	-
Tb927.9.5240	mismatch repair protein MSH3, putative,mismatch repair protein	-	-	-	-	-	-	0	0	0	15.4368	26.8249	760	GACGGTGAGATGTGTGTGAATGATGCGAAAGAAAAAAGGGGTATAGGCTAAACTAAACCAAGTACTGGAAATGGAAAGGAAAAAACAAAAAAAAAGGAGGGAGGGCTTGGGAGCAATGAAGACAAGAAGAGTCGGGAGAAAAACGGAGTAGATGGTTAAGAGATATGAACTGGGGAGCGCACAAGTAAAGAAAAAAAAACGTCTGTGGCGACTGGAGGCAGGAAAAGGTCATTAAGAGTTAGGAAGGAGAAAGAGAGATCGAAATGAGGACAGCAGCAAGAGGGGAAGAATTGTTAAGAAACTCGACTACATTTGGCAGAGTAAACGAATCACGTGTAGATGGAAAACGTCGTTGGTGTGCATATGAACTGTTACACCATTCGCTACGGGAAAATTTAG…	208	acgataaacatagagaagtcgagtcgaatgtgtgaccatacgtacatccataaagttttgttaattttttcactctgctttccttctgttgttttcctcctgtagttttttcctgcttgattttctttggaagtgtgcggggtgtaatgttattctcgaattctacagtatctagcagtatgccgctgctgtttcctttgttttattt	2808	ATGAGCAAACGCCGCCGTGGTGACGATGAAAGCGATATTTTCCGGAAGGCTATCGAGCTGCTGTGTCACCGCCGGGCCACAACTGAAGAACTGTCAGTTGCAACTAAGCTCACGCCTTTGGAAAGGCAGGTGGTGTGCCTCAAGGAGTCCCTTCCGCCCGATGTTATTCTGATGGTAGCGTGTGGTTACCGTGTGAAGTTTTACGGTCGTGACAGTCGCGTCGTCAGCCGCCGTTTTGGGATAATGTGCATTCAAGCAACTCCATTCGAGTATAGCAGTGTTCCTTACACAGGGGTCAATATTTATGTGCGCCGCCTGGTAGCGATGGGTTATCGTGTTGCTTTTGCGGATCAAGAGAGCGCTTCTATTCGGTCGACCAGTGGTAACTCGAAGGGGTTG…	-	-
Tb927.9.5260	hypothetical protein, conserved	-	-	-	-	-	-	0	0	0	10.6516	18.5748	74	tagtgtgtgtgtgtgtgtgaaagggtcttagggttgtagaagagagagcgagggaaagtaggaagtaattttcg	425	gagttagtaacacgaacctggtgaaacgttctgagagtgttcgcggttacaattgtaatctattttgccttactggatatacgcgcacctgcaattgcgcgtatatgtgtcctttcctttagttactgtcgggttctttttgttctccgtgctacggttttttttcctttggggcgtgcggggagagggtggcgccaatttaacagcatttggtgcacgacagagaggggaaaggagaggaggcgtgaagaggagcaagagcaaacagttcacatgaagcgttgcttggaatgagtggacgagagtgcttggatgtggggtgagaacggacagttgagtgctttaatcgctcatttgttgcactgtagggcgtttgcttcggggtccttatcagcaagc…	1467	ATGCTTTCCCTATATGCGTACATTTTCCTAAGTTTGGTGGTGACTATAGGCTTCGTCGTCGACTATGCCACCGTTTACACTGATTTCTTTTCGTTAGTTGTTGCGCTGACAGACTCCCCCATATTCCGCCTCTTGTGCGTGAACAGCTTCATAGCGTTATCATGGGTCCTTTGGCTTGTTGCCCGCTTCACCTTCTTTGGCACGTTGAGCCGCACCGAAAGCGACGCGGTGCGGAGTGTTACGCCTGTGTATGCTATGGAATTTATTGTTTGCCCCCTTTATTTCGGTATCTCCACACTGAGTTCCGCAGGTGTGGTTTCACTTGTTACTGTGGTTGTTGCGGTTCTCCATCGCCTTGCACAGGAGCGCGTATCAACACTTCAAGTGATGGAGGATCGG…	-	-
Tb927.9.5300	hypothetical protein, conserved	-	-	-	-	-	-	0	0	0	11.2761	8.28816	296	agacttctttctgtttcaaagggagagggagcgcgggtggagtgctgaggtacggtctatcggaaagagaaggaactgggacgacgtgacctggatctgttggaaacctcggcagttagtttttgatccctctgggacgtgaacaaataaatataaatctgagctgtggaacaaaggcatttgtgaggaaaagaaaacgggagggagtgacatacatatcatcacatttcccacatccagtttttaacttcgcgccacctgttgaggggaagtgcagttagcagttgaagagcaga	586	cagcggttgttagtgcatgtcacagctggaagcaacatgctttccgtttttgtttgtcgcattacatttggcttgtaagtggctgaatgtaactcattatgggttcaggttgtttgggcagctaccatcgctgtgcttggttgtgttttgcccttgtctactatatcgtgacttcctactttgcctaacgtccctttccccgttttcatgtacctgaaacctccctgcttaccattgcactccgtcgccgcccacgctgccgctgcggcgctaatttttcgtcgcactttcttgtttacttcccttatagttatctttattccatgcaaaagcaaatatgttggcccaaaaggaaagccattgtttgccatttgtacaatttgtgttccatgtcacaga…	825	ATGCTCCGCGGTACCCCAGTTCGTCGCGCATCCTTGCGATACCGACGCCCATACTGGATGATGTTTCTCAAGGGTGTTGATAACTGGAAGATTTACACAGTTATTCAACAGCCTGATCATCAGCGTACGGAAATGTTATATCAGGCTTGGCTTGGTGGGCTGGATCGGCCGTACACTCGGCCCAAGTGCATGGCAAACCAACCGTTGTGGTTGAGTAAGAAACGCCACATGCTCCGCAAGGAGCGTCTGGATGGACCTGAAACACCGCTGGAGAAGTACGTATTAGAATGGCACAAGAAATTTCACTCTTTTCAGGGGACCGAGCGGCCAACACCGGATGATTTGCACACGGCGCTTGATTTAGTAGAGCGACCTCTTGATTTAAGTTACGCACTGCAA…	-	-
Tb927.9.5320	nucleolar RNA binding protein, putative	-	-	-	-	-	-	1	1	0	35.4879	124.668	29	tttgtgcagctttgtgttttctgaggaaa	963	cgtgagtaatagggaggtggtagtggtggggatatggatagggagaagaacacaagtgaagagggaatttgcggggagctgaaggggaggggaagtgcgtttggacggtaaacggagtgggttagggttgagcaggaaacttatgtgtgtgtgtttatgtgagatgcgttagccaacgaccaaataaagcgctgtgtgactgaggagcgaagcggcggagagggcaaagcaacggtcgttctattcaagtgcatgcacattcaaacgcagacgatgaaacatgccgctgagggtgaaatgaggtcacgattaaaaagttgtgagtgagaggacgggagcacttacgtcggccgccttgcactgcctagggacatgtcgtagcggaaactggataatgga…	1506	ATGAGTGGGGCCATATTGGTGTATATTATGTTGCACACGGCTTACAAAACCATCAGCAGTCCCACTAGGGTTGTAATGGAGAAGTTGAACTTAGGGTGCAGAACAACATGTGACATCCGTGCTTGTCACTGTTCACCGGTGGCTGAATGCATGTTTCTTCCTTTGCTTTCACTTTCCACATTTCTCTCGATAGTTTGTGCAGCTTTGTGTTTTCTGAGGAAAATGGTTTTTGCCTTATTGGAGTTGCCTGCGGGTGTGGGGCTCTTTAAGGTGGACGGCGACAAGCAAAAACTGAAGGCACTATTAAGCTTCAAGAGTACTGCGGATGCTCTTGCCACCACAACACAAGTTGTGAATGGTGAGCTCGCGAAGCCCGTGCGCAAGTTCCTCAAGAAAAAC…	-	-
Tb927.9.5330	hypothetical protein, conserved	-	-	-	-	-	-	0	0	0	12.4458	14.3301	281	TCTCGCTTCCATCGCGACTGGATTTGTTCTAATGGGATAGGCGTTTGCTTATTTCCGCGCTGTTAGTAGAGGAAGTTGCTGCTTAGGCAGAGTTGGAGGTGTGTGTGTGTGTGTGTGTGGCAGCGCACACGTTTGCTGTCTGTTCTCCATCCGTGCACGAGTTTTGGTTTCTTTCTCACGTGTTGTGGGCGTGAGTTCTTCTTCCTGAGGGAGCTTACCCTTCAACCGCACTGGGGCTAATATAGCAGTTTGTCACGTTACTGTTTGCACCCAACAATTGG	329	aggagttaggtgggtggatgtgctcgtccgcacattaactctaccttgccaggtaccatctcagctcaccatacgtttcttatattggttcatacattcattatttttgtttctactactgggttgaatacgagttgtaatattacttcccagtgtgtacttcttgcgtacatgtgcctgtttcgggctttgcatgtgttttttattggcgtactggttctgccctatgtaaacagtgagtcagctgttgtgtccgctctcactgggctgtgttcatagtatcatatagaaaaggaaaaggatagcagagtgaagtggagtggagtggt	1143	ATGCAGCGCTGTAAGCTTCTGCGTTCTATTGATTTTAGCGGCGTTCGGCTACCCCGAAAGTACATATCTATGGGCGGATGGTGCGGCCCTGCGTTGTTGCTCGGGAAGGTGGGGCTACGCACTGAGGCCTATCCTTTTGACTTTAGCCGGTGTACCCTCGATGGTATTTTACATTTCATCCAGAACGGTTTCTCGTGCGGCTTTTACCCACCGGAGCCGCCTCCATATAAACCTGAATGCGTTGGCATTTGGGTTTTATTTCGCGGACTGCATACAGCCTTTGCTCACTTCGACCTTAACGATCCCAAAATAAAGGCCCAGTTCAGTCGCAAGATGGCTCGTTGGAACAACATCATTGATAAACCAGATATGCCGGTCACCTTCTTTCGCTCTATAGTT…	-	-
Tb927.9.5370	hypothetical protein, conserved	-	-	-	-	-	-	0	0	0	9.20918	17.5888	241	cggctgcatcttgcaattgcagtagggcatatacagtgcggcgtgaggtagaaaaaggaagtgtttgtgcgcggtgtgtgcacgtgtacctttgttaacgacgtccgcctcctcattgttccgcaaactcttcgctcctgaggaggttgccgcggcgtatgcaacgctccaggagtctcaactatttgacaaggcaccatctcttttccgcgtgagttggcgtaacgatggtcaagtgcca	280	gaggtagttcaccccagctccgcgcgtataagcaatacactctgtgagtctcattgagcatagctttgccagtagtgttacaaagcagtgaatgtgtgtgtgtgtgtgtgtgtgtgcgtgggggttgagcggtgtaaaaaaggagtgtggataagagtagcctcccttcgtgtatttctgcaccctcacgtagtgcccgttcatgatttatgggattagctgtcgtattatgatcatggggagggtctggtgcgtgttgtgttaacggacgcagcttctc	612	ATGCGCTCTAAGATGGAACTGTCAGTCCCACTGCTTCGCATGCGGACCGGTGCAAAGCATGAAATTCCCTCGGCACTGCTACTAGTTGCTCAAGGTCTCGAGGCTGCGGCAATGGATTTTGCTTACGGTATAGCACAGCAACCGTCCATGCAATCTTGGGCGGGTGAGGACCTTCTCAAGGACATTGGACGACGTTCTGTCTTTCGAATATGGCGGTACGACGCTGGTGTTGGGTGTAGACCTCATTACGATCCTGGAATTTGCACTGCGCTTTTGAAAGCTTCTGCTGGGGGGTTGGAATTTGGCAAATATCCATGCAGAAGCCATGGTAATGATGAAAATACATTGCTGCAACCCGACTGGTTTCCTCCACAACTGCCGGTGGATACTGCCGACACC…	-	-
Tb927.9.5390	hypothetical protein, conserved	-	-	-	-	-	-	0	0	0	NA	7.96386	18	agaaacttcgttgttatt	1351	atggataacaacgcgagttagaaccgatgactgtctttctgcgtcttgttttcattgcgattgttaacgtgatctttgccagcatcagggcacgttcgcctccttcacgtattgttcaaaaaaagggggggaataaattacccttagcaggtttttgcggcgtagagctgattttgcttcgtcagtgtttgtaccaacgttatgttttcccagaaattgcctctgcggcgtaaattggaacaaaactgtgtatcctccccttttgaccacccggatggtttcgtgtgtgcaaacgcatgcatgcatatatatatatatatatattagcacacgtgttctcacacgcagaagtcatattgttggagcttttgacgctccttcactgtaagattaccgtca…	708	ATGTCTTGCGATCAATTAACATGTGCTGATAAGAGAAACTTCGTTGTTATTATGTCTATTGAGAGGCTTCGGCGTGAGGTTGAACAGCAGGAGCGCCGCGTGGCCGCCTTGCGAGAAAAAAAGGTCCGTCGCTACGCCGTGTTGTCGCAGGTGCGTCTTCTTATGAATACCACAGATCCCACAAGCTTTACTGCTTTGAGCAACAGTTTATGGCAGTTACTGCACGATATGGCCGCTGCGGAGACACTTGCGGTTAATGGTGATGATCCAACCATTACTGAATCGGTGTCTCGCAGCGCATCTGACGGCCTTTTTAGCAAGGAGATGGAGCAACGTATAATGCAGGAGGAGGAACCACCGTTGAAGGGAGAATGGAGCTATGAGGATGAGGATGAAAGT…	-	-
Tb927.9.5410	hypothetical protein, conserved	-	-	-	-	-	V	0	0	0	9.36774	17.578	10	agccaacata	508	gcctgctttctccccatgttcactgatttttcgcctctcttttcttagaatgttccataggtgtatagttgccgtgactttattctttgtttgtggtggtggtgtgtgtttgcacatctctccttcatttattcattgcatccgtttctagaggcatgaatttctgaacctagggtaaatggtggaatgtgatggaaggacaaggaataatgcacttgtgtgtgggtttgtgtggaataaaaaaaagaagcagataccactgaagcgatatgggtggggagtattgctccccacagcttaccatctcctcccatgcgcttgatgtttatttcctcattttcttctttttccttcgctgttttcactacccgttctggtgtcgccgcgggaccgcttagc…	894	ATGATTTACAGCGATAACAACAATCCACGCGAGGACAGCGTATTCCTCCGCGTGAAGCGGGCCGTACGTTGTGGAGGTCGCGGACCTGTTACGGGCCCCATTCAAATGGTGGATTTTCTTCGCGACTTCCGCTGCTTGGAGGAGGAGCAGCGTGCCTCTGGTAGGAAAGGGGTGACTCACAAGCAGTTCGTAAAGCTCATGGAACAATACGGTACGAAACTGCGGGAAGGCGACGCTGCATACCTTTGTAAGGCCTTCGATGACGATAATGATGGTTACATCAATCCGGAGCGTTTTGTCCGTCACTTTACTGGACTTAACCAGCGGCGTCATAATGCCGTTCTTCGTGCATGGGCATCACTTCCAAAAGACGCGAAGGGTCGCGTACGGCGGAATCAT…	-	85
Tb927.9.5440	actin, putative	-	-	-	-	-	-	0	0	0	5.19059	7.79601	144	tagggggcaactctggcctcactgagcgatttggagggaggaaaggacgaggaaaataccaaaggcaaaagagtggaaggtaaatagcccgatatatttggactgacatcaggggtacaacagtgtccgtatcgacgtgcaaaa	122	ggcatgattccacaggagggttgagtgaagtgatgtgtagagtgaaagcatgaacgatatgtgctgcttgatcacatgttcatggatgtgcacgtattgggtttgtgcatcgcgacatatag	1266	ATGCGTATCCCGGAAGGCACTGCTAAGATTCTCGCTAAGGTTCCGCTTCCCGATGAGGTGGCCGTCGTGCACCGAAACGCGGCCGTCGTCGACATTGGTGCTTGCAAAACTCGCATTGGGTTCGCAGGGGATGATATACCACGTGTCAACGAGCCCACGTGCGTTTTGCGTGGGGGAGAGCAGGAGAGCACGTTGTACCTGCGAAAGGCATACGACAAGCGGGCGATAGGTGACACCGTCCGCGTTATCGAAGACAAGGAGGTGAATTGGGATGCCATGGAACTGTTACTGCAGCATTTGGATGACATACTACACCTAAGCAATAGCGAAGTCCCAACACCTTTGTTGCTAACGGAGAAGATGCTCGTTCCCCGCGCCCACCGTCAACGGTTGGCGGAG…	-	-
Tb927.9.5460	hypothetical protein, conserved	-	-	-	-	-	-	0	0	0	29.7552	NA	465	GGTTGGAAAAGTTGTAGGACACAATATTTTTTCTTTGGCCATAGGAATTTGAGCAACTTGGCGCCTTTTCCCCTGTTGCCGGAACTATTTTGCATTGCTTTGTAAATGGACTCACCTGAAGCATGCCGGGTGCAACGATTCCGGCGCACATCTTCCTCCCGGGACAGTTTTAACATTCCCACCTACGTACGTACTGTGCCCTCTGCCCTTGTAGAGGCTCTCACCGCCCCGCGGGAGAAGTTCGAGCGCTACCACAAATCCTCCCTTACTGATGGAAGTAAAGGACCCCGAGAAACGTCTCAGAAAGTCAACCAAGGCACACAGACAAACCCCATTGCGTCTGATTCGAAGGCCGCGCAGTTTAGTGGTTCGATTTCGGATTGTGAAGCAGTTGCCCCT…	217	gcgttgggacgttagacagtctaatggcactgtttgtatgatttgtttgtatttgtttgtgaaggaataaggtgataaaaagagaggaaaaagaaagagccacacggagacgcttttgtcttctcttctcttgcctttgctttttttttttaaggtagagaaatggttgtgctgcagagaaggagataaagggacggaagaattggagatatgggat	2637	ATGCGAACAACGGAGTCCAGTGCTAAACCTTCAACAAACATCACTGAAGAGCGAAGTGAAGTAGAAGAGGCTAAAACTAATGACAACATCCCGAGATGTATTCCGTATGACCCAGAGGGCACGGTGCTCGCCATGCAGCGACTCCGGGATGTCAAACACCGTTGCCCTGCAAAAATTGCGAACTGCCTACAGAAGATCAACAAAGAAATCGCAGAGAAACTGACCAACGCAGGGGAAGCATTGTCTGCCTCTCCCTCCACGTCTTTATCATCGGTTACTGTCGCCGGACCTGACGGACGCCAACGAACTGGACCCCCCGCACCTCTCGCTGCGCTTCCTGAGCCGTGGGAGGATCGTTTGGATGCTCCCATCGCGGTGTCCAATACGTTAGGAAGAAAG…	-	-
Tb927.9.5490	cation transporter, putative	V	-	-	-	-	V	0	0	0	8.69773	14.2715	409	CATTTCAATGGGTCGCGTAGTAGTGTCAACCGGGCATTTACATATTTAAGTACACATATCTACGTAGGCCTGACTCTTTCTTTCTTTGGAGAGTTCGCGCTACTGCAAAGATACAGTTGCGGGACCGCTGCCGGTTTTAGCTGCTTTTACCGTCAAAGCTTGTCCTAATTGTCACAGCTTCCCTCGTAAGTGGATCGAGCTTTGTGTACGTGAACTTAAGATTCTTCGGAACATTCTCTCACAAAGTAGTTCACAGGTTAGGAGGGAAGAAAAGGGGTTTTGAATTGGCGCTGCAACGGCGTAGTGACTCGTAGCGCTGCACGACCACTTGTAGCTTGCAAGCTGCACTTTTACTTTTATTATTATTATTATTATTTAAATACGCTCCTTTTGCCGTCT…	946	ataccatgattctgttgcccgcgtcgacaccaaaagaaaagaaaagagagaaagaaagaaaaaaaaaagaagatccaacttgaaggaggcgatacctcatttcttctttcactcttttaccgtttatgatttttttttgttacttttgggaatcatgtaatttcgcattacgtgttgttgttttttttttaaataaaaaaaaaggggggttcgttccacagtgtgtgtttgtgtgtggatgggcaggaacgaagttttttaattaaaaaaaaagcatatttgtgtgcatctgcgtggctgctcgcatctgtgcttatgtttggtcgcaataccgatagcagcacgaagatatatatatatatatatatatatatatatatttggagggctgatgaggaa…	2025	ATGAGTGGATCGTTGAACGTGGAGCAGGGGCCGCGTGAAGCGTCACCGGGATCGGCGACACTGTTGGATTCACCGGCGGCAACAGGAATGAGTACCCGCCACGCAGAGCAAGTGGTTCAGAGTATCAAAGTCTTGTATGAGCTTCATAAAAGCGGTGCCCTTTCACTCGAGGAATTCAACGCAGCAAAACAGCAAATCCTGTTTCCACCTCATTCGTTACTATCGGTGTCGGGACGGTCAAGTGAGGTAGGGCATGCAGAATACGTGAGAAGTAGGCACATCAAAAAAAGGGAAAACCGCGGTAGCAAACGCGGTTCAAGTCACTGGAGCAGCACGAGCAGCAGCAGTAGCAGTATCAGCACAGTTAGTAACTTTATGGTCGCACCCCGCCCGAGAGTG…	-	223
Tb927.9.5590	DNA topoisomerase II	V	-	-	-	V	III	1	0	0	34.6317	37.8081	372	CGACCCCTCTATGCTTCTATTTTTACATTTACTCTACCAAAAAGAAGCTGAGGGCAACACAGAGAAAGGAACAAGCGATATAAAGTCCTCAGATCAACTGGTTGTGCGAGCGCCTGTTAGGTACTGTTGCCAGCAGTAGGTGAGAGCCCACCGCTCTGAGTGCCACAAGCGGGTTGCGTTAATTCTGTTTTACGCTCAAGTAACCACTGTCTTTTTCTTTTTGGCTTTTACCCGTACTGCTTTGCATTCAGGACGGTGGTAAGCGCGAAGGGAGTTCTTCAATTCTTCTTTACGCTACGCAGCTTGTAGGGGACGACTTGTGCGCATATCGTTGTTGTTATTATTATTATTTAGTTTGACTCCTTATACACA	738	tcgtttcgaaagtatattcttctggctcagcattaaagaaaaaaaatcaatggtaagatttaaccatagagagtttctcgctataaatcatagaaacatgcaataaagaaaaaaatgaaaaaaaaacattttggtgcaaaaaaaaaaagggcagtgatagttgtggtggtggcagaatgatgaagaaactgaacggatgggcgagtgggtgggatgaaataaatcgtgagaattaatacatagaaagaaaaaaggcggttagtggcagtgatgctaataattttcataacccatcctctcagatttttggtgagcgttgtaccgatcgtttccctcccgtattaaattccacatactctctctctcgataattacacgagcgtatccgcactcctggac…	3666	ATGGCGGAGGCACACAAGTATAAGAAGCTCACACCTATTGAGCATGTACTCACACGACCAGAGATGTACATTGGTAGTCTCGACACAACGGCAACCCCCATGTTTATATACGATGAACAGAAGGGTCACATGGTGTGGGAGACGGTGAAACTGAATCACGGTTTGCTGAAAATCGTGGATGAAATTCTGCTAAATGCATCTGATAACATCTCCAACAGAAGTGCGCGCATGACGTATATCCGCGTGACCATCACGGACACGGGTGAGATTACTATAGAGAACGACGGCGCTGGGATCCCCATCGTACGCAGTCGAGAGCATAAATTATATATACCAGAGATGGTATTCGGTCACCTACTTACCAGCTCTAATTATGATGACGATAACCAAAATGCAGTT…	-	596
Tb927.9.5620	hypothetical protein, conserved	-	-	-	-	-	-	0	0	0	18.2662	8.43064	94	GGTGGGAGGCTCGGAAAACTAAGTTGGGAGGCGATTAAAGTAGCGTATCCTCTCAGCCTTGTGTGCGCATCGGCTGCACCTGTATCTATAGGGA	118	atgcgtatgtttttggttgagttcggaacaatgttgttttgtatttagtcatgtaaactattatctcagtgtcattaccgatacttctatgatttgctcgtgcagttcagttacattt	4041	ATGGAGGCGATTTACTTTACTACTAAGCTGGATGAGGTTCGCAGTTATTATGAATCTGATACGAAAAGCGATGACGACATCGTTTACGCTGTTTACAGTTTAGTGAACGATGCGCACACCGTGTCAAAAATGTTATTGTTAGAGTCGCGTTTCGAAGAACTCCGACGCTGTCTCAGTGTGTGTTGGGTTGCCCTTGGGGAAGAGCATGTGAAGGAAGATGGTCGTATTGTGTTGGGTAATCTCACTGGCGAGGACCGCAGAATGATCGACTTACTCCTGCAGCGTACTCTGCTTCTGGAACAACAGACTGAGGAAGTTATCCAGAAGAATAAGGCACAGAACATTATGAGCTATACGGCAGAGGTAATCCGCAGCCAGCTTGCCACATTGACAAAAGAA…	-	-
Tb927.9.5630	RNA-editing complex protein,KREPB7	-	-	-	-	V	V	0	0	0	15.1635	5.74345	188	gaaagaccattgtacatctgctggcgcagtgcaaacaaggtcaccgtaggagggattaggggttgagggcggcgcttcacctaaattcaaagtttgctcccgtctctcaaaccacgtggcgcaaaattccatacagcgacggcggtactcctgcacaagcacgaagtgcagcgtaattaaacgactcc	221	gcgtcgagtgattgtgtgtgtgtgtgtgtttgtgtagtatcgtggttatgtgggttatacactgagtcagtgcttactggggccggtcgcagtaggtatcagcaaaagccactaactgaaactactccgcaagcccgaagctgtcgtcgttgttgttttatttaccatcactttctgtgaatggagtgttgtttctcaccctgttgttattgttgcatatg	1236	ATGTTTCAAAAAGCACTTCGTCGACTGCAGCAACAGGCATCACAGAATCCACCAGTTGGTTCCGCCAATATTCCTTCACCCTACGCAACGGAAGGTGGGCACGTCCCCATTTGGTCCATCGTAAACGGCTTCGTGCAGAAACGTAATTGGGTGTTCCGTAACCCTGAGTGGTGTGACCTTTGCAAAGAACCTGTGGCATTGTGGGTGAACCATCACGGTCGTAAGGACCACGCCTTAATGGACATGCACTATACACAAATGATGGAATATCCGAGGCGGTGGAACCCCGAGGAAGTTCTCGTGGCATTTTTTGACGAACTACAACTCCCCGTAGAAACGTATCAGCGTAGCTATACATGTTACGAACGTGCCCATAGGAATGAGCTTTACTCCATGCTT…	-	24
Tb927.9.5650	hypothetical protein, conserved	-	-	-	-	-	-	0	0	0	12.4319	37.7409	62	CGCAACTGCCAGGAGGCAGAATAATACAGTCGCTGCCTTGAAGGTTGAGAGGGGACAGACGA	620	tagttgtgcgggaagaggaaagtgaagggatggctccaatttttttcgtgtgtggtttacgtgcctgaagtgcgttttttcttcccccccctttgattttacgctcatttagttttcatttttatatagagggtagtgccattcacatgagtgtgggggcaaggccgacaactgggagcggacggcaccgcacacaaaatgactggcttctcgtccttcctcctgttttctttttccatcagcccgcggcgttcttcttttctttttttcccattgcagttttgatctattctaactgctgctcgtgccgttgcctgcatacaacctcaattctccacgtgtttacacacttaactttctgtcagtaaaaatattttttcaaatttctttctttgcttc…	498	ATGGATCCGGCGGTTAGGGAAAGCGTTTCGCGTATTCCACTGCTCAAAACTAAAGCTGGTCCTCGTGATGGGGAACAATGGACGCAACGACTAAAGGAAGAGTATACTTCTCTTATTCAGTTCGTGGAGAACAATAAAGCGAGTGATAACCATTGGTTTAAGCTCGAGAGCAATGAGGCAGGAACCCGGTGGTACGGGACATGCTGGACGTACTATAAGAATGAAAGATATGAGTTTAATATGAACTTTGACCTCGCTGTAACATACCCTCAAGCACCACCAGAGATTGCTTTACCAGAACTGGAGGGTAAAACAGTGAAAATGTACCGTGGTGGTAAAATTTGCATGACGACGCACTTTTTCCCACTATGGGCTCGGAATGTCCCTTATTTTGGCATC…	-	-
Tb927.9.5680	inositol/phosphatidylinositol phosphatase, putative	-	V	-	-	-	-	0	0	0	14.3441	15.5713	292	ttgcggtcacctctccctcatcctccaccggctctgcgcgggactgacaaggggggaacggcgccgcaagaaaaagtaataataataataatagtgaaagtgtatatcaaaaagtgtgttgggaaaaagaagaggggccaaaaaaaaaaagcgtgagccacaacagaatcagtcaggagttgcacctggtagagggtcgtaaatattggcaccaaaattaaacagcacgggggaagaagaacaaggaaaataactagttattcagcccaaatatttgttttcttcgattgta	281	aggggttgtgtatttgctttttcttttttcaaaaaaaaaattatcaatgtttataattgcgtggtacttgaagtgtctgattttggggaagggttaggggaaaggaacgaatatttcatttacctctttttgtgttgcttttagttgttgttgttgttgtttttggggcttactagctttacattaccgtgttgactcgcccattttttttcttttgcacttttatgggcgtgaccgacccaagtcacacgcttttcgatgggtgtgcccgttccccgaag	2355	ATGGTGAATGGTCTCCCACCGGCATTTCAGCAAACACACTATTCTTCTGACGATATTTTTGCCTTCCTGAGGACTGCTTCACCGGTGCAGAGTTCATGTGAAATACTTTTCCCTGAAGAAGTTTGGGTACAACAGGAGTTGCAGTTCTATGAGGACTCCTATACGGAACAGCAGGACCTTAGAACATGCATTGTTACTTTTAATGTTGCAAGTAAGAAACCACCTCAAAATTTAGCTTCGCTTATTGCACTCACCATGCCGGGTGCAGGTGGTGAGCCTGTGGATCTCATTATGGTGAGCCTTCAAGAAGTTGACATGAGCGCCTCGGCTATGCTGAAGGATGAGACAGACGCTTCGGTAGTGTGGGTGAGTGCACTCCAAGCGGTAATTGGCGCTGAC…	-	-
Tb927.9.5690	60S acidic ribosomal protein, putative	-	-	-	-	-	-	1	0	0	Stable	Stable	80	ATGTGTGGGGGTTACATCTTCTCTTTTGTCAGCGGGAAGTCTTCTTTTTTTTCTCTTTTTTCCAGAAAAACACCACAGCC	216	atcgggcagagtatactcctggtctgtcgtttccgctcgctttgcatcacgttaggacctttgacattttgtgtgttcggtgaagtccgctgggtggtcggagtatcctggggcgagagagtggagggaagggcgagagaattctaccccgttacgttgtttcttctttttcttttttttatatcttaaataattatcttctgatttgtgcatttg	342	ATGTCCATGAAGTATCTTGCTGCGTACGCTTTGGCGTCGCTTGCCAAACCTGCACCGACTGCCGACGACGTGAAGGCCATTTGCAAAGCCAGTGGCGTCAAAGTCGAAGAGGACTCGCTCGCGTTCGTTATGGAAGCCATCGATGGCCGTAGCGTCAACACACTCATTGCGGAGGGTGTCGCTAAGATGAGCGCTGTGTCGGTGGCAGCCGCTCCTGCAGCTGGAGGTGCAGCGGCTCCCGCGGCGGGCGGTGCAGCAGCTGGTGGCGCGGCCGCCCCTGCAAAGAAGCAAGAAGTGGAGGAGGAAGAGGATGATGATATGGGTTTTGGCCTGTTTGACTAA	-	-
Tb927.9.5700	hypothetical protein, conserved	-	-	-	-	V	-	0	0	0	14.6889	35.3232	128	tgcatcacgtgtagtgtacgggaaagctaataagggatcctacacacaagtaggtggtagcgtacgaagctgcacggacgggaggggaagcggccgcatccgcggttcttgactttaacgcacctttc	429	gataacctcagcctggtgtccttccctcctgatggggaagtggcaatccaccttctttgctatgattcgtcgtgtctctcgaaaggaaagttaacttcttaatagccacagtaacgcatggatgcaatcctgctgtgcgctctgtgtaaaatcagggctacttgactctcgtcattgtcgtgtattcggatcgtgtagttcttcacttcgggtggttgtctgtgatcgaacgtggtttcggtaaattattattggatcggaggcgttattggccgtatttccaatgcctgagcaggggtttcaaagcaacatttgtgtttggacctcttccatatttttttttaccaattaggggatgtcgtgcctaacttcgtgcatccattgttgatcatttgtacc…	6444	ATGACTTTCTTGTATCATCGGTGGTACAACGATGACTTTACTATAGCGAATACGCCTAGTGGGAGCTTTCGTGATGTCTGCATGACTTGGTCCTATACGGATCCTCGTATCAAGGAAACGACCCTCATTTTTCTTCTTTCTCCCTCGGTTGCCCTCACCGAAGGAGCTGAGGGTTTCGTGGAACATGGACTACATGCGCTTAAAATAGTTCACATTAGAGGTGCAACCTCCCAACCAAGCAAAGGGGAGGTGGAAGAGGTAGTTTGCTGCACAGTGGTTGAAATTGTTGGCTCCATCCCTGATGGCGTTGTCCACGGTACAGGAGGCGTGATTTTCCTGTCAACGCGGCATTTTCTATTTCACATTCCGACCGGGGAACAGAGCCGTACCGGTGGAAAG…	-	-
Tb927.9.5710	general transcription factor IIB	-	-	-	-	-	-	0	0	0	8.09106	18.6683	199	GGGATGTCGTGCCTAACTTCGTGCATCCATTGTTGATCATTTGTACCATTGTTATTTTTTTTTTTAATTTTGGTTTTGTATCAAGGAATTAGTCGATATATACCTCTTCTTGTAATACGTTGCTGCTCAGAGGCACGCGCGCACGACGCTGACCGCACCGCACCGCACCGCACAGGCGGTGAAGGAAGCTGGTTAAGTC	66	aggtgtggagagaaaggagggagatgacaatggagaagagactgttttgtggaaggcgtgcttttt	1038	ATGTCGACTACCACAGATTTTGTTGGGCGGAACTGTCCTCATTGCAGTGCAGTGGATAGTTTGCAGACAGATGATGTCATGGGCGAAGTAGCTTGCACGGCGTGTGCACTAGTTGTGGCAATGGGACTCGAAGAGAACGTTTTTACACGGTACAATGAGAATGCCACGTATGAGGACGTTGATCACCATCGTGAGCGAAATGCAAATCCCACAGCCGCTACTTCCGCTGCGGGTTCTCTTTCAGCAGCGGACCCTCACATGTCGTCGACCTCTTCGAAGGTTGTGTTACATCCAACCATGCTGAATTGTATGCGAGGCCTTCACAAAAAGGCAGTATTACCAGAGCCAGTACTCGATCGCGGTATTGAGCTCGCGCGAGCCTTTGTTGGTGGGCGGCGG…	-	-
Tb927.9.5730	nucleosome assembly protein-like protein	-	-	-	-	-	V	0	0	0	30.1654	99.0803	103	ctagttgtgatacgccgcgtatcgttaagtggcgaaggaggaagaaggaacgaaagcgaaaaataaagtttgaatccgtttgagatacagacacaacaaaact	1010	aaaaggaaaataaaaaacaaactaacagacaaagaggtatttccccctcgcaatccctcaaagcgggtggtaaagcagggaaaataagcaaggcgtctttgttccgaataaaaggttggtacccaaataagcaattaacagtcgccatatagttcctgtctgtttttaattcactttacgtctcttagtttttgagctgaatgttctcaccgccccttctccttcccttggactttcgcgtctgccattcccccacagggcgtaacgttggaacctcctacaatcagatacaaccacaatggaagtgttttgaatgcgttggtcggaccgagttatcgtaaatcccatctaaaaaggagtaaaagaggaggaagatagcaaaagaaaagccatggaaaa…	1269	ATGCCCCGTGAGAACTTCTCACCGAAGCACGTTGATCCTGTGAACTTCCACAACGACGATGACGAAGACGAAGAAGAATTCGATCTCTTAAAAGTGATGAATGATATGAAGGTGCACGAACGCCGTAATGTGTATGCTCTGAAAGGTTTACTTAATGAATACAAAAGTGTACGGGCGAAGTTCCGTGAAGAGCTCAGCCGGCTTGAGGTGGAGCATCTGCGTGACGCCCAGCATTTCCACGATATTCGCGCTGCCATCGTGTGTGGAACGCGCGACATCACTGATGAGGAAATAGCTGCTGCCCAGGCATCGTTGGCGGCTGAGACGACGTCTTCTGGTGTTCGTGCAATTTCCTCCAGCGATGAAGAACCCGACGCGGGTGATGCAAAGCGGGATGAA…	-	510
Tb927.9.5770	tryparedoxin peroxidase	-	-	-	V	-	-	not detected	0	0	62.3295	Stable	849	TTTTTGAGCTGAATGTTCTCACCGCCCCTTCTCCTTCCCTTGGACTTTCGCGTCTGCCATTCCCCCACAGGGCGTAACGTTGGAACCTCCTACAATCAGATACAACCACAATGGAAGTGTTTTGAATGCGTTGGTCGGACCGAGTTATCGTAAATCCCATCTAAAAAGGAGTAAAAGAGGAGGAAGATAGCAAAAGAAAAGCCATGGAAAAGACAGGAAAAAAAGGAATGAAGTGAGGAAACGGAAGGGGAAGTGCGTATTTGGGTTAAATACTATAATTATATTGTGTGACATTCTTTTTTTTTTTTTTAGTGCGTGTGTGGTTGTTTGTCGGGGGTTCAAGGGAGGGGGGAAGGGGGGAAAGAGAAAACACAAAGAAAAAACAAATAAACATTAAAG…	598	aatggacttgtttctaagtttgcagtgtatttcgttcctttcacgaagcgagtcacgctgttttgggagttcctgtaggagcaattacggaagcacataaaattttctatagccatgaagaggaggattacctcctgtaacgatggggtgatgctttcccttttcgtggtttaatgcaagacagggagagaattactatatatatatatattttcgtattgaatattaaggttacgatttttgtcactatcttttttttttatggcactgcagtgtcttattgtttgacttcgttcgagtgccgcagcgtgggaaaggcaatgtgaaacacgaaaggaaggataaacttatagggtattaggagtgaaaaatagggaaaaagagaataggcggggagcc…	600	ATGTCCTGCGGTGATGCGAAACTCAACCACCCTGCGCCTCACTTCAATGAGGTGGCGCTGATGCCTAATGGCACTTTCAAGAAAGTTGATCTCGCCTCTTACAGGGGAAAGTGGGTGGTACTATTCTTTTATCCTCTCGACTTCACGTTTGTGTGCCCTACTGAAATCTGCCAATTCTCTGACCGCGTGAAGGAGTTCAACGACGTCGATTGTGAGGTTATTGCATGCTCAATGGACAGCGAATTCTCACATCTTGCATGGACAAATGTTGAACGCAAGAAGGGTGGATTGGGGACGATGAACATTCCCATCCTCGCTGATAAAACGAAATCAATCATGAAGGCTTATGGTGTACTTAAGGAGGAAGACGGTGTTGCATACCGCGGTCTTTTCATCATT…	-	-
Tb927.9.5800	hypothetical protein, conserved	-	-	-	-	-	-	0	0	0	10.2729	16.0534	89	cacaaacctgtaattggtgcagctgaagtaacggaatagggtttaaatacccccaatagataagtgcaaaacatacttgttactcacct	486	cacctcaggtgcacaacatatatatatatatatatgtttgtgctagtgttaccgtgttcatcaagtttatgtgcatgcaatttggttagtggtttacttaggaaggggacaacattttgtacgcaacgtaagtcgcttcactcctttgtgagggccaaacccccactcaggatctcgcaatggcgtaagtgaataaaaactggcaataaccgctcttgtttaattttactctgattcgcatctggacttcctcccctctgcaccgtttctcttatgaccgagaggtatgtggtcaagcacacaattttgttagcgccatgtccacagttacattctgtgtcccgtatttctccttgaacttctgctactttcctcctcttgtgttttggtacagaaaaa…	351	ATGTTAGTCCACTTGGATAAATGGTGGAAAAGCAAGGCCCATCGTCGCATAAAAGGTGCTCGCGGGGCCCGTTTTGCGAGTCTTAAGTTTCATGTTCTATTCCTTGGCAGTGTTATTTGTTTTGTTGAGTGGGTGATGCGATCGACTGACTGCTACGAGGATCCCTCTTACCATATTGCTCCACCACCAGTCGCGCCTCCTCCACCGTTGGCTGCGTCGATTGGATATGCACTGAGTCGGGAAATGCCACATCTGCGTGTCATGGAACTAGAGAAAGGGATACCGTCACATTTACCGAAGACGCGGGGTGTTGACTACGTGTTGCTGCGAAGCGAAGGGAGGTTTGTTTAA	-	-
Tb927.9.5860	tryparedoxin peroxidase	-	-	-	-	-	-	0	not detected	0	N/A	N/A	119	aaaaagcaactcatagctagcaagtcagtttttcaccagctaacttcaagtattcggcatatacccatatcaaggtaaaaagggagaaaaagaaaaaagaaataaagatacaattaaac	765	aatgtgtctcgttttaatttttgttttgacttctacctgtgatttattattaattgttttgttgggtcgttcttctggtgtatacaaggttttgtcgtctctcctgtgtgccttaccggctttactgttcgtgacgcgttaaagcagccgcggagtgaacaagtagcggtgtttgggaaatgggtttggcggcactggatttacttttcccttccccctctgagttttttagcgatctttacttgtttcctttttgattgcccatcactgccactgatatgatactcacgttattctattgtgagatgtatcaggtgtgctggaaacgctttcagtggttctgatgttgtagggtaaacgatttcggcggctttatatctaagttccactatgtatgag…	600	ATGTCCTGCGGTGATGCGAAACTCAACCACCCTGCGCCTCACTTCAATGAGGTGGCGCTGATGCCTAATGGCACTTTCAAGAAAGTTGATCTCGCCTCTTACAGGGGAAAGTGGGTGGTACTATTCTTTTATCCTCTCGACTTCACGTTTGTGTGCCCTACTGAAATCTGCCAATTCTCTGACCGCGTGAAGGAGTTCAACGACGTCGATTGTGAGGTTATTGCATGCTCAATGGACAGCGAATTCTCACATCTTGCATGGACAAATGTTGAACGCAAGAAGGGTGGATTGGGGACGATGAACATTCCCATCCTCGCTGATAAAACGAAATCAATCATGAAGGCTTATGGTGTACTTAAGGAGGAAGACGGTGTTGCATACCGCGGTCTTTTCATCATT…	-	-
Tb927.9.5890	farnesyl pyrophosphate synthetase, putative	-	-	III	-	-	-	1	1	0	17.6565	81.2678	358	aaaagggagaagagttgtagggctagtgtgtgaagagtttgtttaccaataggagacacacacttgaggaaataaaagacgcgtatcgtacggcaggtaattaaaggctaaagtgtaatagacggatacaagaaagtgtgtggactcagatcactctcacgggctcgcacactctctgcattacaatatttttctttttatcactgtcctccattggattttggtattgtcactactcttgacatcacgggccaccagacatatttaaccggacctagcctcggctaactgtttaatacaccgaagacgacgacggaggacgcttaaatcttcgtgttgtttctttcggcgtgttgta	644	gcgcatcatttttactctttcttccctcccccccccacacactcggcaacagttccccctctctgttaagatctgctgcgatttggttcagcgacattttatttgtaggcccgtgccaccttttccttccaagttttggttctatggataacatgaatacgtgtaattcgtccacacttgtcctacatttttgttccttttcaattttgtttaccctgtactgttaatccgcattggcgcgctttggagagttacatgagggaagagaggcgcttgtgtcttatttcttattccaatctgttgcaggattgtgcgtggatttaggcctccccgtatcgtccgtcgttggatcctggtttagtatctgctgtcactattttgcacccttttacctttttt…	1080	ATGCACCGTGCTAATATTATATTACGCACTGCGGTCACGGCCGCCAATGCCAATGCCGTATTGACAGGGGAAGGTCGGCCCTTCTCTATGGTGACACGGGAGGTTAAGGCCATGCAGAATCACATTTCCAGCCTTGTCGCTAACAAGGAAAATGAAGTGCTGGATTACGCCGGTAAGTACGTGCTGTCGTCTGGGGGAAAGCTGCTGCGGCCCACATTAGTAGCAATGATGGCCCATGCACTCGTGCCGCCGCACATGAGTCAGCAGTTTCAGGCCAGTGATATTGGATCACTAGACGATATTCCTTCCGGCACGATCCGCCCCTTTTTGCGGCTTGGGGAGGTTACAGAACTTATACACACCGCTGCGTTGGTACACGATGATGTGATTGACGATAGT…	572	-
Tb927.9.5900	glutamate dehydrogenase	III	-	III	-	-	-	1	1	1	12.5237	Stable	349	GATTGTGCGTGGATTTAGGCCTCCCCGTATCGTCCGTCGTTGGATCCTGGTTTAGTATCTGCTGTCACTATTTTGCACCCTTTTACCTTTTTTCTGGTGTCCCATTTGTTAAGTTGGCTGTAATCGGCTTTTAAACCTCAAGGCGCTTTGAAAGAATAGTTTACAACTTTGTTTCCTATTGAACCATTCGTTTAGTACTGTCAAAGGAAGCAAAGGTGTGAAGAAGAAGAAAGGACAAAAAACCGAAGAAGCGTATTATTTATTCATCTATTTATTTATTAGTTAGTGATACCACGCAGATTCAATATCGAAGCATTGATCAACCGTGATTGAACATTTAAAAAAATCA	2048	atgtttcaccaattcgatgaaattagtgagttaacaaaccaatcatacgggaggaaactgcagcagtatctttatacacgcacatagttatgtgcatgtatatttgtatatgcgtgtgtgtgggagacatttgagggaagaagatacaaatttgaagatgggaaggaaacaaaattcaagaagaaaaacgagtgaaagggcattagctaaagaaaaagacgataaacgcacacaaaaaaaaatacaccagtagatggagaaaacgtttatttatttttttttacttttttttacttgtttgaagtgtgaacgggtggcacgtaaccagtggggcagggggggggaaacaaatggaaatgtttaaaatttaaaaaaaaactgaaacccgctaaagtttag…	2979	ATGATGCGCCGTGCTTCTTACTGCGCGGGCCATGCCTTCACTTCGCTCACCGTCGTTGGGTCCCGTCGATTCTTTCAGGGTGAAAGATGTGAAGCGGAAATTGTAAAACTGACAAAGGAGCGCGGCATCTTCAGTGATGCCTCAGTCGAAGCTTCTGTGCACCAGTTGATGTCTCGACTCTCCGACAGCCCATATGTTCGTCATTACACGGATGCAGAAGTATCGGCGCATGCTCACGGGTTTCTTTGTGCAAAGGCAAGGAGTGCACTGGGTGAGCCGTTTGAGCATTTTCACGAAAGTGACGATTCGGCCTTCTACATTTGCCGAAAGGACCAGGCAAGTCAGCTGCGAGCCGTGCGGCAGTTGACCAAGTTTGTCAGCCGCGAAAGGGAAACCAAA…	462	-
Tb927.9.5960	succinate dehydrogenase, putative	-	-	V	-	-	V	1	1	0	8.2973	61.8474	767	CTTTACACACTCAGCAGCCACTCAATAAAATTAGCGAAAAAATGTCGATTACTGTGATGACACCGAAAGAGTTGTAATGATCATTTGTCTATGAAATATATATTTGGGGCCGCGCGTGTTTATGTATGCTGAGTGTGTGGATATTTTTTTCTTTTCCTCCCCCATCTAAAGCGTTGTGGGGGATAAATAATTAGTTTCAGGGATTGAAGGAACGGTGATTGTGTGTGAGAGGAATTGTTTTGGTGTTGTGACAAATTCCGCTGCTATTCAAATTCATTTATTGCGTTTCGGAGATTGACAGTTGAATCGGCGTTTTGGTGCCGGTGAAACTGCATGCGCAAATAGGAGGACTGTTCTTTTATACCTTTTGGTTTTATTATTTTATTTTCCTCACCCATA…	942	aagctgtttggtatagtcaagtagcttatttgtgccgtctatactgtgatatgaccgctcataggaatgttagtgaagtgaaggttgccctttttttctttttctttctttttttttttgattcattatgagtgtacgcgatttccggtgaccatgtcggcttatgccctatgtgtgtgagtgtgtgggtttcttcttcgttgttttttttttcgacccaacctcctgatgtaagtgggtcaagggtgtttatatgttggtgtgtaggaaggtgtttatgttgaactgaacgtttatttggtttggttcacatttgatgatcgtgtagtgtgttcctctttcttcattttgtttggtttaccttttcttctgccttagcgcaaccaccgtccttaacta…	567	ATGCCTGCTGCACCGCTTCCCGGCGAGGTTGCGAAGTTCTGCAGCCCCCTTTACATGCACAAGAGAATACTTAGAGCCGCCGCTCCTAAACCGCCGACAGTTTTCACCGCGAAAGACAACTCAAAAACGGCTTTTCATGTGGTAACGCAACGACCAGGATTTGCAACCACTCCTTACACTGTCAGTCGTTGGTATCTTAAAGAAAAGGTTCACAGCAGCAATAGGAACCGTTTGGAAGGATTGTACGAATGTGTACTTTGCGCCTCATGCACGGGAAGTTGCCCTCAGTATTGGTGGAATCGCGAACTTTTCCTCGGCCCTGCGGTGCTTCTTCAATCGTACCGGTGGCTGATTGAACCCCTCGACCGTGATTTTGACAGTCGGGTAAAGATGTTTGAA…	703	347
Tb927.9.6040	NAD/FAD dependent dehydrogenase, putative,ubiquitin-activating enzyme, putative	-	-	-	-	-	-	0	0	0	13.1332	43.8777	162	ccttttcctgattgtctaatgaacgaaagggaagagaaaaaataaagggaattaatacactcatacatatatacataaatattaatacatatcatatatacgtgtcagtaacctcagcgtaaaggcaaaaaaaaagtgaagcaagaagaggggagtgtcatt	321	tagtgataatctcttgacgtgagcaagcgctacgtcaggtcacatattttattcgttttactctttcgctgttttgctctcctcttggacgtcggtgtgggcgtgtgtgtgtggcgaggggtggcaagggaagtggaggagggaggaaaatggggtcggattcaagctgtttcggtggagttggcaagtgtgaacttttgttgcgttgaaatttgtgagtgtgtaccgacatcttccaccaaagaagattggcggaacagctgcggcttctcctctcctttttgtgtcgtcagagtaaagaagtatcccattgcaaatcgg	1164	ATGAGTCAGGATAGGGGCAAGCGGCAGGTTTTGGATGCTACAGTGCGTGATGACAACCCGTATAGCCGGCTCATGGCACTTCAGCGGATGGGTGTTGTGGAGAATTACGAGGCCATCCGCCAAAAATCCGTTGCAATAATCGGCGCTGGGGGTGTTGGCAGTGTCGTAGCAGAGATGCTCACGCGTTGTGGTATTGCGAAAATCCTTTTGTTTGACTACGATAAAGTGGAGCTCGCCAATATGAACCGGCTCTTTTACAGGCCCGAGCAGCAGGGGATGTCAAAGGTGGCGGCGGCAAAACAAACACTGGAAGGAATCAACCCAGACACCGAAATTGTGCCTTTCGACTTCAGTATTACAGCAGCGGAACACTGGCAGGACTTCGCTGATGCGTTAACA…	-	-
Tb927.9.6060	hypothetical protein, conserved	-	-	-	-	-	V	0	0	1	6.997	63.0504	149	atactttccccccccccccccataaataaaaaaatatatatatctttgaatttagtttactgaaatctgctgaaacgaaaaaggacaagagggagggaaaacaaacaacgagaaaagatactttatcgtaggaactttcctgactcaac	827	tgtcgaattgatgatgcccttcactatttaatattggtgcgcattcgttgtttggggttcggactaggtcggcgcagtgcagtgcactgtgagtaactgtgcggttattgggaaaactgtggttgacatatttgttttgcggcggcgaggtaagtggatgtaaccgcatccaccaatggtggtacgtgatggaagtgctgaatgcccgaggttgggttcagatgtgccaaaccattaatgacacatcgatgcctgttaacagggggaaattagcgcactggacgccaattttatttttatttttgagggggatgaattcagcatgacgtttctttaaaagaaaaataaggtggaagggagagggtgaaatgccaataactcactctcctaattacaggt…	822	ATGTCGAAACAGGAGCCGTTGCAGAAGATTCCCGGTGAGTGTCCGACGCCCCGAGAACTGGGTAAGGCAGGCTGGATTATACTCCACAGTGCTGCCGCTGTGTTTCCGTACAACCCTACACCCACACAACAGGAGGCATTCCGCAACTTTTTACACGGCTGGTCCCACGCGTATGCTTGCAGCCATTGTGCATACCACATGCGACGTTACTTTCACCAGAATCCACCCGTCGTCACGGATAAGTTGGCACTCAACCGATATCTCTGTGAATTTCACAACGCTGTAAATGAGAGAGTTGGAAACAAGATATATGATTGTGACCCCATGAATGTTCTCCGCCGGTGGCACCCAACGTTTCCAGATATGGAGGATCAACCTACAATCGAGGAACAGGTGAAG…	-	46
Tb927.9.6070	40S ribosomal protein S3, putative	-	-	-	-	-	-	0	not detected	0	N/A	N/A	132	AACACGAACTGGAACTCAAAAAGGTACAGACGCAAGGTGCATGGGTGGCATAAATATTTGCGAGTTGGGAGGTAAGGAGAGGGGAAGGAGCCTTCAAAAAGTCGGCGTGTACCAGAGACGGTGTGGCCTCGT	955	ttaagtaacaccgaacacacagcacaacgatacattaactctacctccaagcaaagaaaaagtaatgctcttgttgttttttttgtgtgtgtgaactagcgggtagtttgcctttattttgcctattgttgtttcccattacactcttgtttcgaatagtttacttttctttttctttttaataattttcttttatatttttccctttctgcctgaagaaggtagaggaggatggagcacgttacacaataacaaacagagaagcacatatatttgtatgtgcttttcattaatccctttgtcaatgttacctccactttaaccggagtgaagatttaacatgatgcatataaatgtttatcaatacatgtgcttctctccttgttttctttttttcat…	801	ATGTTTTTATTTTCGTACACCACTTCTGTACTCACACTCTTTTACTTCCCAATTGCGCGTGTGTGCGAATACCCCTACAACTACTCATTGCACCCTCCTATTTGTTTACGCTCATACACCCAATGCGAAGAAACAGGTAGGCATACTACAATAAAAATGGGTCCGCTCTCTAAGAAGCGCATGATGGTGCGCGATGGTGTCTTCTACGCCGAGCTCTTCGAGTTCTTAAAGCGCGAGTTGGCTGACGACGGTTTCGCTGGCGTTGAACATCGTGTTACTCCCACTCGCACGGAGATTGTCATCCGCTCCACAAAGACCCGCGAAGTCCTCGGTGAGAAGGGCCGCCGCATCCGTGAGCTAACGGCTTGCCTTCAGCAGCGGTTTAACTACAAGGAAGGC…	-	-
Tb927.9.6090	TFIIF-stimulated CTD phosphatase, putative	V	-	V	-	-	-	0	0	0	11.8883	51.8122	1095	GTAGAGGAGGATGGAGCACGTTACACAATAACAAACAGAGAAGCACATATATTTGTATGTGCTTTTCATTAATCCCTTTGTCAATGTTACCTCCACTTTAACCGGAGTGAAGATTTAACATGATGCATATAAATGTTTATCAATACATGTGCTTCTCTCCTTGTTTTCTTTTTTTCATAGTTTCGCTACTAGCATTTGATATCATAGCATGTTATTACACTCCGTTATGTCTTTCTAACAACAGGAGTACAGCGACGGTTTAGTGCTTCGTTTATCTCCATCCTGTTCTCAGCAACATTTCAATGTGATATGTATCGTTATTCAACAGGTGGCTGATGTAAGTGCTTATATATATACATATATATGTGTATGTATATTTGTACATATATATTCTCCGTA…	1348	gagtatacatcttaacggttaatatacatctaccgttgaactgatgacggagcgtattcgtttattaattaattaatttatgagtcacatatttgagcgatggctattgatcgtgtacgttacgatactctttctccttttattgttaaaagttgtgtgtttaataccaattttgaggagcatcacatgttattgtttttttttatttcattatttagtacattatttattattgttttctcttcgtatcgttttgaggtctcttcctttttttttcttatactgaatgaaaccgcttgtttcaaaaaaatatttgttatacccttcttctaccttcattatccatacactcatatatatatatatatacatgcatacatattttaataagtgttgatt…	1032	ATGGTGAGGACGACACGCTTTTCACGCAACAGTTCCAAACCACTGTTTCAGCAATTACAGCTTATTACATCGTATGGACTCTTTCAGGAGTATCCACCCATTTGGTCACTTCCCCTTCCACCTCAACAACCTCGTGATACGGGAAAACCCACACTGGTGCTTGATATTGATGAAACACTGATTCATACTGTGGGGATGCGGAATGAGGGGTCGGATTCTGTCTCCTTCAGTTTCTTCCTGCGTCCACATGCGAAGGAATTTCTCGCGGAGGTACGTGAACTGTACGAAGTTGTGTTCTGGACGGCTGGTACCGCATCCTACTGCTCAGCTGTTATGGATGCACTGGAGGTGCAGGTGTTACAACTCCCACGATCATTTTACAATATTGATGAACTCCGC…	221	-
Tb927.9.6100	TFIIF-stimulated CTD phosphatase, putative	V	-	-	-	-	-	1	not detected	0	N/A	N/A	1318	TGTTGATTTCTGTACGCACTGGGTGAAGCAAGTACAGTGCGTGAAGGCAAAGCAAAGGAAAGGTAATGCTCTTGTTGTTTTTTTTGTGTGTGTGAACTAGCGGGTAGTTTGCCTTTATTTTGCCTATTGTTGTTTCCCATTACACTCTTGTTTCGAATAGTTTACTTTTCTTTTTCTTTTTAATAATTTTCTTTTATATTTTTCCCTTTCTGCCTGAAGAAGGTAGAGGAGGATGGAGCACGTTACACAATAACAAACAGAGAAGCACATATATTTGTATGTGCTTTTCATTAATCCCTTTGTCAATGTTACCTCCACTTTAACCGGAGTGAAGATTTAACATGATGCATATAAATGTTTATCAATACATGTGCTTCTCTCCTTGTTTTCTTTTTTTCA…	175	gagtatacatcttaacggttaatatacatctaccgttgaactgatgacggagcgtattcgtttattaattaattaatttatgagtcacatatttgagcgatggctattgatcgtgtacgttacgatactctttctccttttattgttaaaagttgtgtgtttaataccaattttg	1032	ATGGTGAGGACGACACGCTTTTCACGCAACAGTTCCAAACCACTGTTTCAGCAATTACAGCTTATTACATCGTATGGACTCTTTCAGGAGTATCCACCCATTTGGTCACTTCCCCTTCCACCTCAACAACCTCGTGATACGGGAAAACCCACACTGGTGCTTGATATTGATGAAACACTGATTCATACTGTGGGGATGCGGAATGAGGGGTCGGATTCTGTCTCCTTCAGTTTCTTCCTGCGTCCACATGCGAAGGAATTTCTCGCGGAGGTACGTGAACTGTACGAAGTTGTGTTCTGGACGGCTGGTACCGCATCCTACTGCTCAGCTGTTATGGATGCACTGGAGGTGCAGGTGTTACAACTCCCACGATCATTTTACAATATTGATGAACTCCGC…	-	-
Tb927.9.6110	hypothetical protein, conserved	-	-	-	-	-	-	0	0	0	23.3143	NA	56	tgttgatttctgtacgcactgggtgaagcaagtacagtgactgtagtgctctggag	139	tgatactacagccgggcggctgactgctgcttgttgtacctgttattcaaccgtctttttttttttttgaaaaaattgttattgtcactttcaaggattgaaaggggctttcacattagagtggaaagtgaatataagg	2955	ATGATGCAACGTGATACTGAGGGGTCTAGTACCTCTTTTGGTTCTTGCCGAACTGCATCTGATGTTTCCTCGCAGGTTTTAGAGGCTTTTAATCAGGCGGAGGAACGTACATCTGCTGTGTGGAGCCGTATTGGGGTTGCTGAAGTGGACAGACGAAATAAGTGGAACAGTTTTGTGGAAAGTCGCTTACTTGTGTATGTGAATGACTTTGTTCGACTGCAGGAGGCGGAGGAGATGTCCCTCGCAGCGGAGAACGACCGACTCTTTCGGGAAATGTTTTTCGCCTCTGTACGGTTGAAGGAACCTCCTCAATGCAAAATGTTGTCTCAACTTGTTGAGTCTATCTTGGAACAATCTGCATCTTTGTCGGCGGAAAAGTCTGAGGATGACCAACCCCCA…	-	-
Tb927.9.6130	calmodulin, putative	III	-	-	-	-	IV	0	0	0	18.722	63.7734	194	aacggtaggagtcagctcagcgtccacacggtggcttcttctcggcttagagttgaagaaaggtgaaaagtagaaaattgaaggtttatttatctatttaattttttaaaaaaatcaaatttcaaaccccaagtagggaacaattaggaagaaaccagatagtagtacgagcattgcaatcgcctctaacggtc	1649	gaataaagtttggggttagggttaatggggagagagagaagctacaaaagattatgagtgacggatggaaagtgttaaccaagtaaataaaatttagagttagaactagacgtgcagacggcacttgaggggaaagtagaagcaatgtttgcatgtttgtttgttgttgttgttgttgttttgcgcatatctgctcgcctgttgtaaaagggagaaaactttgttctgctcttcgtttctttcgcaccagcgggaacactaaaaggaagaagctcagagggttaacgaaaaggaggtcgagaggaaaaggggtactgaaagaagaggtttgttgtgtgctacttcagtgcattcaagtgtgtatgtatgtgtgtgtgtgtgggaaaaagttagtgagag…	474	ATGTCATTTCCAAAGGAATGGACCGACACGTGGAATCTCTTTGACGATCGCCGCTCTGGCAGCGTAACACACTCCGATGTGAAACACATCATTCGCAGCTTGGGTCGCCGTTACACTGAAGCGGAGTTCAATGAGTTGCTGCACGACATCCCCGATCCGATCCCATACCAATCTTTTGTGGAAATCATGCAGAAACCATATAATGGTCCAACCGAAGACGACCTGCGCACAGCGTTGCGTGCATTTGACGGTAACGACTCGGGCCAATTAAAACTTTCAGAGCTCATTACGCTACTCACGTCCCTCGGAGAGAAGATGCCGGAGGCGGAGGTGAAACAATTACTCTCAGAGGTTCACACCAATGAAGATGGCCGAGTAAATATTGATGATCTCGCGCGG…	-	153
Tb927.9.6150	protein phosphatase 2A regulatory subunit, putative	-	-	-	-	-	-	0	0	0	6.30797	15.5968	780	ccaaactcagttgtttatagcagttggtgtttatttcttttcgtgttttttaagttcacctttttttttgtaaatacctgggtacttggttgcatgcaccctttctctttcgtttcgtggccgtcgtttacttccaatggagttggggcaacttgaacttttatggccgacaggaaaacaacaacatcaaaaggaacaataaacaaataagaaacgatgagaaaagagaaactgaaaggaaaaaaaaggagggagtgctacccggggtgtccaaacggctaaacgattggacgtgatgtatatgttgatgccggctgctccgtgtgtaaaataaagttgtatgtatgtgtgtcctttatcccccccctcccgcacacacacacacacccttttgtccct…	412	tgggcgttctttcgtgagatacaacgcggaagaatcagcgaaccgtgtgttgtattattcttttttttttttaccatccgccatgcacacgcgcagttgggcgtgcgcattcggggggtttcatggcttgtagttgcagatattgaatgtgtgttgtttacttggttatatttgttggtgggaacggcctttctctccgactttttttttgtgttgccgcaccgacaatttggaggtgtcgccactgctggtgttctcgccctcttcttttcccctttttgagaaaataaggagatgaaagggaggattagcctccaaggtggtgtgttcccactcatatatatggaggcaactggatttcttcatttggtctcctgctactgtgggagtgttgatata…	2376	ATGAACTCCGGTAGCCCAAGTCCTGTCCGTAGTGCAGAGATAAACGAAGCGGAAGAGGTGGAGCGCGGCGGGTTGCTACCGCCTCTACATTCGGATTCAAGCACCTCGTCGCGCTCCAGGGAACTTTCATCACCCAACCCTGCTTTTGGTGTTGTTCCAACCGTGTCCAGTTGGACAGGTGGCTCGCCTTCCTCAGATTCATGGAATGATATGAGCCGCTGTTCATCCGGCCACAGCGGTCAATCACAAACTGTGGAGAACCGACATCGGTCAGCAAATCCTGTGTTTTCGTTTGGCCCACGAACAACGAGCGGCGGGAGCCTGCGGAGCGGTACATTACCGAACTTACCAAAAGTGGTCCTGCACACAAGGAAAGACAATGTAATGAGGGAACACATT…	-	-
Tb927.9.6160	hypothetical protein, conserved	-	-	-	-	-	-	0	0	0	13.1568	27.0322	80	TATTTACGGTTTGCAATGTAGGCGCCTGTACGGGAGCGGGGAAGGGGGTTTAGGAAAGCGCACACAATCCGGTGTTGTGC	207	agccctaccatcaagtacgagtttgcggtacacaaatatgaggccgtgttgctacactttttggcaaatgctcacaagaaaacataagtaaaatgtgtctttctgtaagcgttgttggctgcagcacccactacatggtatcctcggcatccgggagagtggagcaggttacgggcacggctaatcctgtttctaccaaactatgac	3438	ATGACCTCCCTTTTACCAGCGGCGGAGTCGCATGATGTGAGGAGCGTAGAAACTACTGATGTATCTTCCTCCTACACAAACCCTGCAGGGGCACCACATGTATCTCCGTCCTCCTCCTCAACGGCGGAGAAGAAGAGCGTAGGAACCATGCTTTTTAGCAAGACACTCTTCAGTTTACCCCCAGTCAGTTCAGTTCATCGTTGTCAGGAGGACGGATCCAACCGTACTCTTATGGCATTTCCAGTTGATGATAAACACCTACTCGTGGTTGTTGGTCCCAGTTCGGCTGCCAGTGACACCACCACGTCGCTGTACGTTGTGCGGCAGACTGTAGGAGGCTCCCAAACGTGTGGTCGAGTTTGCTTGCCCATTGCTACCGTTTCGGGATGTGTACGGGAC…	-	-
Tb927.9.6210	arginine kinase	-	-	V	-	-	-	1	0	0	62.3986	165.037	138	acgaatagcaaccaccactagcgaacaaaaaaaaaaggcaacagttttacaaccagaaaaaaaccatactaccgacagcaatttttgtgttgagtaagcactcacaacatctaccagagcacacgaaacaaaaaagat	817	tctggtgagggtgatgcattgttctattcaggcaagtaggacattacttttacttcggtattgattttccttcttttgttttttcggtgtttttgattggacaaggtaaattattagatagggtagcatgtgatgattcctactccttatattttctaaaaaagaaagaagtttctttcccctttgatttttatttttgccctcccctttctttttcccatttttttcttatgtttatatttaatataaaaactgcatcaatgtattatgtatatacctttatatcaatgtatttattaactttttaatgatgcaagagatcatgacataatgggaaaatggtgtgggggagaacgggtcgggatggaagggggaggtacttgtgtatagagagagatt…	1215	ATGGGCTTCGGATCATCAAAACCCAAGAACAAGCCGTCCAAAGCTGATTCAAAGAATTCTCCATCAGATCCAACGGGGGCAGGAAATAATGATTTGGAAAAGGCCTTTGCGAAACTGCAGGCTGCAAAGGACTGCCACTCGCTGTTGAAGAAACATCTGACAAGTGATGTCTTCAAGAAGCTAAAGGACAAGAAGACGAAGTTGGGTGCTACCTTACTTGATGTCATTCAATCTGGTGTACAGAACCTCGATTCCGGTGTTGGTTTATATGCACCAGACGCAGAAGCCTACACTGTGTTTGCCGACCTCTTCGATCCCGTCATTGAGGATTACCACAACGGCTTTAAGGTAACGGACAAACAACCACCAAAGGACTTCGGTGACTTAAATACGCTGGTT…	235	-
Tb927.9.6250	arginine kinase	-	-	-	-	-	-	1	not detected	0	N/A	N/A	858	AGATCATGACATAATGGGAAAATGGTGTGGGGGAGAACGGGTCGGGATGGAAGGGGGAGGTACTTGTGTATAGAGAGAGATTTTGTAGGGTTGTTCACTGATAAAGCAACGTTTTCAGACGAGCGCCATCCCAATAGTACTCTTTTTTGGATATTCTCCTTACTCTTTCCTTTTAATCTTTTTTTATTTTTATTTTTTTCCTCTGGCCTGTTATTGTAGCTGGTGCTCCGTCCTTCTGTCGTCTACCATCCTTATTTTTTGTCCCCTAATTCTTCCTTGGTCCTGCAAATTTAACGGATTTCCCCACCACCTAGTTGAAGAGTACCCAAAGCACGTCTCGCAATGATCCAGGGAATAAAAGATGACAGGTGAAAGAGAAGCCGTGAGAATCTCTATCTG…	522	ggttctttcctttctttcatacatttcccctcttaattttcttctttgttgacctttttgctttatttgctgctgatatcattgttatggtcttttttaaaattttggaaacgtaattaggtgatgattgcctttgcttccggtggctccactacttgctgagtgacttgattgttgttacttgtattttttaaaaaaatgtgttggaagatgcgtatgcgtgtatgtgcatgtgttcttcactgtagcaccatgctggtctactccgcataattctacgttgggggaagaagttgaggcacgtgaaagaatttgtgaagttattggtgtgtacaagtaaaaggattcagaacaggggcctgtatgggggggggggggtgaacgcgtgtccacgccact…	1113	ATGGCTACCCGCGACGTTGCTGCCGAGTTGGAAAAGGCCTTTGCGAAACTGCAGGCTGCAAAGGACTGCCACTCGCTGTTGAAGAAACATCTGACAAGTGATGTCTTCAAGAAGCTAAAGGACAAGAAGACGAAGTTGGGTGCTACCTTACTTGATGTCATTCAATCTGGTGTACAGAACCTCGATTCCGGTGTTGGTTTATATGCACCAGACGCAGAAGCCTACACTGTGTTTGCCGACCTCTTCGATCCCGTCATTGAGGATTACCACAACGGCTTTAAGGTAACGGACAAACAACCACCAAAGGACTTCGGTGACTTAAATACGCTGGTTGACGTTGATCCGGAAGGTAAATATGTTATTTCCACCCGTGTGCGCTGTGGCCGCAGTCTCGCCGGT…	-	-
Tb927.9.6270	hypothetical protein, conserved	-	-	-	-	-	-	1	0	0	12.366	34.7921	68	GGTAAGGGCACTAGGCAAGTGCAAGACCATTGCAAGTGGCATTTCAGGTTTGCGACTCGCAGTGGGCT	235	gtttcacggggcatcaaaactataaaacaccaaaaagtatcgacttttcattagcccctctcccagtaatccgtgcatttttttttttgatacacctgtcaattaatgcgtgtttccggtaccacatcgggtgacagtcatcgaataaaactggcgatgcaagtgacgggatattcttcattcaccggccgtacccaaagcgactaaagaaaagaagttatagcggcaatgtggc	1527	ATGTTTTGTTGCACCTTCACTCAAGCCTGCCGTGCCCAACCTGGTGGCGTACCCCGACTAGATGTGAGTACTGTCAAAAGAATGTTCCCTCCAGCGCAGGTAGCGCAATGGCCGCCGGGATATCTTCCGGCGTGTGGCGTCGCACACTTCCTGAGCCCCGATGGCGTCCCACTTGCTGATGTGATTGATTGCCACCGCGACATGAGGGCAGACCGCCGTTGCCAGCTTCAGCGGGATTTTGCTGCAGATTATACGATGTGGTGCCGGGCAACATTAATGGACTTTGTACGTCGCCTTAACGAGAGGGACCGACGTCGCATGAAGCGTTTTTGTATGCGCGACCGAACGATGCATGATGCTGAAGTCCGCGAGTTGCTCGGTCTTGCCCCATACGTAGCC…	-	-
Tb927.9.6290	arginine kinase	-	-	III	-	-	III	not detected	not detected	0	N/A	N/A	410	GGCATCAAAACTATAAAACACCAAAAAGTATCGACTTTTCATTAGCCCCTCTCCCAGTAATCCGTGCATTTTTTTTTTTGATACACCTGTCAATTAATGCGTGTTTCCGGTACCACATCGGGTGACAGTCATCGAATAAAACTGGCGATGCAAGTGACGGGATATTCTTCATTCACCGGCCGTACCCAAAGCGACTAAAGAAAAGAAGTTATAGCGGCAATGTGGCAAAAAAAAACAACTAAAGTCTAGAAAGCACAAAAAAATTTAACCACTGCATGTTGAAAAGTGTGGATTAACTTAACGTTTGTTCAGCGCGTATGTTCCCTCCTTTTCCTACTGCAACGCCACCGTTTTTATTAGTTTCTACGAAAAGCTAACAAATATCTACCAAACAAGAAA…	955	tgcgttttctttttcctgatggaactgaaatgtacagttggttgaaagggagactcatgttaggaacattcttatgtatctatgtatccataacaggtgggaaaggaagaaacaaatgggtgaaaatgtccgttgtccctctgcttcgtcagcctgtattaattgatacgtgctgatatctcttctttctaaatcgtacttttttggaagtgtcggaagtgtgagaagttattggtgctttcaggtacacccacgcaactgtaagtgctggtgagtagatgcaaagaaatatatgattggtttttgtatatgtgtgaaaataaggagactagggaagttgaaagagagggaagatgctctgctgctgtctgttactcgcgttttttttgctaatacttt…	1071	ATGGCTACCCGCGACGTTGCTGCCGAGTTGGAAAAGGCCTTTGCGAAACTGCAGGCTGCAAAGGACTGCCACTCGCTGTTGAAGAAATATCTGACAAGTGATGTCTTCAAGAAGCTAAAGGACAAGAAGACGAAGTTGGGTGCTACCTTACTTGATGTCATTCAATCTGGTGTACAGAACCTCGATTCCGGTGTTGGTTTATATGCACCAGACGCAGAAGCCTACACTGTGTTTGCCGACCTCTTCGATCCCGTCATTGAGGATTACCACAACGGCTTTAAGGTAACGGACAAACAACCACCAAAGGACTTCGGTGACTTAAATACGCTGGTTGACGTTGATCCGGAAGGTAAATATGTTATTTCCACCCGTGTGCGCTGTGGCCGCAGTCTCGCCGGT…	735	818
Tb927.9.6310	ABC transporter, putative	-	-	V	-	-	V	0	0	0	8.7691	55.7732	207	TTTCGTTGTATGCTGCTTCGCCGTCACAATTGCTTAATTGATTGTTTCTGTGTAGAAAACAGTACCTAAGTTCGAAAGCTATCATCCCTTCTAAACCACAATCGCGTCCACACGATCTGCACTGTAAAGCAGCAGGCCGACGGAGAATAAGAAACGAAAAAGCAAAAAAAAAATAAAAGAGTATTCAGTGAGTGATACAAATAAGAA	1648	gaaaccgattaacttactggctaggaactttttcgtttgtgtggaggtggctcggggtgttgatgtggaaagagagagggaaagacagttcgggaaaagctcaaaccctcgtcccccagtcttaccattttaatttgtgtgatgcccatttccgtcagttgcccgtgtgatggagcgctggaagctctctcgcatgcgggagcaagcagttatatatctctatatatgtccatctacttgataaaacggccagggactactgcagttctgcagtgtgtggtgtcgggcacagcgtggggtctttgggctaagctttaagtttctattatggcacagacaactggtaaaacgtgcggatatatatatatatatatatatatatatatatgttaatatata…	1941	ATGCCGGATTCACCTGAAACTGGAAGAGCACCAATAAACCTCGAGGGTGAACTCTGCATGGAGAGGGTAGTGAACTACACTTGGGAGAACTTGGCCTTTCAGGTGCCCGCGAAGGACAGTGATGGGCGTAAGATAAAAAAAACGCTGATCCACAAGATGAGTGGGACGGCTTTGGGAGGGCGGGTCCTCGCAATCATGGGGCCATCCGGTGCCGGAAAAACTACATTGATGAGCGCCATCACGGGAAAACTGCACGGCACAGAAAAGAACCTTGAAGGATGTTGCTTCCTTAACAATGCGATATTCACAGATCGGTACAGGGCGGTCGTGTCTTTTGTGGCGCAGGATGATATTGTCATGGCCATGGACACACCGTATGAAGCCACTTACTTTGCATGC…	1245	31
Tb927.9.6320	hypothetical protein, conserved	V	-	-	V	-	-	0	1	0	8.18681	3.2786	962	ATGTAACATTTTACATTACGTTCTGTATTGTTATTATTAGGACGCTAGTGAAGAGGAGGAGATGGGAAAGAAGTTGTGTGCGTACGGTAATGCATAAAAGAGAGGGGGGAAGGAACGGTTCTTTAAATTTCCCCCCTTTCTTCTTTACTCTGTTCCTATGTGTCAGGCCCCCCTTTTTTTACGTCGTTTACCTACTTGTTTATCTTTATTATCATGTTTCCTTTTCTCAAGGCAGAAAGTTGTAGGAAGAGGGAAGCAAAGGGGGAGGAAAATGGGTGAGGCGCATTTATTAGAAATATGCTTAAAAACTTCACCCATTTAGTATGATTGTTTATTAGTAAACGTTTGTTTCTGAGGTTTGTTGAGTACTAATCATTTATACATCCATCTATTTGATTA…	329	tctctatctagcagttgtggggggaaattgcttacagtttcactgattgaaagattgcgaccgaatggataaaaacagttaatgtggaatcatttttttagtgccactaaacggttggaaggtgatctgaagagagcctaggctgtttcgggagtgcgcacttgcttgttcctttggtaatagggaacattaatgcttttctaagaagaatattgtaattgtcgtggacacgtggcccttggcacctgcatatactcttcccgacaatgctctacggggatcgcgtggttattgtttgatacgacgtagcccctgctctactcgacttt	876	ATGAGGTCGACATTACCCTCTGCTCGTAGCGAAATTGCTCAGGCGCGCAAGGAGTTTTGGATAGCCCCCAGAGGGCACCTTGCCATCAATCGTCTCAAACCCACGGAGGTTCCGCAGAGTTTGTCCGTAATTGTGGCGACGAGTGTAGATGAGGTTCAACCTGTTGCATTCACTCGGCCTGTTGCATCCTTAGTTCCCAATGATACGAAAAGCACCAGGATACACGGAATTGGGGCAAGAGGGGGCTCGGGGAGGCATGGAGCCATCCCTCCTCTTTTCAAGGCTCAAATATACGTTTGGAAAGACACCACAATCCGGGAAATATTCGAAGAGGTTCTACGGTCGACTCCAGCTGCAGCACTAGTTTTGTTGCCGCCGTCTTCTAGGAAGTCAGGGGAG…	-	-
Tb927.9.6350	inositol-1(or 4)-monophosphatase, putative	-	-	V	-	-	V	0	0	0	9.60256	14.0269	144	gtaatagctacatacattctcgttaggcgtcttaactgtattaaccaatactatatacgagtgtatatatccttatattatattgcacaatatcctatatacatatattggattgacgtgcgattgtcccaacgctccatacca	1273	attggagccggccccataaaggttcttttgtcatgtatcatcctccgtacgaaatcacaccagcattaacgaaagcaaaacggttagatcgtttgccgccatttccatttctcatatatgttgctctcaataaacgcttgcactcccatgctaggaggagagtgaatacggtactagaaagacacaccttcacgaacatcaagatgacgaactagggaaatcatcagaaactactcgacgattgagcaacaagacaacgagaaagatgtctgccaccttaagtatagcttgtctttgtccacaatgaatacaaagaacagactagacaacataagtagaacactcaaaacgacaataatgctgagcgtggcatctccattactttttcgaatcgattat…	1095	ATGGCTGAGTATGACATTAATTTGGAGGAAGCGCTTGGTGCGGCAATAGAGGCAGCTCGTAAAGCAGGTGGTATCATGTGGGACTTCTACCAGTACCGCCGGGAAACCATTGCAACCATAGCTTCAAAAATGCAAAAAGATGCCTCTGACAGTGTTGATGTGTCGTCAGGCACCGAAGCGGTGAATCCCAGCGTCTCTCAGCTCCTTGACATAAAGGCCAAAACTTCAACCACAGATCTTGTCACATATTACGACAAACTTTGCGATGAAGCGATAATGAATGTTCTTCAGCAATACTCGTCAACGGTTGAAAACCAGAAGCGCGGAGCAGGTTACACTTCGTTTCGCTTCGGTTTTATTACGGAAGAAATATGCCCTGATAAGCAACTGGAAGACGTA…	1254	813
Tb927.9.6360	hypothetical protein, conserved	V	-	V	V	V	V	1	not detected	0	N/A	N/A	1240	GAGGAGAGTGAATACGGTACTAGAAAGACACACCTTCACGAACATCAAGATGACGAACTAGGGAAATCATCAGAAACTACTCGACGATTGAGCAACAAGACAACGAGAAAGATGTCTGCCACCTTAAGTATAGCTTGTCTTTGTCCACAATGAATACAAAGAACAGACTAGACAACATAAGTAGAACACTCAAAACGACAATAATGCTGAGCGTGGCATCTCCATTACTTTTTCGAATCGATTATACCCACAATGTTATAATTCACCGCAAAATGCTCGAGCCAATAGCATTACATTAACAAACGACAAAAATCCTCAAAATGAAGAAAAATGAGGTATTAACGAGTTTCCTCTTGTTGCGCTTCTACCGATATATGTTTGCCGTAATGCTTTAATGAA…	457	gtggcattggtgagggaatgttgtttgttgctttgttggtgtcgtgtctgcaactcatatttgggaatgcgtgggatcaggagcgattgccatgggtctttgctttggaaaagatctcttttttttttgttgattgcttacttgtactacgtgttggtagaacgggcgcttacgggactacatgcactactccatatttaccgctgttgggtttgcacagggaaattagtttcgtgtccctctctttcatttttaatttttttttacatcaactttgttacgcttggttcctcaatttttgggttggactcaccactcattgtgatcggctacgttgtggtacccggtttattgactctctgcctctagtggcacattattaactgtacatgccaccgt…	1440	ATGAGCAGCACAGACAATGATATCGTTGAGGAGCCCCGCAGTTTCCGGAAGGAATTAGAGAACAGTAACGTTAGGGGTGTGTTGTTGTTTGTATTCATTGATGGTGCTGCGTCCTCCATATGGTCTTCCCAACCGTACCAGGTGATGGTCAGTCGCCTTGCAGGTGATACTGCAGTTGGTTGGGTATCCGCTGCCGCTGGAGTCGCACAAATCGTTGGCGCATTGATAGCTGGTGGTGTTCGCAATGTGCCCCGTCAAGTCATCTGCCGCCTCAGCGCCTTTTGTGGTTTGGTTGCTGTGATCATGTCAGTTTATGGTATTACAACCCAAGATATAATGATATATTACTTTGCTTCTGCGCTGTGGGGCATGTATGGAGGGATGGCGTTCACGGGGACT…	438	19
Tb927.9.6390	hypothetical protein, conserved	-	-	-	-	-	-	0	0	0	25.6112	15.7067	18	gcgtttctgcattctttg	407	ggaacatgtacaggcgtcaaagggttatgcatataatagttatgttagggggctgtgtacgatcaacaaacttatgctcatcaggagaggatagtgaaatcgtttgtggaaaccgactgcaacctacggaacccactggcggacgcagaagggagttgtatgtgcgatgctgagccgcgcgtttctcatctttccacatatttttaaagagaatatatacgatatgatgacgttgcttttctcgtcggtcccatagctttgtgatatcaaaccatgtttcatttcccagagatgctgatggtgaagtggccgcgaacagcaaagaagcgtgagtggcgtgtgctgatcggcgggtaatggcccagacatggtctgcctccagccatgcactgtttattg…	624	ATGTCATGTGGGAAGCCCACGGACAATAACTCCAGGCTTGGTGGCGGTTGCGATGAAGGTGCCCCCGATTTTTCCTCACAGCAAGTAACGGATAGGCATTTGCATGGCTACATCGCTATGGCGCTGCCTCTTGTTCATGTTCTGCGGGAGCAACACACGTTGCGTGCCGAGGCAATTGCTCGCCAAATTACGGAGAAGTGGGGTGGTGAAGCAACTGCCGTGGAAAACTTGTTAAAACTTTTGGAGGAATACAATGCGGAAACGGGTAACAATGTTGATGATACTTCCAGTCGTAGCACTAACTCGAGCCGGCAAGGTAGCACAGATGATGATGATTCCTTAAGCGAAGACTGTGAAGATGCGTACTCGGGTGACGAGTGTAATGGAAGTACCCTGCAA…	-	-
Tb927.9.6410	hypothetical protein, conserved	-	-	-	-	V	-	0	0	0	15.0584	22.4555	227	TGGCGAAATACTAGCTAAACCTGCGCTAAGGGGGGGGAATTGGGCACCACAGTTCTCACCTCCGCGACCTCACCGTGCGTGGGGTGGGTGAACGGCGGTTGTACCCGGCTTCTCTACCCGTAGCGAAAAGGCAAGGAAAAGGGAGGGTAAAGACGGGGGGACTGCGCAGTGAGGTAGCAACCAAACGACTGAGGTGAAAACGAGTTCAACAGAATTACACCAAAGAG	773	ccacaggagtgagtgcgtgtcctttgagaacgcagaacggatatcagtcatctgcctatggcgcgtctcccacgattgatcgctgtcgcacgtgtagttcgatgtatcacccagacactcgtttcctctatttagattccatgtttcggtgattgcaatatggcggtctttctttaacccgccttccattgtatcgcgtgactcacggttctgcaatggcctccggtttggattcaatcaagatggtttctgcttcccgaattgagagtgtgtaacgtattttctaactttgtatgaatatataacagaggaagatatgctacaccacccccaccgttggttgatgttttgtagcagcgcactttatgcggggagaccttctggtatgcagttgttacg…	2013	ATGATTCTCCGGGGACGGTTAAGCGCTGCCCTAATACTTTCTAGTTACAGGACGGTAGTGACACCAATCGCTCCACCACACTACGTTCGTCGTCGAATACGGGAAAGTATGGTTCGCCATGTTCTAACCGCAGCACAACCTTTGACAGTGAGTGATCTCATAGATCTTGTGCGAGGAACTTGTGATGTTGAAGGTTACGCGTCAGCCCACCGTGAAGAACTAGGTGACGCCAGTTTTCCGAATTCATCATCTGATGAGCAACCCCCAACGCACGCGGTCGGGACAGAGAAAGAGAGGCAAGTTAGACATCTCACCAACTTTCTGGTAGCCAACACTCCCGAACAGGGTGACACTTCGTCATCATCATATAAGAAGCAATCAAACTACTTGATAGAATCA…	-	-
Tb927.9.6430	Rab geranylgeranyl transferase component A, putative,Rab escort protein 1, putative	-	-	-	-	-	-	1	0	0	23.5921	18.1841	71	ctatatactccgcagcataaagtgtcaggttcaaatagctgccagtttttggcgtctgtggaaagcgaacg	270	taagtggtatgacagaaaccggagcaaaatcactattcaagaaaaggaaaaaaggggcgccgtctctccatcgggagtgtaatcaaggggaatgtcacggcgcgcaatggtcacagtggtgaagtgaccatacaacacttgagcaagtggttgcctttggagggcaacaaaggcaaataacaacgtcttaccaaataatacatacatgtctaacgttaactgtgctctgctccgctggaaacggcggatctgccctttgctatcggtgtt	2922	ATGAAGTCATCTGATCATGACGAAGAGGGCTTAGTCGATTTATTTGCCGCGGGTGACGAAGTAGAACCCGAATACACAATTGAACAAATGATTATCGATCGCCAGGAGTTGAGTCGTGAAGGGGAGACAGCTTGTGGCTTCACTCCGCTTTTCGACCGCTTTGACAATCCGACAAAGCGTGAGGAAGGTGTGGAGACGTCCCCCAAGTTGCCTTTGCGGCCGATGCAAGTGTACTTCCGCAATAAGCGACACAGCCTTTGGGGTCATAAACTATGGAACGCGGCACGTTATTTTGTAAAGCGGATAGACAGCGGTATGATCGATGTGCGCGGGAAAACTGTGTTGGAACTGGGGGCGGGACTTGGTGTACCATCTCTCGCAGCATTCCGCAACGGCGCA…	-	-
Tb927.9.6440	hypothetical protein, conserved	-	-	-	-	-	V	0	0	0	NA	NA	74	caaccaatttgactgaggaattaaatttgctacactgtagcgattggtttgtgtacgcgtatgcgcttagggat	293	aatgaggtttgattgaaagggttgtttgctttgtgtggtggtacgcatgcacctatttgaactaatagcggggtaaataggtgggtgtacttctgttgcctgaactcccagtgccgttttactacacggtctttattgttgctattattgctattgttcacttccgcgcactgcatgttgttgcttcatgagggggggggtggcatttggtagtgcagcgtggtttgctggagttgtggtgacacgattatatttgcacggtttctggtactgctttatctgttaggtctttc	447	ATGTGTCTGCGCGCGTGCACACAAGAACGTAATCTCTGCCGTATTCCCTGTGCTTCATGGATGCTTTACCTCCTGTTTCTTCTCACATTTATGTGTCCATTACCCATCTGCAATCAAGCAACCAATTTGACTGAGGAATTAAATTTGCTACACTGTAGCGATTGGTTTGTGTACGCGTATGCGCTTAGGGATATGTTATACGACCGCAGCATAGCGAGGGTTTTCCTCGTTTTGACAACGCTTTTGTATGTTTACTACGTTGTGTGGATCGGTGTTACACCCTTTATTGTGTCGTCCCACTTCACGCAAAATTTTTTTCCTCCCCGTGAGTATGGCATATTCGTTGCTGCTGCTGTGATGACGCTTATGCTGGGCGTCACTGTCACGTTGGCGTCTGTA…	-	20
Tb927.9.6450	hypothetical protein, conserved	-	-	V	-	-	-	0	0	0	8.03147	18.8684	198	ACTGTAAAATTCTGCTCCGACGTGTGGTTCCCAGGACCGTGAAATAAACCAGATTACATACGCATATACCTAACGGTGATTGTACGCCATTTGGCACAGCAGACAAGTAACGCTTTTAAAAGGTGCAGCGGGGTGGTAGGTATTTTAACAAAGAAGAAACGAGAACACGGCATCAAACATACTTGTGTCACCTGCTTA	356	atgcaaggacgatcatgtggaggttggaaggagtcgctaccttgtatgcatacacaaattttaaacgaacaaaagtaaatgaatgcatctctttttggtgctgagttgggtgaagaagcaatatgaaaagatgatgtgacggggaaagctaccggcagctccgataagtgagtggggtgctgttctaagcaatgagaaagaaatgtaaggaacaactcgtggctattcccccccccaggacgtggagaattcgaaatccctctgtttcattctatttaaaatgctaaacagaaagagggtagtaactgcttacacgcgtggagttctgcctaactactgggcataggcgctgcagt	1362	ATGGTGTCCCGGGTATTCAGTGCGTATGCGGAGTGGGTCCGTAGGAACGCCGACAATGTGGCCTCCATGGAGCGGTTTACGCACATGCTCACGATTATCCTTATGAGCCCTAACAACATGTTAAAACACGAGATAGGGAACACCATCGTTAACATACAGAACTTCTCTAACCACGCTATCATTTCTTCTGCTGGAAGAAAACTAAGTGTTGCGGAGCAGATATCTATTGTAGGACAAATTATTCGGAAAGCGGAATGCCTACTTGAGTTACTACTACGCCGTTACCGAGGACATAGGACAGCATGGAACTTCTTGTTGATTCTGCAGCTCCTGAAGTGCTTCCTAAACCTGGTTGCGCACCAACAAATGTGTCTTCTGCCTTCCATATGGCAAGCTTTG…	270	-
Tb927.9.6460	hypothetical protein, conserved	-	-	-	-	-	-	0	0	0	18.5375	27.5823	165	caaagaatatatacatatatacgagagcgcgagaaggccgcgcaaactttggggggagagaagtaaacgggtgctattaagagggcattgttggggtctccgtgttctacacgtccttactccaggtgaagtgagtgacgggaaagaagaaaggggaaggaaaac	135	tcgtgacgacgagcacacacccaaacatatatatatatatattatctattatatggaagcgttactgaatagttgagtaaatccaccgctagaagaaacattgtattccatttaggcacgaagtcactgcctcat	4563	ATGATCGCTGCGGGCAATGAAAGCGCAATGCCAGAAACTGCGGAGGAACGCGTGGTGGAAGCAGTGCGTGCATTTCACAGTGATTTGTGCAGCGGGTTAACGGCTCGGGCAATTCACGAGTCTTCGAGCAACGCCACGGTTGCACTGCAACAGCTCACCGAGCTGCATAGCCGCACAGTGGAAGACTTGAACGACCAGATTGACAGACTCCAGAAGCAACTATTTGAAGCAGTTGAAGTTATTGAAAAACTTGGAGCCCAATTCGCTAGAAACGAGGACGAAAAGTCGACAGATGACCAACGTTCTTTTACTGTTGATGTTTTAAGCATCTCCCATGGACTGGAAACCGAAGTGGAGGTAGGTCAGCAAAATACTGAACACGCGTGCGAACGGGGTAGG…	-	-
Tb927.9.6470	hypothetical protein, conserved	-	-	-	-	-	-	0	0	0	16.5419	14.5887	150	ataacatacacaaatatttcttttttttttattcaatttaaggggcatcggtgggtcgacatcaatagggatcaaagttatttttttctagtttcagtgagtgtaaaagttgaaggcagggaaaaagaaggaagactgcaagaagaaacc	455	ggagccaaacaaattgataaagtgcgagtgtttcgttccagcacgaaaaatgggttccggaaggggagcttcagaggagcgtaaagtgttttcccatttcccatgtgtatgtacgaaatcaattataagttgtgtgggaaaactgtagtagaagaggaaaacgagaagatttggaggaaagtttcgttaagccaaaacaagaaagaggtggaaaaagaaaacagtaatttttaaatctctttatttcattattgaaaggatttctgccttttaatttccctctgtcctttcttttttcctttggttcttgctttaccgtatgaacaaactccacaaacaggaagtagaggtgaaaaagaggaaagtattgtagtaataatagcacaacgaaacaaaata…	705	ATGACACTGGAGGGCGGCATCAGCGACTGGGAGGTCATCGATGAGTCGGAAGAATCATTCGATGAAACTGCGGGTAAACAAACAAATGACCGTTGCGCAAATGTTGTTGTTGTTGGATATGGCAACAATGATTGTGACGACGATGAAAACACTGGCAAGCTTTTGTCGTCGACGGATTCCTTTAGTTTAGCAGGCACTCCTCGTGAGCGCAGTAATCTAAAAGATGAGGAGGAAACCCGGCGGCAGAGAAATGCTGTAAGGATGGCGGACCTGAACACGAACGCCACCACTGAAGTGGATAACGAAACACATGATGAATTAGCTGAAATAAAAGAGCTTTGTGCGGTGCAGCAGGAACAACTGAAGCGGCAGGCTGAGGAAATACGTGAACTGAAGGAA…	-	-
Tb927.9.6510	hypothetical protein, conserved	-	-	-	-	-	-	1	0	1	3.61094	22.7819	115	ACAATTACCATCGTTGTCAAAATTGGAACGCACTACACGACTCATTGAGAACCTTTGTCGTAGCTGCCGCGGTCAATCGTGCTGCAGTAACTGTTTTTTTTTTTCTACCCCTGAC	1701	gtcaggtgtatttggagtgacgcatattcgtgcaagtgtaattcacatatatgtaaacgttggaggttttaatatatagggaagggaaactattttcctacactctgagagtgtaagattacgaaggagaaggaagttacctggatatcttgcgctggttttgttcctccgtgtgccacgtgatgtgggacggactctcgggaattggagcgatcgcatgtgataaggacaactatcggagtgagagactaaaccatttcgtcctgttccagccccaaatttgttggcgtgtgcggggcactttacttaccgaatttaataactgtgccacatgcccggagaatcgtgtgcgcgaaggtatgccagctatattcttcatttttcctttcctgttttcac…	2001	ATGTCAGTGAGCGGTGTGTTCAGCAAAGGCCGTGGCATTGGTCACGAGGCGGCCACCTCCATCCTTCGTTATATTCCACGTGCACGTGTACCATGGCAGCCAAGTCGCTTTGGGCGTGAGAATCTCACAGCCGCGGATATGGCGCGACTCTGGAGTCGGGGCCGATACCGTGACGGGCCTGGCAATTACAACAGCGGATACTGCACAGAGCGCACGCATGTGCTCGAAGAAAACACTGTCTCAATCATACCGAGGCGGGAATTGGAAAAATATATGCCGGACATTACAATCGGCCCGAAGGCATTAGTTACACCAGTTTCATTGATGAATGCACGGAACGGTCATCGCGTGACGCACGACCTGTTGCATTCATACGACCCACACATTGGTCGACTTGGT…	-	-
Tb927.9.6570	hypothetical protein, conserved	III	-	-	V	V	V	1	1	0	33.5645	NA	1432	CAATTCAGGGATTCCATTTGCCATCAATGCGAACTTGCTAGGACAACATTTTCTTTTTAAAAAAAAACAAATTGCAGGGGCACGGTGTGTCTGTTCGTACCGGGTTACCCCTTTTTGTTTGTCAATTATGCACAAATTTGTGCACTGCTTACGCCATACAAACATTATTATTATCATTATTATCATGCAGTGATTTTCTCTCTTGTCTACAAAGAAGAAGAGGCACATGTTCGTGGTTTTTTTTCAATTTTTTTTGTTGTTGTGTGTTTGTATTTAACTTCGCTGTCGTGGATGCATGCGAGTTATCGTCTTGGAGGTCATAAAACGCAAGGACGGAAATAACAAAAATAAACAATACCAACGCCACAAATGCTGAAATACCGTCTTTATTCCCTTCAT…	1321	aacaaacaaatatgcgctgatgtcaagtggagacggaaactgaggtgctaaaaggcaagtttttaaacgtacctgaagcaactagtatcactttcttctctattttcataaagaaaaaaaacattgtagtagttgacatatatacatatatcagtctagctgttcttttgggttctgaataggcagttagaagtacaaacgaataaattttgtaaaaataaaaaaaaacagtacaaaagcatcggggggaacggagcgagtttgcatcttcatccgcataaaaatccatttatacgtacatatatatatatatgccagaatccttgcggttttataggataacatttatctcctttggttcggcattattttgtgttataatattaaattgcagagtgg…	450	ATGAAACGGAATATTTGCTGGACCTCACGTGTTTCTTTGCTATTCTTCTTTCTTTGTTTATTTGGTGTTTGTTTATGTTGTGTGGAGTTGAGACCAAAAAGAGATGAGAAGTGTGTAATCATTCTCAGCTTTTATTGCTCAGTCTCTTTCTGTTTTGTTAACGCTTTTCTTTTTTTTTTTTTATTGACCTTCCTTAACTTTCGTTTTTATTTTATAAAAAAAAACAAAAAAGAAGAAATTATATCTATCTTTCTTTCCTTTTCTCTTTTTTTTTTATATCCTCTTTTCGTACAATTCCACTGCCCTTTCAATCTCTTTTACCCTTTCTTTTTCTTGTTGTTGTTCCTCTTTCCCACTTGTGTGATGATATCATATACGCTGCCTATTTACAACTATTTT…	-	930
Tb927.9.6580	hypothetical protein, conserved	-	-	-	V	-	-	0	0	0	6.35932	13.4386	1531	tggagacggaaactgaggtgctaaaaggcaagtttttaaacgtacctgaagcaactagtatcactttcttctctattttcataaagaaaaaaaacattgtagtagttgacatatatacatatatcagtctagctgttcttttgggttctgaataggcagttagaagtacaaacgaataaattttgtaaaaataaaaaaaaacagtacaaaagcatcggggggaacggagcgagtttgcatcttcatccgcataaaaatccatttatacgtacatatatatatatatgccagaatccttgcggttttataggataacatttatctcctttggttcggcattattttgtgttataatattaaattgcagagtggcgtcgtgtatccaagagaaaatgggtg…	91	aggtgatgtgcaggccatgcaatttccagttgtgacagtaatcgagtaaattagtaaggaaatgggggaaacaaaacttaaaaccatcagc	2169	ATGGTTCGTGTGAAGGAAAAGGCTCGGAAGGGTGACGATGCGTTCAAGACACGGAAACAAAAAGTCGGGCGGAAAAAACTCGCCCCGGCAACAGCCACACGGGCGGAGGTACACGCCCGCACACTTCGCGTAACGACACCAACAGCAATCACTCGAGGGATTCTCGAGAGCGAGGCCGTAAGAACGGGGGAGAACTGCCAAACTCATAAAGGTGAGAAAGAAAAACGTGTGGTGTCGGCGGACCAATTACACCGAGACTTTAAGGAACATCTTGCGGGCACGAGGCATTACAAAAAGGTGGTTCGGTCCACATCCTTCGCATCACTCACGAGGGCCGTCGCTGGGCACTTCTCAGCGGTCGGAAGGGCGGATGACTCATCAGCAATGGGGAATGAAACG…	-	-
Tb927.9.6620	hypothetical protein, conserved	-	-	-	-	-	-	1	1	0	NA	27.2898	91	cgcaaataaacgtgcacgtagttaagggggagaaagcgcggatagagtgattcaaaaggttggtggccaaagttatagttgttagtggcga	619	ataagacatcaaatttgaaagggataacgtgcggaatggtgacaagagtgtcacttgcaacgctccttccctctacccaaatcttccattatcgttatgttcactattctcccttgtctcccttctcttaccttattttccgttcatcacaactaatgtgactgttatttgtttttacttaccgcctgcggatgttgaactttcgcggcagaaaacttcttctagttgcggggtggggaggctgctatattagtattcttttatcggttatatgttgttccggaggcgcgcgcacgtgttgaaaaaatggttactattcgtttatttactgggggcttaatgggaaaaaaaaaggataatactagatgtctaaccgatggccaaacgcggtaccccctt…	630	ATGGACGCCGGAAGCGATGAGGCAGTTCAAAAGAAAATGCAGGAATTCCTGTCGAAGGATGCCATGGAGGAGCTCCGCAACATCGGTGATCGAACGGAAAGTCGCGTGCGTCATGGATTGCTCCCCCGCGACTACCAGCAGCAGCAACATCAAAAGGACTATCAGACGGCTAACGTCACTCACGAGGAAGAAGTAAATTCCTACATACAGCAACGGCGCACATGGCGGGAAAATGTGTTTTTGCTCCGTGATTTTGAGTACTGGAGACTCCGAGCAGAATATTATCCATACGTGCGGCGCGGCGATGAACAAAATGACAACTTTTTCATCCGCGGTATTGCCTGCCATCCTCGGCTGAGTGACTACCCAATGTGCCGCAAACCGATACAAGATTACTTT…	-	-
Tb927.9.6660	hypothetical protein, conserved	-	-	-	-	-	-	0	0	0	20.0032	2.77868	248	cccctcaagtaaggagtgtgccataactcaccgaatactctgctctggatacgacaccgtacgagacctccgtatagcgtactacaagcacacgctcacaccatatataaacgtacggaaacgcaaagcatttgatttaccaaaagagaagggggcgaaaaaaaaaatagttaaaggttgtggttgtttgcacgtggtgtgcactgcggcactgagccatcgtgagtcttttacctttttttttctac	20	gtttacgagtgagtgaaggt	1659	ATGGCAGTTGATCGTATCGGAAACGAGGAGGGCACTACTAAACGGAAAGGGCATGGGTTGCTGTGCCTTCCTGCTGGTGTGATTAAGGAAGTGCTTTCCTTCCTCCCAGCGACGATAACAGTGCGGGTTATGACCTTTGTTGCGCCTCGGTTTGCATACATTACAAGGAGTGATATACATTGGATGAGCGTGTGGAACGCATACATAAATGAGTGCACTAGTCGATACTCGCAGAGTGGCCCATTATCTCATCGAAAGGACCGTTTAGAAATGTTGTGCGCGAGCGGGAAAAGTTATAGCGGGCCGATAATACTTCTCGCGTCGGTGCCGAAGCGGGCGCTACCGAACACGCGTGTCACTAGCAGAGGAAGTGGAAAAATAGCACTAGTGGAATGGCGA…	-	-
Tb927.9.6670	hypothetical protein, conserved	-	-	-	-	V	V	1	0	0	12.3366	20.5304	96	CTGTGAGTAAGTGGGGAACTACGACCCACAAACACTGCACAAGGGGAGAATACTTAGTCAAGCGCATATAGTGTCTTCTCTATTTTTGATGTAGGC	2261	ggagggaagtcagcctttcccccttcagtgggcgatttgttcattactcgaatggcatgaaggtgttgtcgctcaaggaaggtgtggggaagcaggcattatgccccactccttgcatgtgccctatttttttttgtgtgtgtgtttacactctcttgatacccattatgttttatcctctgttgtttcgtcattgtgtcgaaaccttgccgcttcatcacattcgtctcttgtacccaaatatccgatttccccttttctttgcacccctttcgcccgtagtttatcggtgttcactttctgccgtgtcgtcaattctctacttctcatcatcggtccctttacgcggccggagtttgtttgcatggcagacagttccgacacccgattgtcactagc…	7653	ATGAAGAGGTGCCGCGCTTACTTTGTCGGGGAGGTTGCGCTCACCGGGGTCGGTGCTTTTCAGGGACGGTGGTGCCAGCCGGCATGCAAGTCGCAGTTGCAAAGCACGCAGAAACAAGGACGACCCGATGGCCTTACGGTGTCGTTGATGCGCTTATCGGCGTCACAGCGGCGCACGGCCTCCGTAGCATATGCCCACGGAAATGAAGAGCGACAACTGCTCCCAACGAGTTACAAGAATGTTGCAGCACCGCGCCTCCTGCACGTACTCTTGCTGAAGTGCCGGCAGAAGACCGCCAAGCCGTCCATTTTGGATGTTGAAGCTGTACCGGAAGTCTCCATGCTAGCAGGTGCGCAGCGAGACGCGGACGAGTCCGGTGGAAAATGGCATGCGGCTTTC…	-	1468
Tb927.9.6730	hypothetical protein, conserved	-	-	-	-	-	-	0	0	0	4.19831	4.4304	71	atacgcatcctctcacctagttggagttttctcaggtttaaagcgttgtgttgttatcgcgccgcatcgct	3116	aggtaaccatgtttctcatacttttactgttggtgctgttacttccatttcgtctcgtcgttgattcacggtcgtgccctcgttgcacccattaaaaggtgtagccgtggttcggggctgcgctttttggtcccatgacaccacacgcaagtcgcagcggactcaggagatagaaatggagaggggttgcttttcggtcccgtttgtgtatcatcccaatcaacgtcgtgcaatgctcgcggagcatttttttagtgagcgcgctttgtatgactattaccaataacgtggagtttccacgcatacatcaaatgattgtcaatgaaagaagtgaggacgaccgtatggtccttaacaaacccatggaaccgttgcaaattttcatctctaatatctcat…	1002	ATGGATGATGAGACATTCGCGTGTATCGTCCCTCCAGCAGCCACAATTCAGCAGTGCTTTGATCGTCTCCTAAACGAGGCGCCACCCTCGTTAGATGACGGCGAGGGAACGGAAGGGAAAACGTGGAGCATGCTGATTGACCGTAGGGAGTTTGTAGAGGATACGCTTCAGTCCTTCGAGGTCCTGGAAGCACGGCGGAAGGAAACCATGAGAAACGCAAGTGGCCAAGCATACGCAGCTCCTAGCTGTGGCGTAGTGCCCACCGTCGTAGAGCCGTCAGGAAAAGGCCTCCCGTACGCAGTGTCTTCGTTTTTCGGCGAGGGCAAGTGGGAGCACGTGTGGAGTCAGTTTGAGCGTGACGTAGCGCGAGAGACGCTGATCGTCAACGGTGTAGTGTGC…	-	-
Tb927.9.6870	RNA-binding protein, putative,RBSR1	-	-	-	V	-	-	1	0	0	5.96847	27.8589	890	gaagctcatgtgaactatgcaacacccactgtctcgtggaggggctctaaattctatgttcttagtaacaatcaattctttgccttcccccaaggtgtcggtgaaaggttgacaccagctatcgtctttagtgtgttgtccgccacgggaaatgctgcaagtggaaggtgttatgccgtttagcttggacgacaccattgggtgattttcaggtatgaaacttacgactcattagtcgttacatggagtgtaaaacggatgaatgtacctgccgttttgccccacacggaccgttgcaaaaggcacaagacacatgttcggcactccagcagtttgaaatgggggtgacacttcggaagacatgccgtcctcagagtttttttttgtaggaacgaatgg…	226	aatgttgtactttcggaaaagcaatcccaaaagaagtaacgatacgtggcgagatccccccattttttttcgttgaagagtactaaccgtatcagtaaagtcatgaatgaaaggtgcgttgaaaatccctattcttctttgagacattctgagttaccctactccacctctggtttaatcatcaaacgttggcggcttatcggtggttttgtgtacgggatttccc	447	ATGTCTCGAGTGTACGTTGGTAACATTGAAAAACGTGCAACAAAAAAGGAACTACTTGAGTTCCTGAAACCAATGGAGGAACATATCGAGGACTCGTGGTTAGCTCGGCGACCTCCGGGGTTCGCCTTCATCACAATTGCTCCGTCTCGTGCGTGTGAATTCGTGGAGACTTTCAACGGAAAGGAGTTTCGTGGAAAGGCTCTTTTGGTTGAGCTGTCCACAATGTCGTCACAGCGGAAGGACGGAGAGAACCGCCGCCGCCGAAGCAGTGATAGCAGACGTGATAGCAGTCGACGCAGGAGGAGGTCTGGAAGCCGCTCAAGGCACAGTGATAGACGGCGCGACCGGAGTCGCAGCCGCAGTCACCGGCGGGACCATTCAAGAGACAGAAAGCGCCGT…	-	-
Tb927.9.6880	cAMP-specific phosphodiesterase, putative	-	-	-	-	-	-	1	0	0	6.42989	9.9818	33	tgttgtctactctcagaacaactcttgttaaga	187	cggagcgattgcttccccgtgtatgatatttatggaagtgctatgtatacgatcgtaattgttgcgcgtgtagggaactcttcccccctttgcattttatatctttcaaacttatttggtgaatcatcgtgccaaggtaacggtggtgatgagaccacagaattttctccttttattccttttcccg	1956	ATGGAAGGAAAAAATGAGAGAGACCAATACCAGGATTTGGCACTCCACTTGAGTTTCTCATCTGGTACAGAGTTGAGCGATTCATATGTAATGTCCTATAGGGGCAGCGATGGGTGTTTTGGCGATGCTGTGTTCAATGGTGCCGCACCCGCTCGGAACGTCCTCTTTGGGAACATTCCATGCAAACAAAGAGTGGAAAAGTTTAGTATTCAGGATAGCAGCTTAGCGAATCGGTGTAACATGCAGGTAAACTTAAAGCGTGACACACCCGTTCTTCAAGACCCTTCGGACACATTTGCAAGGATGAATCAAGTGATGCACCAAACTTTGAAGTATGTAAAGGAGGTGGAAAGTATTGATTTTAGTAGCAGTAACATAATAGATTTCAACGGTGAAATC…	-	-
Tb927.9.6890	hypothetical protein, conserved	-	-	-	-	-	-	0	0	0	12.1715	41.3478	6	ggactc	851	tgttctctccatttttgatgggtgtcataaacggtttaacgaaggaaagagtttatttttatggagagtgtgaaatgaggaggtggtagaagagggaaagataatgctggaaacggaagttttagcatcttctcttgcccttcctctcgttattttagtgggacccccttttctcacatgccgacggtgaatagtgctgtaagaggacttccgggacctcttccctttcgggatgagtacgtcactgcgtatcgttagatgtttcaccgacgtataatccccccttccttgatgtccactgcaaaaagcattgaggagagaaaaaaatgtggcgaccgaaacacggttccattttttaaagatgccagatttcaacacaaatgattcgggcgccactgc…	420	ATGAGACCACAGAATTTTCTCCTTTTATTCCTTTTCCCGATTTTTTCAACTGTTGGCCTTGTCGATTTCTGCGGTCACTTCCTTCCTGTTACCGTGTCTGGCAATGCGATCAGTGACTTCGACTGCTGGCTGTGTCTTTGCCCTTGGTTTAATTTGCATTTTCCTTCTTTCTCCTCCACTACCTTAATTACAACGGTATGGTATTTGCAGGGACTCATGGGCCCACGCATGGCCGGTTTTCTGTTAGGTTCGGTTGCTGCTGCATCGGTGGCGGCTTTCCTCGTGCAGTACGACGTACTTCGTAGAAAGGACATAACAGAGAGGGAGATTGATGATATGGAAACCCAAGCTGCGCTGGTTAAGGATCGTTTTTACCGGGTGCAGAGCAGGTTATTGGAA…	-	-
Tb927.9.6920	hypothetical protein, conserved	-	-	-	-	-	-	1	0	0	16.7962	68.2678	62	gtgagagtgcgtacactgcagtgaaacaattttttttcataggtaggacacgaacgaatctt	550	tgcctttgtggaacagaaattttgatgcaaaagggaaggaaagaaagtggtagcagttaagggattggggaggagagactgtagctgattagttataaaaatatgatgaggaaaataaataaacgtgcatatgtagttttcctttctttgttccactctgccccatttgttgtggtatttttagcgcgcactttagcgtctgttgttcctaacgttgtcactagctcgctccatattcgtgttcacgagtatgttgcctttcattcgtgcatgacgagcaagcaaattagttgccaataagtgacgtggtgccgaatgtacaaatccccctaagaaaaagggcaccgaaggataaaaacaggaggggaggagaaggggtaaagtgtgaatggctgattt…	1089	ATGACACCAACAGTAACCCCTCTACAGTTACCTAAGAGGGAGGGAGTGAAGCCCTTTCCCGATGCACCGTTAGGAGGAGCGGCCGTAGAGCCGCATGCACTGCCTCCAAAGCCAAGAACCCGGGCTTCCAGCGTAAACGATGGGAGGAAAAAGACGACCAGCTACCCTTCGTACATGAATCCACTGAAGCTCCCCACGAAAGCTATCGTCTGGACAAACAAGCCCCCAGTTAAGCCCAACAAAATTTCCGTGTCACTTGAAAACTTTGAGGATGCTCCGAGAATCAAAGGTGTTTTTAACAGTCCTCGAAGCCTCAAGGCGTGTGAGATCGCAGTCGTTGATCCACGCAACCTGCTAAAGCGCCCTCTCTCTCACTTTGAAGGAAAGGGTGTCCCCGAA…	-	-
Tb927.9.6940	DNA topoisomerase type IB small subunit	-	-	-	-	-	-	1	0	0	18.4895	50.9527	269	GGCATAACGCCAGCGGAGTAATTTTGATACATCGGTACACTTCTATACACGTGCGTACGCACATACAGGGAAAGAGGGGTGAGGGCGTTATGAGAGGCTGGAAGGGTAGGGATAGTTACGCTACCACTGCGTGCATTTGTTATGTGCTTTGGCCGTTTTTCCCCAAGTCCTTTGACGTACGAACCCTGACCCCTCTTTTCTCTCTTACCTCTTTATCCTCATTTGCACTTTTTTTTTTGCTTCAAAAATGTGTACCACCCTTTAGAGCA	965	gttgccgaaacagaaaggtaccacaagttgatggaggggagcgctaaatgtgtgtgctgtgtgtgcgtttttcgaaaacctcagttaaacttgcgagagagagaaagagatagcaacaacatttgagaaggtaatagcggctcgggtttaaagccggattcagcggagacagaagggggaaggtgagataacttttttttttttttaaagagccccctttactatatttttcttttccccactttcacgtttgtattcgtgtgtgtttaatagacggttccgctattgtggctacgctacctacgctagcgaacacgctggtacgaaaattgcggtcacatcgtacatacctctgtctagtcaccgccgcaccgctcgttcaggcacctcactcccatt…	822	ATGTCTTCGGCTAACTCGGAGGTACGTAACGGTGGTTCATCTTCAGTTGCCGCCGCGCAACCCCGTGCGGCATCGCCCGCGAAGATCCCCGTGAAGGTACCCTACTCACTTGCCAAAGTTCCAATGCCGCGGCTTGTACCGGCGAAGATGCCGGCACCAAAGCGAGCAGCTGAGAGCGAGGCTCAACATCGCGGCAACAGGGAAGACAGTGACGACGCTCTGCTTGAGTCCTCCGCACCCTCTAAAAAACCAAAGAAGGAGGAGTCAAAAAAGGCTCCTCTAGTGGAAACGGAGTCTAGCAGTAGCAGCGAGTACAGTTCTTCTGACAGCGATGATACCGATGCTAGTGACAGCGAAAGCGAGGGCTCGAAAACGTCTACAGTTTCCGATTCAAGTGAC…	-	-
Tb927.9.7020	hypothetical protein, conserved	-	-	-	-	-	-	0	0	0	NA	11.0613	228	AACGCACTTTTGCCGTTTGCACCGCAAGAGAAGAGTCCTGTTTAGACCTCTATTCCCTAAAACGTTGTTTTATACTTTGTGCCTGAATTCCTTTTCGCTGTTGATGCTCTCGTCATTGTTGTGGGAGGGGGGGGTTTCGCACTATGGAGGGGTGGGGGGTGCTGCTTTGAGGGAAAGGTACGCCAATCTCTCTCGTTATTTCTCTGACAACAGTAAGGTCAATACAAC	197	cgcagtgtaaattcttgtcgggacaaggtcaccctctgcatttgtcgatagtgcacctctttcctcacccccttccacagagggcgtgtgtgtatacttgtgggcatagtgcttaaatgcgagtgtcgtctaatttgtacgacaggggggtgaggagcgcataccatagagttttctttttcgtctgttgcgccacg	678	ATGGCACTCACGCTGATACCGCGCTGCCTACAGTTCTGCACCCGCCACGCTTTTCCAAGCCTCACGCGAGGTCCGGTAACACCAATGCTGTGGTACTGCACAGGAAAGAAGGAAGGCACGTCACGGGGGAGTGGAAAGGGCAAAACATCGAGTAAGAAAAAGCGTAAGAGTGAAGGGAACTCCAAAAAGGTGAGGAAAGAGCCTGACGCGGGCGAATCTACGGTTCCGTGCGTACCAACCACACCAGATGTGGTTTCTCAACCCACGGCTTCTCCTCAAATTGTTGAGAAAATCAAAGAGACTTGTTCTTCCACAAGCAGTTGGTGCCCTACGACACAAGATTATGAAGCACTTATAGTGGACATGCTTCTGTATCGACAAGAAACGGTGGAAGCAGTG…	-	-
Tb927.9.7040	hypothetical protein, conserved	-	-	-	-	-	-	0	0	0	18.1472	11.0056	80	acaaacattcattattatcagtgggttcgtggttgctaaacatcgatattgcagtgaggaaagcggcttttaagcttccg	350	atggaagcagcgtgccggtgccgccgctgcaccaaagcttacttgactcaatgatgagagtacttccgtttctttcctctattttttgttaccctttgttacccttgtttttatcagcatcgtcaaattcaatgtttttctactttccttcattcattttctcgtttcttagtttgtttattgactggtccgttatattttatggcattgtggcttgcaatgtgtttgttgccctcagggaagatggggtttactgcagacgtgaggagcactctcacagcaaagctcaactacttgacttatttccctcctttgacacatccattacttcatttccttgaaaggaaggg	1614	ATGTCTTTTTTTTTTTTAAAAACTCTTGGATGCAAACACGTGCACATAGACAAACATTCATTATTATCAGTGGGTTCGTGGTTGCTAAACATCGATATTGCAGTGAGGAAAGCGGCTTTTAAGCTTCCGATGCACCGTACCAGTTTACGCCTAACCATTGTACTTTTCTGCACACTGCTCAACTTTCCAGGCCTTGCGGTGGCGTGGTTCTATTCGCCTCTCTCCGCTGCTAAGCAGCAAGCAGACAACAAAGCACCGCTACCGACGGCTGGCGACCATCGTCAGCAGCAGCGACGACGAGCTTCAGTTCACATGGAGTTTCTTAGGGAGAAGAGAGCTGGGGGTGTTGGGAGTGGCCAGCTGACGCAGTTGTGGGCGGAGGCTGAGGCGAAGGGGAGT…	-	-
Tb927.9.7060	hypothetical protein, conserved	-	-	-	-	-	-	0	0	0	10.2368	11.3571	22	TCGTGTTTTATATCAAAAGGTG	88	gggaatgacggctagttcatcattattccagttttcccaatccatgactttccttttcgaaagtacaggcaccccattccagagaaag	894	ATGATACTCCCTTCTGCCCCTCCTGATTCGTCGTCCGTAAGTAATGAACTGATGGGGTGGGCGTACGTTACGAATCAGTTGCTCTTGGACAACGCGCGGCGTGTGGTCACGGAGGTCGAAGAGCCCTCACGACGTGCCGACCTTGCGGCGGAGTGGGCAGCGGGTTTGGCAGAGCTTCTACACGTGCGTAGCACCTGCGTTTCCTCCATGTTGTGCCGATTAGTGACGGGGAACAGCAGAGAGGGTACCGAGTATGGAGTAGGGGAAACGATGGGCCTGTGTGCAGAGAATGACCACCGCGAGGCTGCCGAACTAAACCGCCTTGAGGCCGCCCGGCGTGAACTTCATCAGTTGCGTGCAGAGCGAGAGGCAGAAAAGCAGTGCCTACGGAGGATGCGC…	-	-
Tb927.9.7070	exosome complex exonuclease RRP40	-	-	-	-	-	-	0	0	0	3.14662	9.08637	41	TTAGTCAGTGGGACCTGCATCAAGTCATAGTTGGGTCACAT	51	atataagttaaggatgttagcgacggtgcgcttgccgctgtaagtttcttt	915	ATGAGTGAAACAAACCCAGTAGTGAGAGGTGCCGTTGGTGTACATGAACTTGCACCACTCTGTTCTCACGTTTGTTTGCCAGGGGAATCGGTGCTACTGCTGGAACCCACGGCTGTCGTGACCCTTGGTAGTGGTCTTCATCCACTCCAACAAGATGGCAGTGATGACCGTAAGGAGAGTTTTGAAGCCTCAGGTGAAGAAGGAAGCACTGTTGTGGTTTCCGAGTTTTGTGGACCTGTGTTGCGCACCGCGGGGCCAAATCACACACAGCTATACAAACTCAATGGACCGGCGGCACGTCGCTACATGTACGCAGCCAGGGACCCCGTAGTGGCAATTGTAATGAAGAAGAACGCGAGTTATTACTCGTGCTATACTGGTGCTGCATCGTTGGCTGTG…	-	-
Tb927.9.7100	hypothetical protein, conserved	-	-	-	-	-	-	0	0	0	NA	5.68489	103	gacgagcttaggaagaggaaagaaactccactttttcgtttcgcggagtgacgtgggggaaaacgcttacactcctgtacgcgtcaaacggaacgagtgacaa	1999	ttatcgattttagggtgactcgacgcagaaggaagatcaggggattgaaagaaccgagagtgcgcaagcatatgggcatttgtatactttcgtatgtcgtatgcccgtatataaacaatatatatatatatatatatcacagttgtgtgcatgtatgtttgcattttttccgccaaagtatttggcgcattttactatcattgtattgtaggaaccgcttagggatgtagcgataaaagtcgaaccagtcgctcgttgtatctctctgcgaccatcatcgctgtttcacctgcacccttttccctctctgtacttttcattaccatttccactatttaacagttttgttttggtttcactgcgtttttgttcaccctattcatgctcatgtctctgggg…	741	ATGGCATCCAACGGTTTGGCGGAATCCAGTGAAGGCTCTCTGCCTGACGACCTGTGGTTGATCATTGGATTAGGGGGGAGTGGCGCGTTGCTGATCCTCCTCATCCCTGTGGTGTTTTTGGCCCGGCACTTCTGTGACCGGCGCCATTTCATCTCTGCCGCACCTTTACCTTCCCAAAATCACTTGCCATCGTCCAAAATTCGACTGAGGAGCAACAGTGCCCCGCCGGCCTCACTTGCTGCCTTATGCGGGCAATCGGGGTCGTATGCCGGTTTCGGCATCGGTGCAACGTCTGCGGGTGGTGGGGTGTACAACGAAGCAGTGCCTCATAACGGCCCCACGAACACCAACTGCTTCAATTCCGGTACACTCGGTGCAGCGTATAACCCTTCGACACCA…	-	-
Tb927.9.7110	hypothetical protein, conserved	-	-	-	-	-	-	1	1	0	29.6536	39.5174	1449	GGGAGAGTTCCCCAGACTCCAGTTGTTTTTCTCTACAAAAAATAACGACGCAAGGGCATAGTAACGTCCCCTAAGTTTGAAAACGAAAGGTGTGTTGAGTTGTGTGTAAATTCACCCATCCATACACCTCCTTTTTTACTTCATCTTTTTAATTTTACTTCGTGCATTCACCCTAACATCGATGTATCCGTGAAAAAAAGTAAAAAATAAAATAAAATAAAACCAAGGTTGTTTGCTCATTAGTTGCACGTGCCTGAAAAAGTGGTTCTTTTCTCGTTTGTTTTCCTAATTTCTTCCCTTTCCTCTTTTCTCTTAAAGTTTATGTGAATAATGAGTTGACTAACTAACAATCAAAAGCGCTGCATGTACGTAACTGTAGAATGTATGTGTGTGTATGTG…	505	atatgtgaacttaggaaggacaaggatggtcgttgaatgggaagaacaacatggaaaaaagaaatgaaggatagggtgtaaatgatgttctttcccctacggctaatctgctttggcgtaactctctggagagcgcttgtagacaaaacaaaacgaaaaagtattggaaaaggtttgtccgaaggaacaaggtcgcgatatgtaggttcccgcgttcaacttaaggtttgcacaacacaaaatcgattttcgaagaaaaaaaaatgctcgcacggtgtgaaagagaatggagcgaagatactgaagaaaggggaaaaggggcttcggtaccgtggagaacactgctttacttatttttgtattttccgtttgctttcacacctatgtttgcgatcttgg…	888	ATGGAGGGAAGCACTGCGCATCGGGGAGACAGTTTAGAGCTCCAACCGCTGATATTTAATGGCCCTGTTCCTAAACCACATCCGCCCTGCACTGATCCCACACCGGATGAGCAGTACCGCATGGCTTCTGAAGAGCAATTGAAAAAAATGGAAAAGAAGGACCAAAAAGCACCTCCTCCTGAGGAACAACCAGCGCCTGAGGGGGGAACTAAGGGCTCGAAGATGTCTTCACTATTTTCAGGCGCCACCCGCAATATATGCAGCATTGCACATCAGGTGTCGAGTACAGTGGAGAGAGCTGCTGTAAAGGCATCAAATGCAACAGGAAACAAAATGCGAGAAATTAACGAGCGGATGAACCACAGTTGGTTCAAGGAAAACTTCCCGCACTTAAGGGCA…	-	-
Tb927.9.7160	hypothetical protein, conserved	-	-	-	-	-	-	0	0	0	11.7463	21.7981	144	ggaattaaatttcaatttaggatttcatttatgagactcccttgatccctcaaggagtttttgcttccaaatttatctgttattcgaataaggaaggctaaatatagttgacatccagattgttctcacacggagccgcagtgc	127	tgtagcgcacaaactcgtgtctgcgtgccctttacatttcaagagtttcttgtatgcgtttttcattgaatgtggtccaggacacaatcttccacagctttaattctaacacctcatacactattgt	618	ATGGAGGACGTGAGGCCTGTAACTTCACCGTTGACGGAAGACACAGCTTATACGCGGTGCTTGCGCGGAGCGAAGGAGGCCAAGGAAAGGGGAAATACCGCCATATCGGACAAAAACTTTAAAGAGGCTTCCTTTCAGTACAAGAAGGCACTGCTGTTTCTATCTGAATACATACCGGGAGACGGAGGTTTCTCGGAAGATGCGTTGATCGACATGTTGGCACGGCGAAGAGGCGTAGCAACACCTCGGGACCTCAGCCCTGGTCGCAAGAGTGAGTTAATGGATCTCTACGTAACAGTTATGAACAACTTGGCGGTTGCTGATATGAGGCTCTGTCGTTTTGACAAAGGCGTTGAACACACAACAAAAGTCCTCAATGTTCCTGGACAGGAGAAAAAC…	-	-
Tb927.9.7190	oxidoreductase, putative	-	-	-	-	V	-	1	1	0	7.99817	32.3029	206	ctctgacaggaattaatctccctttgtaagtgctccaggagagacaacaccggtacgtgtaccttaaaataggcaggcgtatcccatagtgccctcgtgtctgaggcacattagcagtagtacactttgtgaggatacgacacgggaggggaacaaagaaagtacagaaagtagttttagtaagtttagatactgggatcgggaag	347	caattttttccgaaatcatagtggagggcagagcaagtaggggaacacttaatcttttgtagtggaagaatggcgactagcggcgggttcacgtatatgagtatcaaccaaagatacgtacattctgcagttttgagtggtgcgggagtcgggtagttgcgcaatgataggagtgttgtgatgtgtgttgacatgcggtacatctggtgggtatgtgacacaatgtttacggcagaccggctgaaggaaaacacacaggtgttgagggacgaagccagttagaaggagacccatgtcgaaaattgcgcattaccacatggtaaggggtgtcgtagcgtgctaacctt	1338	ATGCGACGCTCTGCCACCTTCCTGGGGTTGACTGCTCTGCGGAGCGTTGCTGCCACTGGTTGGCGCTACCACAAACAAGGGGCACCTGAGCGGGTTTTGCAGTACGAGCGCTACCGAATCCCTTTTGATAGGAGCGGTTCTCAAGCAGTGGTAAAGATGTTGGCGGCCCCCGTCCACCGACACGACCGGGCCATGATCGGCGGGTACTGTGGGCCGCTTCGACCCACCGCATTTCCGCAGGTTGCGGGTGTTGAGGGTGTTGGAGTTGTTGAAGAAGTTGGTAAAGGGGCCTCACTGCTGCTTCAGGAAGGCGACCTTGTATGGGTTAATAATCCAACAGTGGGCACATGGGCCACACATGTTGTGACGGATGTTGAAAATTTGGACGTCGTGCCAAAT…	-	-
Tb927.9.7200	hypothetical protein, conserved	-	-	-	-	-	-	0	0	0	7.25755	8.84434	146	TGATGGTGGTGAAAGGAATAGGGTGGAACCGTGGAAGGAGAGCGTCGGTTGTACCAGTTAGGCACCAGAAACGGCGACGGAAGAGGAAGGTGAAAGGGACAAAGGTGTAGTACATTAATAGTATTTGTGTCCGGTTGTTTTGCCTT	175	gcaagcggagaggaatgaagtaacgaagaaaatagggtgtgagaaaaaagagggggatggtcagggtaagttgtactttgccgctcgttttttgtcaatgccattgctgcctatcgttatcactgcccaaggtatgaacggtacatcaactgtaatgtatttgtggaacatgctt	870	ATGCTCGCGACCCAAACCAAGACGTGGGTTGCGGGTGCCGCTACGAAAGCGCAACAGCCGTGCGTCCGGAGGGGCAGCACCCTCGCAACACCATCCTCGCCACTCTGGTACAATCCACTTTGTGTGGCGTGCCGGCTGCAGGCGAGCGACCAGTTTCATCGTTATCTGCATAATCCTCACATAGTACAGCCAGACGGCATCGATTCGCTTCCACGCACAAAAGGCGACCAGCAGCAGTGGTTGAACGTTGAACAATGGGACGGTTACAGTGATACTTACCTGAAGCAACATATGCAATACCCGCCAACCAACGAGCATCCCAACAACCACCTCAATTTTAGTCACAACCTGCTGAGTGAGTGTCTGCGGAGTTGTTATGAGTACTACGGGAAACCTGCT…	-	-
Tb927.9.7250	hypothetical protein, conserved	-	-	-	-	-	-	1	0	0	6.33044	16.5602	13	tcggctagtgggg	333	tgaggtaatacgtcctcattttgccacttttgtatatatatatatatgtttctctcgttggctagtgctcggctttttttattcgctgtggcgttgaattgtaattgaagtgaacctttaacatcgcggtcggttaatccagagatggtcgtataacagagggagatgttacccaaataattaaaaaggagggcagaaggcttatgaagttgagcagaagtgttgcgagaaccttcactgttgtcccatcttttttgcctcccatcacaggcgccactggacgctataagtggtagcggccaacgccatgaactccacctctttgttcttttt	894	ATGCCTTGTACTTCTCTTTGTTTCCTTCTGCTTTGCTGCTATGTTATTAGCCCCTCACCTCATTCTCTGTTGTTGTTTTTTTTCCTGTTTCTTCAACGCCACTCGAACATGGGAAAGAATGGGCTTTTACACTCTCACTTATCTCCCCTCTTCACTCAGCTTATTCGTTTAGCAACCCCTTCCGTTATCCTTTTCCCTTTTATCGGTCTGTATGCACGCATAATTCTTTTTTTTTATTGTTGGCTCGTATATGTGTTTACTTCTCTTTGTTTTTATATTATTTTATATTATACACATATATACATATATATATATATATTTCCGCCTAGTCGGCTAGTGGGGATGAAAAACAAAGCGGCATCTCGTCGCGACGAAAAACTCATCAAAGGGACTAATATC…	-	-
Tb927.9.7470	purine nucleoside transporter	-	-	II	-	V	I	1	1	1	5.13717	181.844	62	TTGTCTTATGCTATTTGTAGGGGTGCGCTTCACCATCTAGCTGAGTCATTTAAGCAAGAATC	2296	ctgtccctaagaggaggtaataaatgaataaatgaaagaatgaatgaatgaatgaaaaagaaaaaaaaaggcataaaataaaaaataaatgagagcaaaacgtttattgaattggttaaaaggtttttcttattttttttttttaaaaagaaaaaatagaaaaaaaggaagacggattaagaagttgtatagggtagcggctaacaaagggaaacgacaagaagaaagaatgaaagaaggagaaagaaactggaagagagtttttttttttaaaaaagaaaaagggtaggaaaaaaaaatttaatcggtgtaacgcgagtatttgaggagcggaaggaagaaaacggtggagtaaaattaacgatgaggggacgggtcactttttgtttttttctttac…	1389	ATGCTCGGGTTTGAGTCGTTTTCTGAGTTCGTCGTCTATGTCACCTTCATCTTTTTTGGGATGTCGGTGATGATGGTGACAAATGCCATTTACTCCATACCAGCCTTCTTTACGGAATACTACAAGTATGCACAAGGCAGCTCGGACGCTCAAACAGAGAATGAGAATTTCTGGAACAACATACTCACGTACTACAACGCCGCAGTGTTTAGTGCTCAGGTGCTTCTGGAAACTTTTATGCTGACGAATGTTGGAAGGCGAATCCCCATCCGGATCCGGCTTATCTTTGGCCTCACTATTCCTCTTGTAGAACTTATTGCGCTTATACTTATCACCGTGTGCCATACCAGTGAAGCAGGCGCCAAAGCAACTATTATAATTATTGCTTTGGTTGGTGGT…	1814	1309
Tb927.9.7480	hypothetical protein, conserved	-	-	-	-	-	V	0	0	0	9.38739	NA	486	taaagccacggtttagcgcaagccgttgcggcggcaaacagccaacatcacaaacacgaacaacaacaaaaagaagggaaaaaaaaaggcacccaaaagacggtgttcacctggtgaagtgaagtgaagtgaaggaaaaactgaaacaacaggcagtcctcttctttttaaccattcatctgaaggaagctggaaggggaggggaggagaaaagaagaagaaataaaaggaatttgaatattgttgacctcgtttcttcacaaaaaaaaaaggaaaaaaaggacccatccgatcacttttaccacactcatatatatatatccgcacatttccctattgggggaggtgttgcagtgaagaatccaaaggcgctttgggcgttggacaaaaggtaaaaag…	679	gcaaaagaacgcaagggtcagtcccttagtattcatttgtttgtttctctgttgttttgtttcgttttgggttctgccctttaaaaggtatctttcacatctcttgtctacgtccattttgaaatcagaagagtgttagttgttcctttctcttttttttctctctctctctttttgttgggtgtgtttttccctctttttttttccatttgtccttcttttttttttttgtttactattctctacttgcgttgcgcgcattattactgcggtgccaaactgacgaaagtgcttgagcgttttggtatatttacaacgagagaacagttcggcagtaaacctcattcatcttccactgcgtgttcttcgtgggttttattgaagttcctttcatcgttt…	1515	ATGAACCAACCGACAACCACACACAAGACGCCTTATTGCCAAACAAAGGTTCAAACACAAGCAAACCCACGCTCAGGACCAGCCGCCCGACGTCCCCAACACCGGCAGTCACGTTCATTAGCAGCTGCTTCAAAAGGTAAACAAGGCCGTGCAGGGAATTCGGCACCGAAATCAACGCAAAAGCGCGCTGCAACGCGTGCAAGTCGAGGAAACCCTTTGGATATCAGTAAATCAACTGAAATCAGCACCAGCGACACTTCCGCCGCAGTGTGTCTCGCATCCCCACCTTATTGTGAATCCGCTGCTGTCAGTAAGGAAAGAAGTAACGTTCCACTCACGCCCACACGGAGACTCAACTCACTTCAGCAACTCAAGCCAGATGACCTCTCGAGTTCAGCT…	-	620
Tb927.9.7520	hypothetical protein, conserved	-	-	III	-	-	-	0	0	1	40.9999	50.9023	482	gaaggaaacgacgataaacagacgcaagaaagggggagattttgcaagatcaaacaggtaaggaaagcacataactgcaaaaaataaacaaagcagccttatatacgcacacatatacgcacaaatactccaatagttagtgaagctgatacacttattatttgttcttgtgtaacgatttacgtgtaattcttgttttgtctttttgctgcattagcaggaatagaattttacaagaacacaggaaagaggcgcagatagaaaaagcagggtttagtgcttaaagttattaaatattcccttcagtgacgctactcggtcaggcgaagagaacgcgaaggaggaaaatacgtcaaataaaaaataaaaaataaaaataaaaagaaggaagaaggagga…	873	acaaaaacaaaaacaaaatgtcatatcaatgacgtggtgagtgagtgagtgggtgggtgggagggaggaatgtttctcttttttgttttttttttgttgttgttgtttttttttcgccttttttaccttgtctttattttaatcacaatccaaataaataaataaatatatagagggagagatgtatacaaacgttcggatacaagcagagttgtagagatggaagatacgattaaaagtacaatgcaacaagtgatgatggggaatttaaaaaggccttgaagtcgattataagtttttgattgtgtaaagccgatgaaggaaaataataataacagtaataataataataatagtaataataataaaagctcacaacagtgagagaaggggaaaaag…	1041	ATGAGACAAGGACGCGTGCGTACCGAATCCACCGTGCAACGCTTCGCCAAAACGCCTATTGGTGAAGGGTTTGACTTATGGGATCGGGACTATCTTTTAGGTGCAATGCGTTTGTTCCTCTTTAAAGCAGAAACGGCACCTCCGTTTCAGGTTGGGCCTTGCATGGATGCAACAGGTGAGATTTTGGTGCAGTTGGAAGAGTTGGAGGATGCCCGTGAGCAGTTCTCCATTGCAGCTGAGAAATATCTTATTACTCAACAACAACAACTGGCAAAAATAATGGAAATTAAAGCATTGGAGTGTGAACGTGGTCCTCAGGCGGCTCTGGAGGAATTAACAGCGTTTTTAAAAAAGGAAACCGCTTCTACCAATGCCACCGCTGTGCCTGCACCAATAACA…	577	-
Tb927.9.7540	calpain-like cysteine peptidase, putative,cysteine peptidase, Clan CA, family C2, putative	-	-	II	-	-	II	1	0	0	9.7161	24.7192	188	ATATTCTTTCTTTCCCTTCCCGCAAAGGTCCCACTCTTTTGAGTGTTTGAAAGGTAGGACAAGAGGTAAAACAATACCAGAAGATAACAAAAAGACCCATAGAGGAAGTGAAGGAGAGGGTTTCTGTTTGCGAAGTAAAGTTAAATTGAAATCAAAGCAAAGCAAAGGAAAGGAAAAGAAAAAAAAGA	2226	atggtttatgaaggttaatatgatgaacgaatgagcctcacgcagcacacgcgactgcgctggtggctgctccaaaatgctaaaggtgcttcatgtcaataaaatgattaggaaaagaattttaaagcacgacaagggaatggaaggggttatttcctcagccatagcgacaaattgaaggaaaggaaggggaagttgcatacgttcaaagttaggagtttgttatgcctgagacgcacagatatgacagtgtgtgtgagtgtgagtgtgtgtgtgtggagtaggtaagcgaatcaaagaaaatatctctgtttatacgcgtaaggaatcatcccattggtagtgtaaatattgttgatacaatcattttcttttttttgggggggggcgggtcgttgt…	2571	ATGATGCAGGCATCAGCAGATGGAGAAGATATAAGCCCTGAAAATGGCCGTTGCAGTGCAGCTGATATTTCCGACCCGCCCACAGAACTGTTGAGCGCAGCCAAAGAAAGCGCCTTCTCTGATTCTTCAGATGCCGATTCAACAATGGAAAAAAAACCTACAGATGACACTTCCCATAATGATGGATGTGCTAATGGAGTTGAACAGGACTTACTCCATCAATCATTAGGCACTGGGGCTGGCGCGCAGACATCGATGTCATATCGCGATTACGTTGTGAAGCGTAAAAAAATTCCACAACAGCAACCAGTGGGGTGGGAGCCATTTGCTCTTCCACCGCTTTACGGTGACGAAGAGGATGAATTTGATGTTGCAACGTTGCGGGATCCGGTTTTCAGT…	807	1467
Tb927.9.7550	adenylosuccinate lyase, putative	-	-	-	-	-	III	0	0	0	19.0406	68.9122	287	ACTTCTTTTTTTTTCTCTTTTGCCCAGCTTGTGGTTTTGTGGCACAAGTGCAGCGGCCGCAACACATGACTAACGCGACCATCCTCGACTGCTCACATACATTTTCTATGACCCTCTCTCTCTCTCTCTTTCATCTTTTCTTTTTCACTTTCACTGATAACCTTTCGTGCTTCGTTTGGGCCACGATAGTAACAAACGTGTAAAGGAACTTTTAGTTAGGGTACAACTCCTTTTACTTTATATATTCTTACTGTGGTTAAGGGTAACACAAAAAACAAAAAGAAAGG	1033	agttccttgtagtccttgttgaagttatttttgtggatgtgacgcgaggggcatgtcggtgaaaatttcagtgagtcagtgagcaggtgttagggaagaaatgggagaggtggagagtttttgtttagatgtgtataaaatgaagaagttttgatgtaggaaaatgtgagcaaagcttcttgtgttgtcgttttttttcgttatcgttgttccaccgttattattattattattactaccactattttcaccggtgcatccaccgctacaatgccatttttgttggtttttttttattttggttgaagtcacgattgtgagcaacccaatataactccttcactttacttcacttctcttgtatttatttgtatttttcttttatgatgtcccttccct…	1416	ATGGAGAAGGGTTCACCATCCGACTTAAACGGTGTGGATTATTCTGTGGATAATCCCCTCTTCGCTCTCTCGCCACTGGACGGTAGATACAAACGTCAAACGAAGGCGCTACGGGCCTTCTTTTCTGAGTATGGGTTCTTTAGATACCGGGTGTTGGTGGAAGTTGAATACTTCACGGCGCTCTGTAAGGATGTGCCCACCATTGTTCCATTACGAAGTGTGACTGATGAGCAGCTGCAGAAGCTGCGCAAAATCACACTGGATTGCTTTTCTGTTAGTAGTGCAGAGGAAATCAAGAGGTTGGAGCGCGTAACCAACCATGATATCAAAGCCGTGGAGTACTTTATCAAGGAACGTATGGATACTTGTGGACTTAGTCACGTCACTGAGTTTGTGCAC…	-	807
Tb927.9.7590	60S ribosomal protein L11, putative	IV	-	-	-	-	-	0	0	0	Stable	Stable	542	GTTGATGAAGTAGCGTGTATGTACTACGTAGCGGATCATTAGCATCCGTGCAATAGGAGGTGAAAGGAATATTGGAAAAAGGTATGCCCTTTGATAATGTGACTGCTTCGGAAGTTCAGCGGATGCGTGAGGGGCTCGGTGACGCGAATGTGAATGAGACCAGGGTCATCAACTATGCGATTGCAATATCGGCGAGTGCCATGCAACGTTATGTGAGAAAGCGGTGCGATGTTGTGGATACTACGTTTTGTCAAATTTCTAATAATCGCAACGTTTTGGCATGTATCCACAGGATATAGTTGTGGATACATGTGTTATTTTCTATTGTTGCTCTTAATTGGTATGTTTCACGTGATTGCTGTCGGAAGACCCTTCTGCTTTATAGTTGAATTGGTTGTT…	138	gacctttaagggctgcctccacctattggaggggccttttccctgagtcatactgtgccctttatcatttctattttcttttgtaacatttttttttcagttgcacgccccccttgacagcttctccgttggctgttg	585	ATGGCTGAGGCAAAGGTGAGCGCTGAGAAGAAGGCGGCAAACCCGATGCGGGAGATTGTCGTAAAAAAGCTCTGCATTAACATTTGCGTGGGTGAATCTGGTGATCGTCTCACCCGTGCATCGAAGGTGCTCGAGCAACTCTGCGAACAGACTCCCGTTCTGTCCCGCGCGCGATTAACGGTCCGTACATTTGGTATCCGGCGTAACGAAAAGATTGCCGTGCACTGCACTGTGCGTGGCAAGAAGGCTGAGGAACTACTGGAAAAGGGTCTGAAGGTTAAGGAATTTGAGCTAAAGAGCTACAACTTCTCTGACACAGGTTCCTTTGGCTTCGGTATCTCAGAGCATATTGATCTTGGTATCAAATATGATCCGTCTACCGGTATCTATGGTATGGAC…	-	-
Tb927.9.7620	60S ribosomal protein L11, putative	-	-	-	-	-	-	not detected	not detected	0	N/A	N/A	34	TGGCTGTAGAAAGGGATAGCCTCCGTTCTTGACA	640	gacctttaagggctgcctccacctattggaggggccttttccctgagtcatactgtgccctttatcatttctattttcttttgtaacatttttttttcagttgcacgccccccttgacagcttctccgttggctgttggttacggccctgtgcctttgtttttattcccctttacatccccaaataccaccttttcagttactttcacctcctttccgttcttttgcttgttatcttttattttattttttggttgatgaagtagcgtgtatgtactacgtagcggatcattagcatccgtgcaataggaggtgaaaggaatattggaaaaaggtatgccctttgataatgtgactgcttcggaagttcagcggatgcgtgaggggctcggtgacgcga…	585	ATGGCTGAGGCAAAGGTGAGCGCTGAGAAGAAGGCGGCAAACCCGATGCGGGAGATTGTCGTAAAGAAGCTCTGCATTAACATTTGCGTGGGTGAATCTGGTGATCGTCTCACCCGTGCATCGAAGGTGCTCGAGCAACTCTGCGAACAGACTCCCGTTCTGTCCCGCGCGCGATTAACGGTCCGTACATTTGGTATCCGGCGTAACGAAAAGATTGCCGTGCACTGCACTGTGCGTGGCAAGAAGGCTGAGGAACTACTGGAAAAGGGTCTGAAGGTTAAGGAATTTGAGCTAAAGAGCTACAACTTCTCTGACACAGGTTCCTTTGGCTTCGGTATCTCAGAGCATATTGATCTTGGTATCAAATATGATCCGTCTACCGGTATCTATGGTATGGAC…	-	-
Tb927.9.7650	ADP-ribosylation factor, putative	-	-	-	-	-	-	0	0	0	9.76985	20.118	579	GGATGAACATTCACCCCTATCGATGTCATTTCTCGTGGGTTCGCCGAAAGGAAAGTGGAAAAGGACAGGGCCAAAAGGGGTTTGTCTGACGGCAGAAGGGAGGAAACTGTAATTGCCGCAGTACGAACACCATAGGCGTGTAGTCAAACCGAAGAAGAAAAGGAAGAGAAAGGGAAGGAGATAAACACAAATAAAGTGTTAAGAGAGGAGACCAAAAGTGGTACGCGGAGTGGAAAATAGTCCGTTTTATTATTATTATTATCATTATTATTTTTTGTTTTTGTTTTGGACGGGAGGAACCCCGGGCTGAGGAAAGGAGAGATTGGTGACGACTTATCTGTCCGGTTTGCAGCTGCTGCTGTTGCGTCGTCAATTCTTGAAAACAACCACAGCAACATC…	249	actgcttggcgacgttaaagacgttatcggggactcttccgtgcacgaaggtagaggacatatttgtattttttcccccactttcccttcatcaggcggttgcgtgctgcttctcatcttgacgagacactgaagaagggagattccaacctgacagtttcagtcaccgcatgcttttgccgaaagatacaaggttgtggatgtgttattccgtgattgctgtcggaagacccttctgctttatagttg	570	ATGGGTAACGTGCTGAGTTGGTTCGAAGGGCTCTTCTCCAAGAAGGATGCAACTATCCTCATGGTGGGTCTTGATGCGGCTGGAAAAACAACAATTTTATGGAAGTTAAAGTTGAACGAAGTCCAGCAGACAGTGCCTACGCTTGGATTCAACGTGCAGACAGTGGAATATAGAAACGTGAAGTTTCATCTTTGGGATGTTGGTGGGCAGAAGCTTCTTCGCTCCCTCTGGAAGCATTACTATGAAGGTGCCAATGCCATTATTTTTGTCGTCGACAGTAATGACCGGGATAGGGTGATGGAAGTGCGGAGTGAGTTGACTAAGTTGCTTGGAGAACCTTTGTTGTCTTCGGCCACTCTCCTAGTATTTTGCAACAAACAGGATCTTCCCAATAGGTTA…	-	-
Tb927.9.7670	hypothetical protein, conserved	-	-	V	-	-	V	1	0	0	12.4078	49.4189	449	CACGCACATAAAAAATACACACACACAGAAACACACGTTCATACACCGACATGCAGTGAAAAAGCTGATCTGCTCCCGCATCCATGCAACGATGGTGAGCGCGCGCAGGAGCCCCTTTCCACCTTCCAGAAAGAGGAAAAAGGAAAATAGGGAATAGCCTCGCTCATTTTGTGTTTGCACGAGTGGCTCATGTCGTCACTTTCTTTCGTCCTGACTCTACATATGCATGACTTCCCACGAAATTATCAACCTGATATGTCTTCCCCCCCCCCAGTTTATCCGTTTGCTTGGACTTGTTTCCATGCATTACCGTCCCTTTTCACCTTCTTTCTCTTCTTTCTTCTTTCTATTTTTAAAAAAAAATAAATATATAAATAAACATAAACTCCTTTAACTTTA…	1152	gttgggagtatctcgtgctctttattgttggtttcttagcatgcggtgttgaggtcccttccgctattggtgaatggcgacataaggagtacccccccaaaaaaaataaaaataaaaaaaataaaaaaagaaatgcatacccttctaagtgaaaatttgagtggcatcagtagcgcggggcacaccatatgcgggtgtttgtgcacgtgcttttgccgtttcgtcataccaactgaaacgtttaactcgccttaaagggagaatggaggtgtcagtgacccggtggaaaaggtgactcaccgcaggagaatctctttttttagtcatataagcaactgaaagccaagacaatatttgttaactgcgtcgcattccttttattcttatttattttgggtt…	708	ATGGCGAAGTCCACCCGCTCAAAGTGGAAGAAGGCGCACCGCCGTCAGCGTGCGCAGTTGGAAGCGGCAACAGTCTCAAAACGCATTGGCCGCCTTAATGGGAAATTGAAACTCGCGGCGGAGGGCGGTTTGAGTGAGGTTCCGCTGCAGGATCCCGAGACACGTTTTCATTTTGTGAACCCCCAAATGGACCATAACGTCCCGCACACATGCAAGGGCCTCAATAATAACTACGAGCAACTTATACGGGAGTCGCCTGATTTCAACAAGCCACTGAAACTTAAACCGCCAACCACTAATTACTACGGTAAGAGCAACCCGGACGCTCCACATCCCGTGACGTGCCAATACGAAGTTATCAGCGCCACAACTCCCGTAGCGGGTCACGCCCTCTCCGTT…	382	643
Tb927.9.7690	hypothetical protein, conserved	III	-	-	-	-	II	1	0	0	21.1181	31.4971	579	tggatcgcgtagtactgtttctttctgtctttccctagaggaaaagagagaggttctcactaacggaaaagcaggcgtacgcaagtaaaggagagatcccccacaggaaactaagagaaacgggaaagactggagaaaaataggagtgattgactaaaactaaaagaaaaaaaagagaaaacggaggaaaaggaacaagggaaaaacaatatttcttttttcgaacggaaaaggaaactaagcaaatcaacgggtggagtggagaaaggaggtgcgtaggaaattcaaagagggtaagcagacttcgtgtgaagccgcagagactaactagagcaaacgaagctacgaccggggtgcgcacttagttagaaggaacataggagcatcgctgggcgaggg…	1958	aaaccttacttgggtgacaaaagaggggataatgagcttattgaatgatgtttgattgctgggttagaagcagcacaccgtgtaagacaaggtgtgtcgcctcgcatactcagttgaaacacgagaggttgagagaaaggagaaatgagttgcatgtacgatggaaggtgggaaaagtgagggttgtgaatcgttgtgggtagtcaactagttttcttttttttttttactattttattgcatcgaaacgcacaattatgactaataaaaggtttcctcccctctcgtttgtttgtttgttcgtcaaagtgatatgggagggagaggagaaattttgtttggtgaagaagggagtggaagtgaaaaaggaggttaagacaggagggaagtatagtgaaa…	5574	ATGAGCTTTGACTCCAAACCGGGGTGTAACGAGTTGGAAGGGGAATTGCACGACAGTCCCATAGACCCACAGGATAGTAGCGGCGCTTGTGTTTCTCTGCATGAACGTCAAATTCAGCATTGGTCACCGTTGGAAACACCTTCCTCGCCGTCAGATCACTTGGAAGGTGCCGAAAGCGTACGTGCGCACGGCGATTTGTTCTTTCCGCTTGACGAGTATTTGTCGTCAGAGGTGGTACTCGTTCCATCACGTCATGTGTCCCAGTGTGGGAGCAGTAGCGCTGACGTGGTAGCGTCGGCGGCCGCGTGCGTGTCAGTAGTGCATGAGGATTTTTCAGAAAGCACTGAACACATAAATATTGCACAAACGGATAACGCATGCGAAAATAGTTCTGGTAGT…	-	287
Tb927.9.7700	huntingtin interacting protein (HIP), putative	-	V	-	-	-	-	0	0	0	9.70214	13.6044	174	gtgcgtcgagaacccctgtgcagactgtgcaccggggtgatttaaagggtacaaccagctagtattaaagcctaccgtaaaaataacatctgtttatcccttgaagtgcagaacgcgtgcacgaggggaacgacagattgggaatctgaatagcttcataaattaggcctcacc	75	gagtgctgcagtcgtgtatgaggctgcttttcccctgtcagtttcttactactgcaagatatccccattcttatt	2463	ATGTGGGTCTTTAGCGACCGAATGATGGAGCGTGGTGGTCAGTCCCTCCCTCTTGCACATTATCTGCAGCACGAAGAGCAGAATGATGTCCCGCTACCCGAGCCTCACATGTTACTGCTGTGTGGTCGTACGTTTCATGAATCTCTAGGTGGGGACTGGTTGTTTCCGTCTGTGGTGACATTCTTGCTGGGTGGAGCTGACGTGAATGCACGGGACAAAGACGGCGCAACTGCTCTTCACGTTGCGGTGACGCAGGGGAATGACATAGCAACTGTCTGCACCCTGGGCAGGGAACCGTTCCTCGGTGAGTGCTCTAATGAAATGATAATCCGTTTTCTTATTGACAATGGAGCCGATATCAATGCTCGCAACGCCTCCGGTGAGACACCGCTGATGGTT…	-	-
Tb927.9.7710	hypothetical protein, conserved	-	-	-	V	-	-	0	0	0	10.4319	8.07151	534	CGATGTGATGTGTGTTATAGCTTTAATCATAGCCATTGGTAGTATCGATGCTCCCGGCACATGGACGCTACCCATAGGTGCGTCGCTGAAGATTTTCTGAAGGATATCTTTGCTGCGTTGATGAGCCGCGGCTCGCAAGGCACTGTGAAATAAAAGAGAGGGATTGTAGCGGTGTTGGTGCATATGAACGTCCTTACTTTTTTCTGCCTCTTGTTGATATCCCACTTTTAATTGGGATGTTGTGGCGACTGTTTCGTTGAGTGTTACCTCCGGAAGGTGTTCTGTGGTCCGGTCTCCTGCTGGTCACACAAGAAATATTTAAAGGGTCAACAAATGATGTTGTGGTGTTGACGAATAGCCTTACGTACCTCTTTATATTCGCTTGTTTGGTTTCTGTTG…	82	taaagttgtttactgggggctaggcgtaatgtgggatgggaaggcggggcatcaagttttgttgtgatatttgtttacctct	576	ATGAGTGCCTTTGAGTCATTCCTCCTTGCGGCTGCCAAGCGGGCTCCCTTTCTTGTTGGTGATGCTGTTACTTCCTCAACAGAACAGGAGCGTGCGGGCTCGGCACAAAAGGCTGAAGGGACGATTTCTCAACAGCAGGAGGAAGAGAATATTGCAATATTACAGCGACTCTTAGTAGATGGTCCACTGCAACCGCTAGGTCTGGAGCACGCCCTATATCACATTCTTATTCCCGCCTTCACTGCATCCATGAGCGCTGCAAGGGAAGTTTGGCGTGCGAAGGTTGCATTGCAAGAGGTCGAGCACAACAGTGCGACAAATAATGATGCAGAAGTTCCTGTCGCTGCTGCTGCTGCTGCTGCTGCACCCGATGCCTCTGCGAGCGGCGGTGCTTCTACC…	-	-
Tb927.9.7720	hypothetical protein, conserved,predicted tetratricopeptide repeat protein	-	-	V	-	-	-	1	0	0	11.8387	30.4187	93	ggtgttctcattggaaaaaaagtggaagttaaatattgataagcacaactacaagtgagataagggttcgaagctgatcggtgttgtgaggca	481	atcagctcctccagattatggcttaccttacttatcctcgcttcttggcgccaccttaccaccgttatgttgtcccaccgcagtgggcgcggtgttgtttcagcgaggtgtccggctctgtgctcatctgtcggataaaaagtgtggcgacagcgtcaagtgccgggggttccattgagtggagaaaaaatagaatgattagagagatcaaaacgaggagattgacgtaacggtggggagtagaggaattcacgccgttatattagtgaagtgaagaacacgtaccttgtatggggttctgtgaatgcttcatttataagttgagacatatttgttatttggacgtaaacatatgtatctgcttttggtacacctttcttcttagtggaggaaactata…	4056	ATGATGTTTTACGCGCGGGAGAAGCTGTGGCGCCATGCGGAGCTCGTTTGCACCGACACAATTAAATCAACGGACAGCTGGTTGTTTCGTGTGTGGCGTGCATTGTGCTACGACAAGCAGGGTCAGCCTAACGAGGCGTTGAGAGAGTACAAATCAGCGCAGCAACACCGCGAAACGGTTATACCCGCATTGATGGGTATTGTGCTTATCTACCGCAGAAGTAAGGATACAGAGGGACTCGCTTCGGCGGAGCGGGCTCTGGCAGCTTATGCTGATGGAGATACAGCAGCAAACAGTATAGATGGCTGGGTGCAGGCAGCAGCGCTGATGTGGTTGTCCGGTGACGCAGCTGGTGCCCGGGACATATTACTCCGCTATGAGGATGTTCAGGAGACGCAT…	403	-
Tb927.9.7980	hypothetical protein, conserved	-	-	-	-	-	-	1	not detected	0	N/A	N/A	109	TAATTGGGAACACGGGGTAAACATTTCCGCAGAAAATTAAGTGCTCACAAGTGATATATTTATCCCTAACCGGTAAAAAAAAAAGGTTTTCCGTAAGATATTCGCAAAA	756	attatcagtataggaaagaggcaaatgtttgtagggagaaaggaaagaaagaaagatatattgaggcaataagagaggaatgggaaagctggtgtttccatataatttgtttttctctttgttgttttacttctgatttatttctttccattgttgcgagtgtggactctaaccagtgaatgattatgtcactcctcttgtcaacatgttttctgtcctcatggggaagttttactcgacatggtgcatttatcaaaactggtagttcgagatttgagtggctttgtaacgaagtgatgtgaaggtttagaaaagtgagaacaaagaaaaagataaggaaatgaaggcatatgagtgagaaataaaaagaggaaaggaaggagagtttgtgcatgagag…	447	ATGGCTCGCACTCGTCGTTCAGCCTCATCTCCGCGCCCCGCCGCTGCGGCTTCACCCGCACGCACAACACCACCACCACATCAACAACAACAACATAATCATCAAAACACACACCAGACAACTGCTCAGCAACCGCAACCTCAGGTAACAAATGTGTACGTGCAGCGTGGTGGAATGGGTAGCGGTCTCCTTGGAAATGTGGCATCAGTTGCAGCCGGTTCCGTCATTGGCCACGGCATTTCACATATGCTCTTCGACCGCAATGCCCCGCCAGCACAACCCACTGAGTTGCAACAGGTGGCACAACAAGTTGGTAACGGTGCCTGTGCAGCTCATGTCCAAACTTATGCAAAATGTTTGGAAGCAAATGAAGGCAATGCGGCACCATGTAAATGGGCA…	-	-
Tb927.9.8000	ubiquitin-conjugating enzyme E2, putative,ubiquitin carrier protein, putative,ubiquitin-protein ligase, putative	-	-	V	-	-	-	0	0	1	56.7483	102.228	58	gaaggaaggaaggaaaagcacaccaaatactattattaacaacaaacaaacaaacaac	730	ggcaacaacagcaccacgtatggaaagttgggaaaagcaaaggggagaagtgtaaggtattcgccattaatcaaatgcacggttgccacacaacaatattttaaacgaaaaacaaaaaaggaaaaggaagaatgggatatttgagaaggaaaaaaaaataagtacaggaaaagaaggagaggtgtacggggacgtgagtgatcaccggtttgatgaagcaaataagcgaagagaatgaagcagggtaacgtctctaacgtggctcattatagtttttccttcccttcctttttcacttgactagatgcgttggcctagagtgtgaggagggattctgttgcttattaccgattttgaggaagttcctttttaattattattgtttccttcgtcttcctt…	453	ATGACGCTGACACCTCGTATTATTAAAGAAACGGAAAAGATGCGGAAGGACCCACCGGAAGGCATTACCGCAACGCCCTCCCCTGAGAACCCGCGTCATTTCCATGTGACAATTCGTGGCCCTCCACAAAGCAGTTATGAAGGTGGCATTTTTGAACTTGAACTTTTCCTCCCGGAAGAGTACCCGATGGTACCATTGAAGGTGCGGTTTCTTACACGTATTTATCATCCCAACGTGGATAAGTTGGGACGCATTTGCCTCGACGTCATCAAAGACAAATGGTCCCCAGCGCTACAAATTGCTCAAGTACTCCTCAGCATTCAACTATTGATGGCCAGTCCAAACCCCGATGATCCGCTTGACAATGAAGTGGCAGGAGCATGGAAACGTAATGAAGCT…	548	-
Tb927.9.8030	hypothetical protein, conserved	-	-	-	-	V	III	1	0	0	3.8754	NA	87	ttaggcagagcatcccgcagggataggagagagcgtttgcttaaggtatcagtcaaaagctacgcgcaatagcagagacacggagtg	754	acggagtgatatcgtttgatgtttgaaaaactcacctcacctaatttatctatatgttttctcctattttagtttttcaattgtgtttgttatatacgcgccttcactcttcttgccattttcttaccttcttcttatcctcttcctcacacctcggatgggtccacaattcccagacttctttctgtatgttttcatcatctcaccgctgcgtgctttcattgttgaaacttattttgttttattgtttttaattattggattatccgttcagttatttattcatttgccaatagtggcaaccccccacacacacccccgagagcaggaaagtgggggctaacaaaaacacactgacagagttgcgtaaaggggtgagatacgacgaaaacgaagcgg…	1611	ATGAAGAGGAAAGGCATGACCAACCAGAGGCAGAGAGTTTGTGGTTTCAGCGAGCAGTTGCTTCATTGTCGTGCAGTGGCAAATACCCCTGATAGGGACGATTGGATGACAACGAGTAGAAAAGTCGGCGGCACCGCACCAGTAAAGGTGCCCCGTTTTTCTTCACCAATTGTTACCGCGAAAGTGGGGAGGAGTAACTTATCTCCTAGTGATTCAGACAATTCTTCGAATGCGGCAACTGCAGGTTCAGACTATTCGCGGATAGGCGATCTCTGCATGCCACCAGAAGGCATCAAAGCCGTTACGACAGCGGTTTCAACTGATCATCATGCAAATGACACCGGAAAAACAAGTGTGCGAAAGCACAGTCAACGAGCGCATTGGGAAGATGAACAATTC…	-	607
Tb927.9.8040	hypothetical protein, conserved	-	-	-	-	-	-	0	0	0	7.48158	15.328	1027	CAGGCCGGAGCTCGATTCTTTTTTCCTTGCTCCTACAACTTTTTCTATCAATGAACTGCAGAACACCCCACGTTGGAAACGTCCGATGAGTCAAAGCTCCGTTGTCTCAACACACGATGCAGCGTCATTTGAGCCTGTACAACATTCGGCTAGCATGCGAAGGGTTAAAAAGTGTTTCGTCGCTCATTGTATCGCAGTCCCCGGTGTCGAAGCGAGTATATAAGTGGCCATGATTGATTCGATATATATATATATGTGTGTGTGTATGTATGCATATTTACCACTGAAGGCAACGCAACACCCGATTGTGTTTGCTATCGTTTGCATGGACCCGTTATCGATCGTAAAGCCCCGGTGAACTTAACAACAGGGCGGCGGGGGGGGGGGAGAAACGCAACT…	297	agagagtcggccgctggtggtattgccattggggtcgtgcatgctgctactggaactcacgttgatttatgggatcaaattgaaggttaacctactggactggatatgtgacggtagtagaactacgagggttgcgtcttggaagcacttggacacagagggaaagtgctaaatctgtcccttatgaagcgagtggtgtattgactcgtgcaagaggtgctgtgccgaagtggcactcaatcgtctgtggttaggcgaatgggtttttcatgtctaacaattccatcacccttcctc	2703	ATGCAGGTTTTATTGAAACTTCGGCAACCTCTAGCGGGATGCCGCCCGTGCGTCCATCGGTGTGTAGGGCTTATTTTTGATTCTCCAATGGTGGAAGCACGGTTGGCTTCGTCGAGTTTCAGTGGGAGGAACAGTGAGAGCGCAATTTTATTTAGCAAGGGGCCAAGAGCAAGTGTGGCATCATCTGTGAAGCACATGGTCCCGCCACCACAGCGACAACCACAGACCACAAAACCCGTTACATCATCACCACCAAATGTTCTGTCAGGGCCACTTCCCGCCGTGGGAACACCTTTGCTCGATGCTGGGGAAATAACCACCGAGGTTGCGGCGGTGCTAGTGATGTATCGACGGCATCTCAACGAACAGCGTGAAATGGCGAATGGGAAAGGGGTGGAT…	-	-
Tb927.9.8050	hypothetical protein, conserved	-	-	-	-	-	V	0	0	0	3.2524	5.79926	62	CCACTCGACGTGCATTTTCTCACTGTGGTAACGTGCTTTAAAAAAAAAAATTAGCTATCTCA	1065	tttcaagtgtacagatggtactttgtgctattcttcctcccagttgttaccaagcaaacactgctgcaagcttgctccccacgacttcatttttccgtccgtcaacgactggctcaatcaactgctgctctatcatcacccacccaaaccatgtcactgtgggggtttaaaccgttatgctttgcatttcctttcgccctgtttggtttgtgatgctctttgaatgctccgttgaagcaggccggagctcgattcttttttccttgctcctacaactttttctatcaatgaactgcagaacaccccacgttggaaacgtccgatgagtcaaagctccgttgtctcaacacacgatgcagcgtcatttgagcctgtacaacattcggctagcatgcgaag…	1626	ATGTCAAAAGACGGTGTATCACCCTCTTTCAACGGGGCTAAGGGAGAAAAGGATGGGGGAGTTTCTGTATTCTCAGCGACTGATTACATGCCCGCCATCTTGGCAAACCCCCTCACTGTCAGGGCAGCAGTACTTCGTAAACCTGAATTGGCCCAGTCGTCCCTACCAGAACTAGTGGAAGAAGGCGATATTCTTTTTGATGTTCTCGCTAATCCGCTCCACCATCCCCTGGTGACGGTCAAACAGAGTGGCGATCCATTGGTTTCCCAGCGACGAAGCGAGGCGGCACGACTGGCAATGCAAGGCGTTAGTTCCGTTCTTTCGCTGCCGTCCGTAGTCGGTAAGCACTTCGTTGGTCAACCGTTTCGTGCGATCTTAAGTTTCCACAACGCTGCAGCG…	-	202
Tb927.9.8060	hypothetical protein, conserved	-	V	-	-	-	-	0	0	0	8.86012	6.6612	146	ACCGACCATCTTTTGATGATATTATGTGTGCTTGCCACTGGCGGAAAGGGGAACCAGAGGGGCCAACCTTGCGAAGAAATTCCAGGCGGAAGGTGGTCGTACTATCCTCATTGCTTGCGAACTGTAGTGTCATATTTTGACATTCC	268	aaagtttggctgctcatctttctctaaacgaagaaatacgctgtggagttagttgatggcacacagaacccctcgaatggacgattgaatttcctgtgtgtgccgtccgaatcatcaagtgcaaggaggcagggatacgttcctactcgcttgcgccctctttccatacactgccacatcctttatttgcatttcttcatttgctgagtttactggtataacattgctgtctcctgcacgcatttgtcatagcataccacctgcttct	1731	ATGTACAAGGAGACCACTATGACACCCATACATGGGTATACTCTGCCGGTTCCCTTGACAAATGGTGGGTATGCGTCGATGCTGTCCGTCATCAGGGCTCTTGGGCGGCTTGATCAAACAAGCGAACGTGTCTTTGGTAACATTGAACAGGCTGTTGAGCGGTCACGCGAAACACTGGAGCAACTTCAGGGACGCATCGCGGTTTGTGCTGATCAAGTCGAGCAGCTTCAAGGACGTAGGGAGGCGATGGTGGTGAAGAGTAGGGTTCGATTTCCAAAACAAAAACACTACACGCTTCCAATAGGGCGCGCACCGTGTGAGGATCGAGGCTGTGTGCCAGAAAGGGCGTATGTCATGCCAGCAATCATTCAAGCAGATGATTCGGGTGCATCACCAGTG…	-	-
Tb927.9.8070	60S ribosomal protein L10, putative,QM-like protein	-	-	-	-	-	-	not detected	0	0	75.3666	106.358	43	ACTTCTTGTTTCTGCAGTGGTTTGATCGGCCAAAAGATTCGTC	54	acgaccacggctcttttgctcgattgagcgttcatttctacttttctgctgctt	642	ATGGCTCGCCGTCCCGCACGTTGCTACCGCTTCTGCAAGAACAAACCGTATCCTAAGTCACGCTTCTGTCGTGGTGTACCGGACCCGAGGATTCGCACCTTCGACATTGGTAAGCGCCGTGCGCCAGTGGATGAGTTCCCCGTGTGTGTCCATGTTGTGTCCCGTGAACTAGAGCAAATCTCATCTGAGGCATTGGAAGCTGCCCGTATTCAGGCTAACAAGTATATGGTGAAGCGTGCCAACAAGGAATGTTTCCACATGCGTATCCGCGCCCATCCGTTCCACGTACTTCGCATCAACAAAATGCTTTCGTGTGCTGGCGCCGATCGTCTGCAGACGGGCATGCGGCAGTCGTACGGCAAACCGAATGGGACCTGCGCCCGCGTGCGGATTGGTCAG…	-	-
Tb927.9.8100	nascent polypeptide associated complex subunit, putative	-	-	-	-	-	-	0	0	0	103.44	130.832	44	TTCTTTCGCTACATCCAATCTGAACAGTAACCCGGACCATCACG	129	tcgagagtgcttttcgtgagcgattaccgaggtgaaaagttttttcttaatttcctttttaaaaataatggcctgaaagttaaacgtgagtcacgtaatgttgacccaccgtctcagtcgtgcacagtg	567	ATGAGCGCTAACGATGTTCAAAACCCTCCAGTGGAAGACGACGAGGTCCCAACCCTCGAAGCTGCTGACACTCAACAGGCTTCCAAGCCATCCAAGCGCTACGCAAAGGCTATGGCCAAGATGGGTTTGAAACCTGAGCCAAACATCTCTAAGGTACACATTCGCAAACGTGCGGCGCTCTCTTTTGTGGTGAACCAACCCGAGGTGTACCGCTTTCCAGGAACCAACACATTCCTAATCTTTGGTGAAGCTCAGCTTGGCGACACAACGATGCAAACGCAGGAAGCCGCAGCTCGCGCGGTGTCTGGCGCCCTTGTGGAGGAGGTGGGAACTGCAGGAGAGGAAACCTCTGAGCTTGCTGGTGAAACTCCTGCAGCAGCTGCCCCATCTGAGAGCAAA…	-	-
Tb927.9.8130	nascent polypeptide associated complex subunit, putative	V	-	-	-	-	-	not detected	not detected	0	N/A	N/A	851	ATGTTTTCCATACAATAGTACCTAAGTGCCGTGCAGTACGCGTTGCATGCGCTTTTCAACATGCATCCTTTATTTATATATATTTTGGTGTCGATCATCTTCCCTACGAAGAAGAAAAAAAGGCTTCGCGGCGGAATGAAATCCTACTCTCTTCACTGTTAGCAAGTCATTCGTTTGACGTTTCGTTGTTGGCGGTTACACTTCACTACATACATTGGGAGCGGTGACACAATGCACACATTTTTTTTCTTCATCATGACGGTCAGCGGCACGAACGCAGTTTAAGTAACGTGTAAATAGGGGAATTCCTCTGTAGTTATTTTCCAACACCATCGCCCGTATTGGTAGTCGATTGGCGTGCAGCGGGAAAGATGCTGGGAAGTACGACGACGCAGGAGA…	260	tcgagagtgcttttcgtgagcaacagtgtaagtgaaacccccaataaggacataagggggatggagggaaatgaaaactgtaagaaaaaaatatgagatttgaagtggactctcagaagtgatttgtggggttctgcctaggagtgtttccgtggccacctgcttgtaagttacgaaggaaagaatgtgcgagaacaatatacagtgataacagaaaagagtaagtgatacaaaaattataaaaatgtttgtgctactac	567	ATGAGCGCTAACGATGTTCAAAACCCTCCAGTGGAAGACGACGAGGTCCCAACCCTCGAAGCTGCTGACACTCAACAGGCTTCCAAGCCATCCAAGCGCTACGCAAAGGCTATGGCCAAGATGGGTTTGAAACCTGAGCCAAACATCTCTAAGGTACACATTCGCAAACGTGCGGCGCTCTCTTTTGTGGTGAACCAACCCGAGGTGTACCGCTTTCCAGGAACCAACACATTCCTAATCTTTGGTGAAGCTCAGCTTGGCGACACAACGATGCAAACGCAGGAAGCCGCAGCTCGCGCGGTGTCTGGCGCCCTTGTGGAGGAGGTGGGAACTGCAGGAGAGGAAACCTCTGAGCTTGCTGGTGAAACTCCTGCAGCAGCTGCCCCATCTGAGAGCAAA…	-	-
Tb927.9.8160	chaperone protein DNAJ, putative	V	-	V	-	V	-	0	0	0	12.0148	59.0078	352	aatacgaagcagaatattgactaattccgtgagagaacattctggcagaaagggaaaagggaaaagggaatataaatatatatatttatatttatagtgggcaagtaaatacataaatacttaggcacgttttgtttatcttgtcttgagccttactgacggacacggacacggacacgatagcacgggcgcagtgacaactgaagcaaaaaaaaaggggggagctcctgttctttcgtgacagcgaatattattccgctaagttgtgttcgattgagcaacggcgtaggagaggaagatagggtgtaacactatatatatatatatatatatataaccaaaaagtgtaaag	923	tcatggccactttaaattttacgttgcagtaataaagagttgcatatatatatatatatatatatatatatatatgtttgtgttctctgcattgttgtctgagtacctccacagtgaggtgaaaactacataaatgttacgtgaagcgaacgaatagacatctgcgcgtcaagaacaacttggatcgcgtcagacggtttccccctcctggaactgttgtctatggggaacagatgttttccatacaatagtacctaagtgccgtgcagtacgcgttgcatgcgcttttcaacatgcatcctttatttatatatattttggtgtcgatcatcttccctacgaagaagaaaaaaaggcttcgcggcggaatgaaatcctactctcttcactgttagcaag…	1293	ATGCTGGGTCGAAAATGCAGTGGCTCTCTGTACACACTTATGGAAGTGAACGAAAATGCCACGCCACAGGAAATTAAGCGTGCGTACCATCGACTAGCACTCATTCTTCACCCCGATAAAACGGATGGCACAACCACAGAGCAGTTCACTCGTTTGCAAGAGGCGTACAGCATCCTTAGCGATGAGCAGCAACGACGCACGTACAACACCTTTGGAAGGGAGGGCGTTGCTACCCTAAACAAACTTAATGAAATGAACGTACCTGTGAACCCGTCCGCCTTCCGTTTCCTGTGTTTCCTTGTTATGATGTTGATACTACTGCTGTTACTCCAGTTAGAGCTTGTTGTTGTTCGATTGGACTACGAATTGAGTTGGAAATGGCCCGTGGTGTTTATTCCT…	301	-
Tb927.9.8180	hypothetical protein, conserved	-	-	V	-	-	V	0	0	0	15.9677	29.7914	257	agtggttaggtaaatacgcattcacatatattcagtagatacgtagtatacttggttgtcattgtatatagtaggctaggcattcaatccaacagttgctgaagtctgttaaaaagcaagactaggagctgcaagagactaaaacatccgtaattgagtgagttttttgtgagatttgttgacctcgcagttgtttatttattcattttttttttattttgaggggtggaagggcggattaaatactcaagaggaag	1090	atgcgtcaatgctcgcatggtggtgtatgtccgtataagcgcgtttgtgtgcattcactctcggttgtttaaagctctaagtttgcaataaaaaagaaaaaaagagaaaaatggaaagggttacaggcgctactgtcgtttcatcaatacaagatcattatcacactttatgtcttatgggggaatgggtaaccaaatcgaaggaagaagaaaagaaaagaagaaggaaggaagaaatgcaaccaaacagtgtggttgtgtaatttgaaaaaggcgtataagtgaagaattgctctattattacggatgacaactaggcttttgctcaacaggggagtaaggaacgaaaccaatgatctctctttttttcttttgtgggcccaactcacatgaaatacg…	1929	ATGGGGAGTGATCTTTCCATTGTGTTACGCACATGTGTTGCAGCACCCGACTGTACCAAAGAAGAAAACCAGTCGACCCCAGCAGCCGATGGGGGAAGGGATTCCGAAGAACTAAAATGGTACACGGAGCTGCGGCTTGCGGACAGGAGTTCTCCCGAGGCACCGGAATCCATTCTGAGGTCTGATTTTGGTGTTGAACCGGAGGTACTCATTCCGGAGTGCACATTAACTGCTCTAAGCGAACTTGACACGAGAGACCCCAAGGCATTTTTACGTCTCAAGAAAGTTTTGTGTTGCCCAAAGTGTGCGGGTCGTGTTGGACTTGCGGTGGATTCTTCTGCGTCCATTGGCCGCCGTCTTCACGTTGCCGAACACCGTCGGGTATTTACGCAATGTCTT…	477	483
Tb927.9.8190	hypothetical protein, conserved	-	-	V	-	-	-	1	0	0	16.8499	25.8609	178	caacaattcattacaagggataaactccagcaactccagcaaccgagaggaggaagctgttattgtgttgtaaaggagaataaaaaggtgcacatacaaacacacacacacacaaaaaaaaataatacagcaccgtagagctcctcagaagagaagagagggggaaaagagacctgac	223	tttttttgtgggtgcaggttgcatggagcgggggggggggaggggcagttattagggcttgattcactaccggaatgtataatatgctgttgggatatatttagaatcgacacagatttttcgtgtgtaattgaagttcacatttagttgtgggttttgtcgtcacgcccaaccttcactccctccctccatttcatttccgtgctctcttggtcacgcgaag	765	ATGTCACATCTCTTGCGCTCTCGGAAACCGTACGTGCCAATTGATACATGCAGCCCCGCAGGTACATGGATTGAAGAAAAACATTACAACAAGGAGCGGCACAAAGACGGTGCAACGTGCTCGCGAAAGGTCCTCTGTGGAAACTGGCAGGAGGAAAAAGTGCTGGAGGATGATCTCCTCGCGCAACAACCAGTTCCATCAGACCCCAAAGGGCAAATGGACTTTACCTCGACTACAGTACTGCGAGCGAGTCTCGATGCCATTCGCCCAGGGAAAAACGATCGGTTTACTGGCGGTTATTCATCTACGCCTTATGTAACATCCGATGCACGAAATCCCCACTCTCGATTCCTGCAAACAACAAATCGTGAGGACTATTGCGAAAAGAATGCTGATCTC…	95	-
Tb927.9.8200	hypothetical protein, conserved	-	-	-	-	-	-	1	0	0	17.4347	57.5768	23	gatagggtaagcaccgaaaaaat	762	gaaagcagagcggaagcccgtcttgcttgcatttatggggaattcacggtggataattcactcggagcgtagtgtttgactcgtttctcaaggtctaggttgtggtgtgtcgcttcgcccttggtttttttttacttcggcttcttgcagatccttcgcttggcccacaactcatcattccgtagccacattgtactgtgagtggtaaggaaagagaatcaatcataaaactgaatgtttctgtccgtctcttgtattgatttctctcgcatgtgccgttgcgcaaaaagagagggagggtgaggagtttacggttgtttgaatcggagggaaaaaaacggtgaggacaagcgttcgatgcggtttaagattagttaaagtaatgttcgaattcccgat…	1977	ATGCACCGAAAGCAGGCATGGTCAAAGCGCGTGAAGAAGGAGCGCCAAAAGAAGAAGTACCTCACGCGCATGCAGGCAACGCGTTTGCTGCAGGTCGACTCGATTCACTTTCGTCGCCTCTGCATACTCAAGGGTATTTATCCCCGTGCTCTGAACCGAAGCAAGCAGAAACAAAGCGGCAATGACAAGCAATATTACCTTGCCCGTGAAATTAAGTGGTTGGTACGGGATCACCTGGCGGATCGCATGATGGCGTTCCGCGCGTGGGAAAAGAAGGTTCGCCGGGCGGAGGCTATGAGGCTCACTGAAGACCTTAAAGTCCTTCACAGTAACAAGGTTAAACCCAAGTATAGCCTTGTTGCCACAATTAAGGAGCGCTATCCTTACTTCGCTGACGCT…	-	-
Tb927.9.8210	metalloprotease-like protein,peptide deformylase, putative	-	-	-	-	-	V	0	0	0	3.39618	10.1715	30	gaaaggaagtgttgagggattaagattgag	141	ccaaaggacacaaaacatcgggagtgtgacaccattcaacgggtaggtgcagtactatttatttgtttccttcttgaactcgaaggtgtttgtgttgttatatgggatatgaacttattcgcttcccttaccgtttacctc	1101	ATGCGTATACATCATGCATTCTTTAGGCAATCTTGTCGCATAATGCGCGGTATCGACTCAGCGAGATCAACTCCCACTTTTGTTAACGGTACCGACGGCATGGGGACCATCCATATGTTATTTTCGAAACGAACTCACAGTAACACAACTCATAGTAATGCAGACTCAGCTTATATGCCTGGCAGCAACCTCCATGTTGAGCACCCCATAGTGCAACTACCCGCACGCTCATTATGGTGCAAGCAATATCCTCTTGATATTTCTCTTGTTCGTCGCGGTGAGTTCAATGATATGATTGGCCGAGTCCGAGCAGCGCGGCATTACTACCAATATCCTTCTTTGTGTGCTCCAAAGATTGGTTGGAACGTGCAGATGTTTACCCTCTTTGATGGCACTGTC…	-	84
Tb927.9.8240	hypothetical protein, conserved	-	-	-	-	-	-	0	0	0	17.6287	NA	29	aacttgttacctcagtagttgaagcacat	271	agtgacattgaagaatagacaagaaactctctgttcaccgtgcctgtggattttttttgtgtgtatgtgtgtgttttatcatttcgttcttccacaaatttttcatcactgacacccgctgattcctgttcacgggtgggtaaaatatcacggaaacatatttgcttaagtttcgcatacattttttttcatttggtgttatgtgagtgcgttttagatacacgtacagtcgctcatcttttttcatttttcttttttacctagaaacatt	1608	ATGTGCAATCACCAACAACCTGACCCCCATTTCCCATCCTCTGTGATTTCATCTATTCCTTCGATCTTCTACTTACTAAAAGAACTTGTTACCTCAGTAGTTGAAGCACATATGTCCGGGACGCCGACAAGGAAAAACTTGGTTGCCAGTGGTGCATCGTCGGCACGTCGAGCGGCTCATACCGGCGTGAACCAAACTACAGAGCACCGACGTTCCTCCATAAAGACCGATGGCAAGCGATCTACTCCAAGTAAAGGATCCCATATTGGTAACGAACGGAAGAGTAACCGCAGCAACTCAGGTGACCGGAAAAGTAACCGCAGCAACTCAGGTGACCGGAAAAGTAATCGCAGAAACCCAACCCCTGAACCAAATGGTTCTCTGGAGAACATGTCGACC…	-	-
Tb927.9.8250	atypical dual specificity phosphatase, putative	-	-	-	-	-	-	0	0	0	7.60507	12.4223	306	AATAAATGTTGACGGATGGAGTCGGTGAAGGTGGTGTGAGGACCCAGTAAAGGGGGCTGAGACGAACATGTCGGAGAGGAGGGGGGGGGCGGAAAGTGGAGGGCGGCGTGTTAATCGGGCACAAACTGTGATGCACGCGTAGGGAAAGATGTGACAGCGTAGGTTCTGGCACATTATTTAAAGGCTTAACGGACCTGCGAAGGGTGTGAAATGGAGGGAGTTGGTGGTGATGGCGAGTTCCTCGACCGGATGATACGGACATATGTTCCGAATTCCTTACTGCTGCTTTCCCCCTTTTAATCCTTC	170	cagaatgtaattttttttgctccaaagcaagaacaacacgtgggttagcaccactttacagtttgtcactgacgtatttgggtagttgacttttttgaacgttctcgcaacgtaccactcagcgttcggatattcttcggctattgttggtctttgtgtcgagcataacg	1446	ATGTATCAGTTTGCCTCCCTTTTCTTCTCTTTCTCTATTTCCCTCCTCCTTTTTTTTTGCTTTTTGAAATTGACGAAAGGGACGCTGCGTGTTGTCCCTTCGGGCTTGTGCTCGCGGTACTGTTTTGCTCGCGGGTCTGCGGGAATTATAATGAAAAGTCTTCACTCGCCCCCATTACAGGAGTCACAATCATCGCGTGAGATTATGGTCTCTCGCACACTCGACCCGGCTTTGCTGAATGTTGTACCGCCACTGCGCTTTGCCATCGTGGAGGAAGGAGTTTACAGGGGTGCATACCCCACATTGCGGAATTTTCCGTTTCTCCGCAGTCTTGGGCTCCGCACTATTGTGTCGTTAACTCCGGAGGAGCCTACTTATGATCTCTCCAGGTTTGCCGCC…	-	-
Tb927.9.8260	rhomboid-like protein,serine peptidase, Clan S-, family S54, putative	-	-	-	-	-	-	1	0	0	14.6809	35.3013	108	cccctcctcaggaaaacaaaacaagaaaaaaaaacaacaaaccacacacggccctctctttgtggagtctccttcgatccggcacactcagaggacgaaggcggtgtg	527	ccacttggagggggttgctaaggttttcgtaattaacaacttttcgtcgggtgttctcgtcaggtgggaatgagcccaaactctgcagaaagatatatacacttataacagcacgagtaacgtattcaatctgctgtaaccttaacacccattgcgactcttcatcttgtttagttcttgttttcacttgtatgcttcgtgtccttggcgggtgtcgcccgtattattattattattattttttcacagaataaatgttgacggatggagtcggtgaaggtggtgtgaggacccagtaaagggggctgagacgaacatgtcggagaggagggggggggcggaaagtggagggcggcgtgttaatcgggcacaaactgtgatgcacgcgtagggaaagat…	990	ATGTTACGGTACTCGCCGATGCATTTAATTAAAACATTGAGGGGCCCTCGAGTGACAGGTGCTCCAGCCCGATTCCTCCGCGACAACGGCGTTTCACTCGTGGGACCGGCGAGGTCCACATTTTTGATGATGTACCGCATGCAAGGGAATCAAAACGTACGTATGGGCGCGGGTGCTTACAAGGATTCGTGTCGAACTTTTTGTAGCAGTGCTGTACTGCGAGATCCGAAAAAACCTTCCGGTCAACTCGTTGGGACCCATCAGGTTCAGCAGCGGAACGAAGGGGATAAAGGTGGCGATGAAGAGCAGAAGCAAGAGGATCCGTTTGGTGGTAACGCCGGCGCCGGTTACTTACCATTCCCTCCTCCATTCCACACGATCAATGTTGTGATGCTGCTT…	-	-
Tb927.9.8290	hypothetical protein, conserved	-	-	-	-	-	V	0	0	0	6.28037	9.89897	26	attgtggtgcaagtcagtagcgttaa	309	gtgaaccttgtggaccttcatggttgttttggatacgtgtaatgaggtgtctgatcctgttgcaccacttaactgtgattgaatgtatgtgtgtttgcgtgtacggttttggggaggaagatgaccaacgtgaagttgagaatattctggtacgggtagtgccgcgacatgcgaaggccagagaataaattgaaaagtggcgaatcatttcacgacttgactactaatgtgtttggcatttgcgtttgtttggcgccacagacaccctgagtggtgctttgtttgttgatctctcagcacgtcgcagcg	657	ATGATGCGGCGCATGTGGGTGCCCACTTTTAGTGCTCAACAACAACATTTACACCACGCCATGGGGCTGAAAATGTTGACATATGCTTCGACTCCTTCCGGAAGTGGTGTTACATCAGCAGCATCTAATGAGGAAATGAACTTACATGATGCTGCAGCAATTGCACCGGGGCCGTATCGCCGTGTAGGGAACATTTTCATTGTGCATTGCGATGATCATCCATTCAAACATTCATGGGAAGTTAATCGAATGCTGCGGGAGCTGCGACTTGAGTTCAAGGGACAAACAACCATCGTGCCGGACATTCCGCAAGTGCGAAAGCGAATATGGCGAGTGCGGCATATAGTGAAGGTTGATGTACTCGACCTTGACGAGGCGAAGGCACTCATAGGGGTACCA…	-	240
Tb927.9.8350	hypothetical protein, conserved	-	-	-	V	-	III	0	0	0	26.5718	NA	411	ACTGCGCTTATTATCGCTGTTTTTTTTCCGTGTGCAATTGATTTTTGTCTGTTTGCAAGCGTGGTTTGGTGGGAGCAGACAACAAAATTAGAGGTTGCATCTCCGTTGCCTTCCATTACCGGGTGCTTCAGTGGTGGTGCCTCATTACTTCTAAATACATAAAACATCAAGCAGACGAAAGTAACACTTCAAGAAGTCGAAACAAAGGGGAAGTTAAAAGGGGGGTGGGGAAGAATCAACTGGGTAGAAGGAGAAGAATTGCAGTGAGGTCCTGAAATTTTCATATATTGTTACATTGTTGCGGAGGTTTCTTAGGTCCGTGCGTAGCACAAACAATTAGAGTAGTGGCGGGCGGTACCGGTGAAGGACTCTCATTCTTGTAGAAGAAACAAGAGATTC…	1901	tgtgcgttaatgagtcaagtgtggacgcggtgagatgatgtggagtcattggatgggggaaaacaaaggacggaatgaacagaaggatgttctggcgttttaatatatatatatatatattcatgtttgctgtgagtaagaaaaaatatcatatttgtgatgtgtgaaacatccagtaagtgcagctgcgcagctgttcatgtacggtcttcacatccgttttagagttaggtttttttttttgcttcttcaggtgatcagggaagtgttttccttaagagtagtcaagagaaaaggagggtgttagggtgaagaagttttaaatgtgatgcgcttaggggactttttacgcgtgcttgtagaaaaagaaaagaaattacaaatgaaacaccccctcaa…	1815	ATGGGGGCTGGAGCGTCGTCAGACAATGCCGCCATCAGTGCTTTGGCTAAAAGTAATACACGGGCTAAACTTCTTGTGAATGGCCACACCAGAGAGGTGTCGAGCAGAAGTTCCATCATCAGTCGAAATACCGCTGTGAAGAAGCCGAATAAAACCCATAAGGAGGAGGTCGCCCGAGGTGACGAGGAATTTCATGTAGTGGATGAAGCAGATGAGGCGACATTGCAGGTTCTGAATGCTGTCAAGGAGGCCGAACGGCTGGTGGACGTGAGAGGAACAGTTAAACTTCAGCTTCTTCACAGCTGTTACCCACTTCTTGAGCAGGTACCGGCCCATCGCTTCGATCATCTTGCGGTATTAGTGTACCAGAAGGAGGGTGACGTTTTTGCTTCACTTGGA…	-	1438
Tb927.9.8370	hypothetical protein, conserved	-	-	IV	-	-	-	0	0	0	11.2209	15.629	269	TGAACGGTGACAAGAGGAGGTCATTATCATTTCTTTTTTCCTTTTATTTTCTTCTTTCCCTGTAAGAACGTGACGTCCTTCGAGGGGAGATTAAAATTCACCAAAGGAGAGCAAGGACACAATAATATTAAGAAAAGTAAGCAGGGTGGGGAGGAAAAAAAAAAAAGAAGAGTTTAAGCAGCCACCGTCACGCACTTACGGGGGTGGGAAGGGGCTGCTGACGCTTGTAAACTACAGAAAAGCAGAATAGGACGAAGGTGAAGAGCACA	774	tcatatttatttactcacgcgctgaatgaagtaaggagatgatggggttgttgcacacagcatccgtctctatagcgtgcccatacatgcgtgcatgctaacgacgatgccctctactcatttggcttctttttttttcttttttttttttgcgcttcgccctgttcatcacagcccttggcttttgcgagagaagtaacgggagagcaatcaaactgcgtaccatgttaggtgattgtttaggtaaagtgaaggataagatgcagaaagctgtagcaaggaggaagggaaggagcgaaggagaggactgattttatatatggttaacagttctgctactggctttcgtaccaaaatggatttttaatggattttggaaagtgccttcgaactctgtgt…	477	ATGCAACGCAATTGGGTATTGCTGCCCCAGACAGTGCGTGCAGGAGATGCACCAAAAAGTTCTGCGGTTCGTACCCCCACAAGACCCTTGCCGTACGTTTGCTTGAAGTCTAATGACGGTATGGAGTTCGTTCTTCCTGAGGTTGCAGCGCGCCAAAGCAAAATGCTGGCCATGCTGCTAGATGCTGTTTATTCACTCCCAGAGCGTGGTGGTTTTGCGGAACCGACAAATGCGCGGGGTGAGCAACATACAACTGTACACGCCAGCAATAACATAGGCACAATGCCATGTATTCCTCTTGAAGTGCTTAGTGGCCGCATACTGGAGCTGGTTTGTCGCTATTTAGTCCAGCGCAGTACGTCAGATGTAAATTCTACCGACGAATTTGCGCTTCTGGGT…	3	-
Tb927.9.8380	hypothetical protein, conserved	-	-	-	-	-	III	0	0	0	10.4463	35.1636	588	CCCGCTTTGTAGGGGATACAGTTGAGCGTTTTTTTTTTTCCTTGCTAAGGCTATCTCATACTGTGTGTTATGAAGAGAGAGAGAGGGGGGGGGGAGGAGAGGAGAAGTGTTGGGAGTCTTTGCGCGAACGATTCCAACACCTGTTCTAAAATATGACTCCCCCTGAAGACTTTGAGCATTTGATATGTTGTCACGTTTGCTGCATGTACAATCCCTAAAGCTACCCACCGATTTGTGCCACTCCCCTCCTAGTCATTTCCTAATGGTGAATGAATGCAACTCCCTTTTCTGTTGTCTTTATGTGCTTCTGTCTTTTTTTTTTTTCAAGTGCTACATCCTCTGTTACAAAATAAAATAAAATAATAATAATAATGTTAAATCGAAACGACTATTTTCCCC…	786	tggggaccttaagtggcatcagttcgtttagtgcattggggtttgagagaggtgaaaaaaaaaaagttaagcaagagcgcgcgacgaaggtggacagtgtgttggtttacatgtttatgtattttcgtttacgtctttgtttacgtttgtttgtgtgtacgaggaagggagggaggggaaacctccgataacccacagtagttaatgtttcctcctttttttttgtttttcgtgaccactcagtttttttttttgggggggggtgtataatggtgggtataatcctttctgtcggatatatccaggcaacttgctacgtgaggtaggggagactcaaacggtgtgcaggaagggtcgagaagaaaaaaaaagaatatatatatatatatatatatataa…	438	ATGTCAATGTTCGGTGCCCGTGAAGTGCCCGACGACACGTTTTCGTCGGACATCACCAATATTTCTGCAAGTTACCTGAACGAAAACAATTGCCAACGGTTTTGGCAGCGGCTGATGACTTGCATTCGTGAGAGCCAGGAACTCGACGTCCTTTACGACTGTCGCAGCCGCCTAATTGACATGCGTGAGTGCGTTACACGTCACAAACAGAGCACATGGGTATTTCGTGAAACCATGGCAACGCTAAGGCATGAGCAGCAGTTCCGGAACTGGTTGAAACAATATGATGAAGCTTTTGGGCATCCACCACTTTTAGAGGCCGTGACGAAGGTCAGAGAGCGCTTAAAGGTGGAAGGCGGTGTCGATGTGCTTAACCCAACAGTTTTTCGTGACCCTGAC…	-	145
Tb927.9.8400	hypothetical protein, conserved,predicted zinc finger protein	-	-	-	-	-	-	0	0	0	9.53397	22.431	389	cctcgtaggtttgtagaactatcagcacagatactgaggggctaacaacactcaaataaaaagtaggaaactgtaggttctcggggagaacaaagctgccagcgcaagcttcgctggtaaatccccagcaagtattcaactcccattggggaggggggggagcgtaaaggagtgcgtagagctcgagggagtgtccccgtgttggtggtcccgttcctcttcaagcgtaagaagcggaagataggaataacagagcgttatataacttctaataggtgggtagatttaaatagtagtagttgatcccctcctttttttcttgttttttttttctgtcctcgtttgcttgggttttctggttgcgtcatttggcttcgtcttaagatacg	618	ggacaatagaggttgaaaaacagatttttgttacggataatttgtgtatgtcagcaatcaaaatagtcgagaaagaccgtgtgtatgtctctgtacgctaatgtatgtgtgtttcgcgggaaagccattatcgacacacctgcacataaataaatataaatatatacataattgttgtttttattactatatttctcttttttttttttgtatgtgatccgcgacttgcttttgttctcttttcatccatttctgttgtcacgccctctgatctcactttcctttttataacaaaaaaattgtttattgatattgatagcccgctttgtaggggatacagttgagcgtttttttttttccttgctaaggctatctcatactgtgtgttatgaagagaga…	1758	ATGATTGGAAATGGGCGAGGATTGGAACTTCGGGAGGAGTACGACATGATGCTGCAGTTGGTGCGGGCTCATATGTTGCGTCGTGACCAGGGGGTGCAGCCAATCGTCCTTCAGGTTCAACAAGAGGGAGCGGAAAACAGGGAGCAAGTGACACTGGTTTTTGGCCAAGTTGAAGCGGAGGCTGGAAGCACCCCGCTTTCGGCCGTCGCGACGGAGCAGATGCCACCCGCGTCTCAAGATCCGCTCATAACAGAGTTGGGTCCATTGCTTCTCCAAGCACTCGCTTTGCAGTTGCTAATCAGTGAACAGCAGCGTCGTGTGGCCGCTCCGCTGGACCAGGAGGCTGTTGAGAAACTGAGACGTGTTACGCTTGACCGCGATACGTTAGACCGTCTGGAA…	-	-
Tb927.9.8410	chaperone protein DNAJ, putative	-	-	-	-	-	V	1	0	0	10.6349	66.9957	632	TGCGCTTGTTGCATCGCCATTCTTTTCATGGGTGAGGAGACGTATTTTAGTGGTTGAGGACCCGCGTAGCGAAGTAACGAGTAAAGTGGAGGGGTGTATTATTTTATTTTTGAAGTTTAGACTAACAATAATAAGGAGCGGAAAAAGAAGGCATATACACACGAGTATTTGAAGTAAAGGGGAGGGGGTGCTGAGAGAGGGCGAGCAATAGTCCTTGCTTTCGTTGACGCAGAAAATCTGGCGGTTGACGAAATATGAGGCAACGGAGTCCTTTGTTCCAGCAGTACGTCAGGCGTGCAATACCGTCTACATTTTCTCTTGTGCCCAGTAGACACTTTACCGCCCCTGGAGTTCGTCCTAACACAGTTTGTGCTTCGGGGAGTATAATTTGCACTGCTG…	1116	ggagcatatgtccgcgtgcgtttttggtctgtatgcaggtgtgtgtaaataaatgacgagtatggcaaagcaaaccgaaatgggcgaatttgtggagtgcagaggtttgaggaactcaagtggtgggagggagaggaggccctttgagttccctcaggtttcgtattaagaatacctggttgtatcgcgtgaggtgagcgtgtttgtgtgcatttgttagtgtgcgtccgttgtccaaccttctgtctctgcaccagtcggtgtaacgatttcagaatggagttgagggaaaagggaataacctctttgcagcggtctgacggagaggttaatccttttccacatttggtagtaaggggactattccgtgctcgtgggcgaaaacaaactctcatttgg…	1005	ATGTATGACATGACTGGAAACTCCGGTGCTGCAGATAAATTTGGTGCTGGTCCGGGTTTTAACCCCTTTGCTCAGGCAGGCGGTGAAAATCCTTTTGGGGCGGGTGCCAATCCGTTTGCGGGTGCTGCCGGTGGGCAAGGGTTTTCATTTAATGACTTCGAGGAGATCTTTCAAAAGATGAGTGGTGCGGGAAAGGACAAAACTCGTAAGCCGCAGGGTCCGGAGCCAGGTGCGGACATTCACTTCAAACTCCGACTCTCTTTCCTCGAAGCTGTGAATGGGTGCAGCAAGGAGATATCCTTCAACACCTTCCGTCGCTGTGGCTCTTGTACGGGGAGTGGTTTCCAAGACTCGGGATCTAAAGCAAAGTGTGTGCACTGCGGTGGGCGTGGGAAGAAA…	-	198
Tb927.9.8420	60S ribosomal protein L10, putative,QM-like protein	-	-	-	-	-	-	0	not detected	0	N/A	N/A	58	TCTGTACTTTCTTATACTTCTTGTTTCTGCAGTGGTTTGATCGGCCAAAAGATTCGTC	93	acagttttaggacgagcgcagccccggaaaccacatttgttgtttaatgtttgtgtctttatgtttttttaaaggttattacgccaaagtaac	642	ATGGCTCGCCGTCCCGCACGTTGCTACCGCTTCTGCAAGAACAAACCGTATCCTAAGTCACGCTTCTGTCGTGGTGTACCGGACCCGAGGATTCGCACCTTCGACATTGGTAAGCGCCGTGCGCCAGTGGATGAGTTCCCCGTGTGTGTCCATGTTGTGTCCCGTGAACTAGAGCAAATCTCATCTGAGGCATTGGAAGCTGCCCGTATTCAGGCTAACAAGTATATGGTGAAGCGTGCCAACAAGGAATGTTTCCACATGCGTATCCGCGCCCATCCGTTCCACGTACTTCGCATCAACAAAATGCTTTCGTGTGCTGGCGCCGATCGTCTGCAGACGGGCATGCGGCAGTCGTACGGCAAACCGAATGGGACCTGCGCCCGCGTGCGGATTGGTCAG…	-	-
Tb927.9.8450	adenylate kinase, putative	-	-	-	-	-	-	1	0	0	23.8878	78.3303	115	gactcccgtgtttcgttatacagaaaggtcaaagtatatacaaggacagtaactgctacctcaaagtgcaggatttaaaacatccattaccaggctccacgtgactccttctcct	275	tatttatactgtttttcgtcgggacctttcccatcttttctttccaccgcgcgtctgatttgcttcccctcttataaaagaaggaagacccttttttttactatgtgatcaaggggcaacataagtagaagcctcaacttgtttctacctattatttcttcatattgtgcatcttattaattatgcacatcggtgcaacacgattcagttatttttgtgcgtgtttccctttctcccaccctttctcctccatgtaccagggaatattttcgttg	603	ATGACATCCACCGAGAAGCCGAAGGTATTTTTTGTTCTTGGTGGCCCAGGATCGGGAAAGGGTACAGTTTGTGCCCGTCTCGTTGAAGAGTTTGGTTATACGCACTTCAGCGCGGGGGATCTCCTTCGTCAGGCAAGTCGAGACAAAACAACTGAGGTTGCACAGAAAATATCTCAAATTCTCGTGGAGGGTGGCATTGTGCCATCCGAACTGACAGTTGCGCTGTTGAAAAATGCCCTCAATACTCACCCCAGTCCCCGTGGTTATGTCATTGACGGATTCCCACGCAAAATGGATCAGATGTTTATGTTTGAGGAAGACATTGTGCCCGCTAAGGCCATTCTTTTCTTCGACTGTACGGAGGAAACAATGGAGGCGCGTTTGATCGGCCGTGCGTCG…	-	-
Tb927.9.8490	hypothetical protein, conserved	-	-	V	-	-	-	0	0	0	7.39615	14.7152	173	AAAAGTTAATCTGGGGAGGCATCTCAACTCATATGCGTGTAACCTCCTTCTGCCGCCTGCGTACCCTCTTTTTTTTTTCTTTGCAACCTAAATGCAACTGCAAAATTGCTGCAACAAAAGCTAGACCAACGTTAAGAGGTGGTGAGTCTTGAACCAGCACTGGACACCGGGGA	578	gtataatttggatgccccatttaggtagaaggaaatctagaaaattcacaacctcgtaccattcagtccttttgttatttattttttttttttgtgtgtgtgtgcaacgggattagaatacacacggaatggaggggggcttcggggctgtctttttaaatggagtgaaagtcggtgaagggagttagtaaagagaaatgttcatcgttggtttattcttccgtggctacattaccgggctttcgtgcggccaatctaatgattcacattctgttttttttagtctttttgtttttatccctcgctttctctcacccttttccgtttgttgcgtcgcgtcgttgtgggtatcattgctgaggggtggtagtgcgtggggccggttttggagtcctttac…	813	ATGAGCACCCACACCAGCTCACAGAGTCATCTCACACGGTGGGAAGGAGCCACCATCCGCCGATGCCGCCGGCTTCACTCTGCCGCACAAAATGGAGCTGTTGTGGGATATGTGGGCGAATGTTGCCAGTCATCACCGGTTTTTGTTCCCATTCCACCTCGTCAATTCCTGACGCGCCCACGTCTTTTTCATCACTATCGCTTGTACGCTGACAGCATACCCGCGGCACTGTCTTGCAATCCCGCTGACAGAGACTACGACTATAGTTGGTTTACGATGCCGCGTGTACGGAAGAGTAGCACCGTATCAAAAACCAAGCGGCGACTGAGGGAAAAACTGATCGCTGGGAGAGTTCCATTGAGTTCCATTCCGGAGGGGACCAGCGGTTTGTTTGACTCA…	73	-
Tb927.9.8500	hypothetical protein	-	-	-	-	-	-	0	0	1	4.59191	24.7205	23	gtaagcgtgcacgctgtgggggc	252	acgaggacctttgaccggttatcaccaccggtatgttaagtgcgtggcgccaaattatcgtttattttcggttttaggtgaacagacacatgattaacagagttagagaggaagttagcgaaaggcaaatccctctcagatcgtgacgttatttattttcttttcattaagttattctttagtgtccagttcattgttcactatcaggtaggtgtgaaatacccttgtcatttcttttttttttttacgcat	1059	ATGGTCCGAAATGAACATATACTTCTACAACCATACGCGACGGTCCTCGACACAACAGTGTACAAGGTTTCCTGCCGGCCTCGGCATTATTGTCAGGGGCAAAAAACAATTGGGACGAAAGGTTGCAGCACTTCTCGAAAACCTCGACGTGGAAGCGTTTTGAATGGTTCGGGACTCCATATGGTGCGAGCACACGAGGAAGGCGAAGTAAACCCTTACAGCATCGGAACAGGTGGCAGGGAAAGCGCGGAATCTGTCAACATCCGAGAGGTGGCCGCCGGTCGTCGGTCAGTACGGCCTCTCCTGTCAAGCAGTTATGGAGCGGAGCAACAGAGGCACCCGATCCCACTGGCTCAGGATATTCCCCCGTCTTCAGCGCTGCTGCTGAATAACTCCGTT…	-	-
Tb927.9.8510	hypothetical protein, conserved	-	-	-	-	IV	-	0	0	0	8.88932	20.3832	58	ATGTACGCGACGTTTATGGCAAAGCTGAATGACGTGAAGTGTGTTTAAGAGGGAGGAG	347	tctaactaataggggcaagtggaaaggggttgcgtagcacgtcaccttgtggttgaggtgcttgtttccgtaataaacctagttggtcaaatgaaaaaggatagtggaaaagaaagacgataaagttgatcaagtgttgttttcaggaatcgcatctgactccggtgttacgggtgcttcgagtggtcactttttcccttctggcggccgctgagcattattgcgtattaggcactgccactcatgaaactgtagcatctcttaatcctctttcccaatttgcgaagagtaagctttcacgaaatgcacctctgcacttccggatgtttcctctcaatttattattt	2097	ATGAAAGATCTGCCTTCACCCGAGTTGCGATGTGACTGCAGTGGTGAAATGTTTCGTCAGAGTTACAGTTATTCCTCCACTAGAGGGAAGAAAGACAGGGGAGATGGGAGAGTAACAAGTAGAAATCCCCTTTGTAAGTTTCACCAGGAGCGCTATGGCCGTTTCCTCTCGGCTTATTTTGGATACAGCAGTGAAGAACGAGTGGTGCATTTGCGCGAAGCTGCACAACTGAGCATGATCGGCGTGAACCTTGGGAATGCGAGTCGACACCGCCCTGATGGAGACATTTTCACGGGACGCCAGCGATTGCGTCATTCGGTACTCGCAGTGGAAGGGGATGCATTTTTCTATAAGATCGTACAGAAGGCAGTTAAAGATACGAATAAGCACGGGAACGCC…	-	-
Tb927.9.8520	hypothetical protein, conserved	-	-	-	-	-	-	0	0	0	35.0597	NA	545	gtgtagagtagaagggagtgtaaaacactgtcggtggttccacgttcgtggggatgaaaagggcacgtgaggagttactatcaccaattgtggcgtcgattataaattcttgggaagcgagcgatgtttccactgcaagggaccgtaactggccaagggctgcgtttcttttgttttgctttcggttggtagttttgattatttgggttaggaacgagaaattgttttttgcgcacacatcgtgaagttgctttgttagtgggtgcacatattcttccacttttcttggaactgcgtgtggaacagtatacttactaactcctcaacatcgttctcggcaatttgctctgagttcagttaattttatttttttactttgtctttcttcatcgtctacac…	422	ggcgaaagctggttacggcgtgtgttgcctgtttgtgttgcacattcttcacattctctgtggaaggctgccgggcgactgctgacttgcagtggtatttgcctccctcctccttttctcctttctcttttggctgttcatttaagggcagctgcccacaaaatgtagccattcttgcaggcatataaaatttggagaaaagcaccacccctgcatgaggaaatcgattccatggccacctttcatagattggggaagagcatctcaccgaaaggttacccttgccattgcctggaagggacaaattgtagttttcgtgctcttttcagtttcactgttaatttttttccctgtcttgtcttgcctgcgctcgtaacggggagatctgctagggcctgc…	843	ATGAGCACCGCTGCGACTAGAGAACGAGATGCGAAGCTAACGGAACTGGTCAATACCATGTGCCAGCGGGTCCCAAAGGACAAACGACTCACGGCTGACGTTGTGCTGCAGTTGCTGAGATCTAAATACATCTCTGTCTTCCCAGAGGAGTACATCAACTTGCGCAGGGAATTTATCACGAACATGTTGGACTCATTCTATAACGTAAATAAGGATAACGGTAAGGGAGATAAAACGGGGAGGGATAAAGGTGATAATGATGAAAAAACTGGTGGTGATGATGATGATGATGATGATGATGATGATGACGACGAGGAGGAGGAGGAGGAGGATAGTGAGGGAGATGAAGATGAAGAGGAGGAGAATGGCGAGGAAGAGGAAGACGACGAGTTCGAGGAA…	-	-
Tb927.9.8540	chloride channel protein, putative	-	-	-	-	IV	-	0	0	0	9.16903	11.5306	21	gaagacggctagtgtcagagg	431	agcaaaccaacatattggttcatcgttttgccgattggaaatgaggcgagtgtgcgtgcgcatgcatctctcacaacccgtggaaagaatgggatgggtaatgggatgttgtcgccgcaagcaacgtttcagagagcggctatttagttgtatttattggttggttggtactttgtacttatttccttcgactcatatgattaaggagagggaagaggtaagcagacttgccctttggtttttttttaaaaaattactcacccagttgaagtgtcattggctcccgccagacgtagcacaccgccaggactggaagtgttgacaatttcaaagaaaaaaggtgtgagcttaccttagtgtgttgcccacacatgagcagtgcgtgtgattaaagtactt…	2817	ATGTATACCAGCATGTCCATCCAAGGCGTAGTTGATGAATTCTGGACCGCTGCGAACCCCTACTCACAATGCTTGGAGCCTACCACTGAAGAGGAAGCGGAACGACAGGCGCGCTTTGAGTCCATTGATTACTATAAACCGTACCCCACTATGTATATGAACCATCTTCGCGGAGGGTCTGTCAGGGCCCGCGCCCCATCTTCACGTAACAGATACGCCACGACAGATCCTGCTCATGCCGCCGCGGTAACAGTAGAAACCCCACTGACACCAGGAGAAGAACATCTGAAGAATGGTGTGGAATCCAATTCAGTGCAGGGCGCGTGTGAAACGCCCCCCGAGCAGACATTTGATGCTGTTACAACGCGCAAATCTCATGATCGCAACGAGGCGTTGAGG…	-	-
Tb927.9.8550	hypothetical protein, conserved	-	-	-	-	-	-	0	0	0	13.1708	16.767	511	TTTATTTCACCATTTAATCACTGCTGCGCCTTGTGTATGAAACGTCGCACCTGGACACGAAGGAGCATCGGGGAAATTGAAAAAAGAAAACGGAAAATACGTATTGCTTCCTTCAGTTATCTTTTTTCTTGTCCCCCGCATGTGTGTGGGTTTGACGAAGAGGGAAGTAGCCCTGCATTATGCAAGGGTAACATGCGCAGTTGGAATTGGTTTCTAAGTTCATATTTGGTAGTGTGGGCCCTGCTGCTTTCGTCCGCGACTCTACGTTCCACGTGACAACCTCTCCGCTATCGTGTGCATCCGCTCTGACGGTTAGTCTTGTGAGCCCATCCGCTGGAGGTGAGGGACTGTCGTTGTCGCCTTTCCTCCGCATACAAACATTTGTTATTCTCTCGATCC…	110	acgtaaggggcatgtttgtgagggaggagtcagtcagtttatgtattagtcatggcgctggtggttggaaacagtgaagatgaggtaatatgatattttcactcgtcttt	633	ATGCCTCATAACGATCCGGATGGCCCCCCTCCAGAGCGAAGTGCGCGTGTGCGCCCCCGACGGCAAAGTGGGGTCCCGGCGGTGCGTCCTCATCGGTTCGTAGACCCCCGATTTAGTGACTTGTACGGTGCAGTCGACCGTAAGCAATTCGAGGATAACTATAAGTTCCTTCGAGAGCAAGAAGAGGAGGAGCAGTCGCGCCGCAAGCACTGCATACAGTGCCTGAAATACGCTTTGCGCCGTCACGAACGAGAGGAAGTTGGGCAAGACGAAGAGTCGGAGGAGGAGGAAGACAGATTCGAAGAGGAAAACCGTGACGAGATTAACCGCCTGATGCTGCGACCACCGTCGGATTTGAAGGCTGAACTGCAGCAACTGAAACGCGAATCACAGCTCTAC…	-	-
Tb927.9.8570	hypothetical protein, conserved	-	-	-	-	-	-	1	1	1	12.675	NA	106	GGCTTGTATATGTTGTGCGACACCAATGGCAACATTTCTCTCCCCTCTCATACCATTCACCCCTGGAGTTGTGGTTTTCTTAAGTGATCAGGTATATACATAAGGG	976	aggttatttatgaaacacggctactacataaactgtgttacagtgaccagcttctcggtgttgtatacatatatataaatatataatgttgcttttgctttagctgccttttgaaatccctgtttgtttggacctttattgacacaaagggttgaaccttgtacggtggcaggtgctttttgtcttcgtgacgtatgtgggtcgttttttgtgtcctttctttttttgtttttcctcttaatggtgggatgcggtgatttgcgtaggtgccgttgagcgcgttaaatatacaagtggggagtgaatggacgcacatgcaagaatacgtgtgtgtatgtgtgtgaggggaggggaggataacagtgccgacacgtagttagccatggtaaattatttctt…	465	ATGAAAGGAGGTGAAACAGCAGCCGGTGTTGCTGAGACCGGAAGTAAACAATCAAAGGAAGGGGTTGTGGATTCGAAGGGTGACGCCTGGTCCCTCGTCTTCCTTATTTTGTCTACAATTGCGATGGCCCTTGTAATCAGCAGCAGTTTAGTAACCCTCGTTGTGCGAAACAACACAGTTGCTGACACCTTCTTGGAACTATACATGTTGGTGTTCGCCTTCTTGGGCCTGTCGGCAGAGTTGCGTAGATTTGAGGGCATCCGCCGTGGAGTTTATTTGTGGCTTAGGTACTTCTACTTCCTCACAACATATTCGGGGCGAGGCCTCTTTTACATTTTCCTGGGTGCTATTGCTGTTGGTGGCACACCGCTCCGATACACATCTTGTGTGATTACCACA…	-	-
Tb927.9.8580	hypothetical protein, conserved	-	-	-	-	-	-	0	0	0	10.5812	110.744	63	gcagaaggagagaagtgaaggaaggaggcaacaggccgagaattgtgatagttattgtgcagc	131	gcaattttctctaggggtggtagcctcagtgaaaggcttttgccgtatatccctacatatatactccggtggccggtcgatactcttcccagccttctatttctgttatcagtttgttgtttctttctctc	393	ATGGTGTCATGGTTTTGGACCACGCCTAGTGCATCAACTCCGATGGAAGTTCATCCTGTACTCTCGTTGGAGGAACGCGCACGCCGCGTTACCGCCGATGACTTAGCGCGCGTAACTCCTTCCGACGTTCAACGTGTAAAGCAGCGGTTGACAAAAGAGGATTTGCACCGCGCAATGCGTATCATGCTGGAGGATGATCGGTATCAGGAGGTGATGATGGCAGCACCATCGACATCCCTACGCAAAGCGTCTGATGGATTGGATTCTACACACCGACATTGCTTTACGTCACTCGCCCGGAGGAATATGCTCGCCTTCTATAATGTGCTTCCTCACATCACAGAGTCCCACCTAAAGGAAGTGTACGCGCTGTTTGAGGGCGTTAGTGAGTAA	-	-
Tb927.9.8610	hypothetical protein, conserved	-	-	-	-	-	-	0	0	0	11.8046	13.3559	296	ctctcacccctcactccccaaaataataaagaaaaggaggatgctatgaaaagtgcgtttggcaattcgtttccttcacgctccgtcgtgcaagggtgcgactgcagaaaagtgtgacacccttgcttttggaacttactcacatgcgctcattctggctccattattattattttgccggctaactccactttccacccttgttgcttcacccctttctcccatataatatgatatgtgcttcatgaaagtgcgaaggattttaggtggtgagtagcccccacagtacgttgcta	86	agctcttcatgaacgtctgcagttgtttcagtaatcaattcacggttgtgaagcatagtaatgggctgagaacatatggatggaat	2496	ATGTCAACTCGGCAGATCCGGCGGTTGCAGAATATTGTGAAGGCCTCAACAGGCGCTGACGCCGATGATGAGGACTACCATCCGCCAACTATGAAGCTGCCAAAGAGTGTCGGTAAATCAAAGGCTCAACGGAAGGCGCCAGCGGGAGCGGCAGGCGATAATCAACCTCAGGAGCAGCAGCCAAAGAAAGCAGCTGAAACCAGCACCACTGGTGCATCTCCGCGGTCTCTGGAATGCGATGGAACGAACGACGAGGACCGACAGGGGTTGGTGAAACAGAAACCAACGAGGAAGACCACGGTTAGGCCTAAGAGTGAGTATGATAACGCGATGGAGGTTGAGGGAAAGGACCTGTCATTTAATGCGACGAGTCAACAGCAACAAATTGTGCAAAGGGAG…	-	-
Tb927.9.8620	hypothetical protein, conserved	-	-	V	-	-	-	0	0	0	27.2901	29.3631	283	TTACTGTTGAGATTCACTGTTGCCGTATTTGCACGAACATATTCACATGCCCCACCCACTCGGAACGTTCTTCTTCACGTTCATCTTGGATATGCGTTTTCTCTTGGACTGTGGGTTCTTCTAACTTCCTTTCGAAAGCAGGTGACTTTTCGCCTGCCCGAAATAGGGTTGGGGAGGAAAGAAAAGATTGGTAGGTAGGTAGGTGGACAGGATCACCACTGAGTGTTGTGGTCCTCACAACAGAGGGTGCTTCGGTACATAGACTGCTTATTTTACTTCATAG	440	tatccgtttggacgaagacctaagttaaatattttttctttgttgttctcatttatttacatttattgtactgttcgtgcacagttttgcgcacctcattacatcttgccataagagtgaacgaacactagatacagcctgctatgcgtcattccgaccttaacggcccatatacaaacaagtgcatatatatatatatattgtttcgaggattgcgtgcgagctttctgttttcttactatcactgatagtatttgatgccgggcagaaaccacgcgtgcctatcccaccctttgcctcccttccagctctcacccctcactccccaaaataataaagaaaaggaggatgctatgaaaagtgcgtttggcaattcgtttccttcacgctccgtcgtgc…	3336	ATGGAGGGGTTCAAAACACCAAACAGGTGTACAAAAGATGAAGACGTGTGTGGAGGGGGTGACGCGAGCTCCGGAAAACGCGTGGTCCGCTCTGCGCTTGAGGTATTGGCGGAAACGGCGTCTCCCGAATTGCTCAGGCAGAGTAGGCCCGCGATGCTTGATGTTATCCATTCTCCGAAGTTCACTGTAACAAACACAGCTGCTCCACTCGGCCCTGCGAAACCGCTGCGGTCAGTGCCCTACCGCCCCACTGAACCACCACAGCAGCAACAGTGCTCCGTGTCATTTAGAAAAAGCAATGTGCCTGCGGAAGAGCCTAGCACATTACTTTTCCTTTCCCCGTCAGCTGTTAAAGTAAAGAGTGACGTTAGTGTCAGGAGGAGCCTGTTTACGAGTAAT…	51	-
Tb927.9.8650	hypothetical protein, conserved	V	-	-	-	-	-	0	0	0	11.4231	19.9013	1340	gcatagacagttgtttaagtgcttctcttgtccgcgagccccgtgacaaggcacatgtgtacgtgtgacgcagaggattctacgatgtcgcgacccttccgccttcctccgcttgctccccaagccacggcactgagagatgacagcgccgccggctgcggaggcaagcagaacgcaacatcgctcccagcgctagagagttggaggggactgctaccaagcaagggtgttaagcgagatttaccggtgttaccatcactgggagcccccgtaggggagtaatcgttgcggtaattaaagcacatgtgtgtaagtgcggagggaccgggggagggggaggtgttgcaggcagataaggcgctctccccccttttttgtgagcgttaggcaaaacttaag…	602	gaggagcaggagggggaaggggacttcaatgggagttaatatcattacgatttgttacacccataacatcctcttccttttgtgttggttatagttcgcttgtttattattcgtccctcactttcaatccttaccgattgcttgcctttcctcccattcggtggtgccaatgtttggatttcgctactgtttgtgactgacacgggactgtcagcacttttctttccgtcgtaagggtctctacaaaaattgaggctgattctggttgcaggtatgagaacataaaacaggggcaaggcgtcgctgtttggagaagattccgagggagggttgaaacgaggatttgtgtttacgtgagagttaacaatcatgatgatgggatattaaacccttaagttt…	306	ATGGACCCAGCACTGCAGCAGCAAATTCGCACAGAGCGCATTGTTCGCATGGAGGTACAACGGCGACAAGCGAAGGGGACGTTACGTGTCATTGACAACATGATTCGTGAGATAGACGACCAACTCGCGTACGTGTCGCAATTTAAGAAGGAGTGGCTTCAACATCAGCGCAAATGCGAGGAGGTTCGGCAGGAGGTCGTCAAGGAGGAAATAAAGTTACGATCACAGTTTCTGGAGGAGGAGAAAGAGGAGTTGGAAAAGCTGCTGAAACTCGTAGGGCATGAAAAGGGTGGCCAGAGGTACTAA	-	-
Tb927.9.8670	hypothetical protein, conserved	-	-	V	-	V	-	0	0	0	15.3501	27.1073	79	gaggaaaagggtactcccgtagttcacgctgataagcgttcacctcttttcacgaatccacacgcaagtcaccttccac	2004	attcttgggtcaatgtaacggagcgcattcctgccttcccccgtttccctccccctgtcttcggttctgcagcgagagtgggaagcatgtgcgggctttcgttcgtcatattagttgtactttcgttaaaggtgatggaaaaggagggagtgtgatatcagcaatcttcgtttgtctatgtgtgctgtttgaactgcacactatggtgaaggactttttccttttatttgttgtgtggcgtcgacatgtgaaagcgctggggaaaccgtggtgtaccgaaggaagagggcaggaaaaaaaaagagaagtaccttcattctcttccctttgggacatttttcatctttgtaactcgttgtttgtacaaatctgttgttttgggcagaaagcaaatggaaa…	1431	ATGGTTGTACGTACTTTAACTGGCAATAATACGCCCGAAGCAGTCCAATCGGAAAACGGCGCGGACGATTTTGGACGTCGTGCGGTGGGTTTGGTGGCCTCTGAGCCCATCACTTGTTTTGGTGTGTCGCCGCCGGTTCCTGGTCGTACCGACTCGCCCAGCCGAGTGCTCCTTAGACACGAGCGAATGGTTGGAAGGGGGAATCTTTCTAATGCTTTGCGTGAAGAGAGTGGTCCGCTATCGGAGGTGCTGAACATTAACGCCCATCATCGCTCGCAGGGGAAATCCCCCGCACCGCGGTGTCCCCTTAGAACAACGGACACCCCGGCTCACTGCGAGCGTGAGCCGGTTGCGGGCCCCGTGGGTCGATTGGGGCTAGACGTTGCTCATCAGTCATGC…	1645	-
Tb927.9.8680	cytochrome c oxidase assembly factor, putative	-	-	-	-	-	V	0	0	0	16.5821	38.2	110	CTGCACCTTGTGGCTCATTTCCTCTCTTTAAGCCTTTTTACTGAACCAACTTATTGTAGTATGGAAGTAAGGGCAAGGGTTCACCCACTTGAAGTGATTTTGAGCATTGA	222	ggctaggtgttattcacgttcgatctgagaaactttatcgacactgtagtatattaatggatgcaactgttcatcattatcatacgcatattacgtatgggtgtttacgcgtcacgtttatctcttcctacatgtctgtttgttgtccctttagcttttttttttgtttgccgcgcttttgagcgtaggaattttgggtgccttacgtgatgatgtattttt	816	ATGCGGCGGGTATCAGGAAATGTTTTGTGCGGCTCTGCGTCCCATTGGAGGGCAGAACTGATGCCGACGGTGTTGTGCGCGCCACATCGCCTCGGCTCAGGTGCACGAACAAGTGTAGACGACGAGAAGGAAATCGAGAAGGACCGGGAGGCCCTTCGTAAGTACTCCGTCTTTGCGGGTATGACCGTATTGTGCGCAGCCACGTTGTGGTACGGGTCTGAGAAAGCGAAGAAACGGTACTTTGGTTCTCAAGGAAGTGCAAGAGTTAGCGTTGAAACGCGAGGGCGCCCTGCCCTCGGTGGGCCGTTTGTTCTTGTGAATACAGATGGCGAACCTGTCTCCCAAGCGGAGTTCTTGGGATCCTGGGCATTCTTTTACTTTGGCTTTACACACTGCCCA…	-	134
Tb927.9.8700	hypothetical protein, conserved	-	-	-	-	-	-	0	0	0	7.03179	8.65638	33	gttgtgggttagattccaaggaacccgtgcaga	65	accttttgtctcgtcaccacctttctacgagaacatcaagggtattgtatgctggactaaagagt	1044	ATGGAGGGGTCATTTAAGGACTTCGAATTGCCACCTCAACACCGCTGCAGGACTGCATGGACTTCCAACGCAGAAAGGGCTCGAGGCGAGGTGGAAGCGACATTTGTTTCCACAGTGAACAAATCCAGGACGAATTCTAAAGGCGTGGCACCTCGCTGCTCAGATGTCAGAACGTCGGTGTCCAGGTCGCACAGTTCAGGTCTTTCCAGTAATTCCCGCGTATATGCACCCCATACAAAACATAGTGGCGCGCGCGGAGCCTTTTCACTGCCTGGAGACGTCACCCAGCCGCCCCCTGTTGAGGCCAGGCGGCGCACTCAAACAAAACTTGGAAACGGAATTCGGTTGCGTGTTGCAGGTAGAAAACCCACTGAGAGGGACATGAATAGTAGGGACGAG…	-	-
Tb927.9.8710	hypothetical protein, conserved	-	-	-	-	V	-	0	0	0	22.8826	15.6325	7	aagtccc	126	gcccattgtacaacttcgctcgctgtgaggcgatttttgttgttttttttttttgctgagggctgggttattgttggttgtgtggcatagtgaagtgacggaaggggttaaagaaaaaaaaaaacc	798	ATGCGTGCTGGTTGCAATGTTTTTTTCTTTTTTTCAGGGAGGGGGTTGGATGTGTCGGTGTCTAACTGGTTACTATGTGGCCCTTTCTCATCTTTGTTGTTGTTTGGAGGCTTCATTTGCAAACGGAAATTTTGGGCCGTGAAGTTGATTCCGTGCCGCGGCACCGAAACCTCTCGGAAGGTCCTTACCTTCTCTGTACCTTCCAGTGGCATCCGGTGCTACAGATGTACTGCACTTCCCTTTTTCCCCTCCTCTAACTCTTTGCGGGCGCTATGCAAAAGAAGTCCCATGTCAGTGCTGAGGTTCTGGCAAGTGGGTAGGCGACGGCGCTTCATTAGTCCGTTCACGCGGCTCAAGGCCTGGTGGATGGGTATCGAAGATGCCAGTTTGCTCTCTCGC…	-	-
Tb927.9.8720	fructose-1,6-bisphosphatase	V	-	-	V	-	-	1	0	0	27.5533	34.6153	2233	CTCTTCTCATGTCCGGATCCGCGCGTTACTCCATTCGAGCTCTCTTTCCATCTTTTGTTTTTGTTTTGTTGTTTCCCTTCACCCACTTCTCATTTCTTCTCTCCCTCCCTCTCTTCCTTCTTTTCATACTTTGGCTTCATTTGCTTTGGCTTTTCTCCCTCCTGGCTGCGTTGCGACCCTCCGCGTGCCGGTGAAACAATGAAAAGAGAAGGAATCAGAGAGAAAAAAAAAAGAGAGAAGAAAAGGAGGTGAAACTCAATGTGTGTGTCTGTGTGTCTGTGTGTGGGGAGAGGGGAAAGGCGAGCAGTGGAGAAATTTCATATAAAAGAAAAGAAAGAAAGCAAAAACGAAAACAAGCAAACTGTGGGAGAACATTTCGGGAACCAAGGCAAAACTGTC…	44	gccaatggttgcttcgatgcgtgtggaaagggtacaggtttttt	1053	ATGCCTGACTACAGCCGCGTCCCCTCCACGTTGATGCAGTTCTTAATGCATAACCAACCAAAGGGCAGCCGTGGGGCGTTCACATTACTCATGATGGCGATTCAAACGTCCGTAAAAGTGATTGAGATGAACATCCGCAGCGCAGGTGCGCAAGGTCTCTTTGGTCATCTTAATGATGGACGGGCCAACGCCACGGGTGACGAGCAGGCGAAGTTAGACGTGGTTGCAAATAACGCCTTCAAGGCTTACCTGATGTCCTCTGCCAGCGTGTCTTTCATGGGGAGTGAGGAGGACGAGTCAATTGTGGTAGTCAGTTCCGGACAGCAGGGCGACTACGTTGTATTCTTTGACCCTCTGGACGGCAGCAGTAATATCGACGCAAACATATCTATTGGCTCA…	-	-
Tb927.9.8740	RNA-binding protein, putative,DRBD3	-	-	III	-	-	V	0	0	0	52.497	217.254	39	gttagcagttgtgtttcataaggatttaaagggggtcaa	2984	acttaccaatgtacgtacgagcgagactggtgtaaagcggaagtagacggaagtgagcgagtgtacgaatataaaagaatctgatggagggtaaaacagtaagggaagaacgagaagtgaaggcagagagaagaaaatgaaatgtgatacaaggggacgggagaaatagagaccaacagaaaacaaagtctatcgagggagaaaaggaggacggaacagagtaatgaattaatgaagacttatataagattaagtgagagaagaatcccaaatttaaaaatgtgagaaaacaaaaaaataagtgcgaaaaaaaaataaaaaaaatatggttaaaagtgagtcaggagagatgaagtaaaaaagatgctgtgagatatatgaaagagcggtagatttact…	984	ATGTACAGCCAACCTTTTACTCAAAACAGTCTGTACGGCGCTCCTAATATGATGCCCTATCAGAACATGATGCCGCCTCAGGTGTCCCAGCATGGGAACCCTGGAATGATGCAGAACTACGGTAACCCTGGCCAAGGCAGGGGTGGTTTTGACGCTCAAAAGCAACCACAGCAGCTACAGATCGGTCGTCAGATGGTGCAACGCCCGCCGCGGACTCGCAATAACGAAATAGGGGAGGTGAGCCGTGTCATTCATATGCGTAATATAACGCCCAACGTGACTCAGTTGAGCATACAAAACCTTGTGCAGAATTTTGGAAATATCAAGCACATTGTGATGCTTCGGCAGATGAACCAGGCGCTCGTAGAGATGGAATCCACCAAGAGCGCTCAGCAACTG…	654	2264
Tb927.9.8780	tRNA nucleotidyltransferase, putative	-	-	-	-	V	-	0	0	0	5.6965	8.08205	257	TGATGTTGCTACCAAAGAAGGTTAGATTGAGCAAACCTGTTGCAGTGGCACACGAGAAAATATTTGATTTTCTACTTCGTGTCAATGAAGAGCGAAACATAAACGCCACTCTGCGCGTTGCTGGTGGCTGGGTGCGTGATTCCCTACTCGGATTGCACTCGCAAGATATCGACATCGCTATTGAATCAGCTACCACAAGACACGTCTCTGGTGAACTCTTCGCGCGTGAAGTCGCCTCCCACCAGGAAGCGCTTGGG	99	cctcttgcagcttcgtgtgtgtgtgtgtgtgtgtgtgtgtgtgtgtgtgtgtgttaaatagtgggttgggtggcaaacacgaaagtgaagtaatcgtgt	1326	ATGACAGCACGAACAGTCAGCGTGATTCGTGTGAACCCCGAACTATCGAAGCACATTGAAACAGCAACAGTGTGTGTGTATGATACCCCAATAGAGTTCTGCGCACTTAGGCACGATGAGTACACCAGGTCGGATTCACGCATTCCGGTTGTCCGACCAGCTACCACAGTAGAGGATGCCTTACGGCGTGATTACACCGTCAATGCGCTCTTCTATAATCTCCATACTAAGGAAGTGGAGGACTACACTACAGGGTTGGAGGATTTGGACCGCCGCATTCTTCGCTGCCCATTGGACCCGAAGGAAACACTCACTGATGATCCCCTGCGATTGCTCCGCGGCGTTCGATTCGTCGGTCAGTTAGGTGAGTTGGGGTTTGTGTTGGATGAGTCAATTTTT…	-	-
Tb927.9.8810	hypothetical protein, conserved	-	-	-	IV	-	-	1	0	0	14.2585	36.0699	999	GCAAAGTAAGTGTAACGTGCCCTGTACCGAACCCCCAGTAAATTTTCAGGAGGCATAATCATATAAATAAGTGTAAGTACGTGAAAAGAGGTGTGAATTAGGTAAAACGAAAACAAATGATATATGTTTGCAATGCGTTACCGCCTTCTATCCCAAGTCGTTGTGTACATGTTTAGCTCGCTTGGTTTCCCCCATTCTTTTTATTTGTCCACGAAACTCGCAGATTTGTGCACTTACATTACAACTGCTAGGTTTTTCCCCATAGTGATTGCACGTAGGAGACGCGCATATACATTGGCATACTATTGCACCTTCTACGATAAAGTGAAGAATGCTTCGTCGGTCGTACTCCCGTCTTGGCCACCAACTCATTAAGGAGCCATTGGGTCATGAGCAAAC…	70	aggacacccatgtatgtgacttcactcaccgaatgaatggtgctgcgaaattcaacgttttttctcccag	543	ATGCCTCCCCGCAGCGCGAGGCCATTAAGGAAAACAGGTAGCAAGATCATCCGACCGAGGCCGGTTCCACCGCGGGATGTATACGTAAAGGCATGTGTGGAATCCCGTATAAGCCCGAACAGTGGTATGCTTGATATCCTCTCCCAGTACACTGCGTGCACGGTAATTGAGAGTATTGATGTTAGCTCCAACTACCTGGGTGACAAGGGGGCTCTTCCTCTGTTCGCTGTTGTGGAGCGGTGCCAAAATCTGAAGGAGCTCAACCTTGCCGAAAATGGCCTTCGTAACAATGCCATTCGGGCTTTATGCATTACACTGGTGAAACACCCGACGCTCGAGCGTCTCAATGTTTCTGACAATTACATCAGCGAAGGTGCTGCGGTTAGTCTTTATGCTCTT…	-	-
Tb927.9.8820	hypothetical protein, conserved	-	-	-	-	-	III	0	0	0	16.3955	57.1532	11	GTAGGGTACCA	1170	tgaaggaggagaggaaaaaataatgtgttaaaaccacttttttttattttgagacccgttttctatttgccttggcccaaaacggagagcctggagaggatggcgtcgcatgtgcaacagtatgccaacacaagccaggctgtatggcgtggtgtaatgctgtggttctgtttgtttgttttaggcgactgtggaatacccacggttgtggcgcacagattcttttgaacccttatataagaataagagaattatatacatgtgtacacgcgcacttatgcgctgaccgataccgttttttacccacaccaattgaatcacttcacctcttctcatgtttgttgtacgaggcaaagtaagtgtaacgtgccctgtaccgaacccccagtaaattttcag…	3162	ATGAAAGCTGCAAGAAGTAACGGAGGACGTGCTGGTAATGGCTATACCAAGTCGGGAATGATAAATAGTGTTGCTGCAACCCAATCACAGCCTCGCGTTGTATTCACCAATACAGTTACTGCACCATCTGTTCTTTTGGAGAAACTGCGAACCATTTTTTCCGAGGTAACCATCTGTCTAAAGGACAAAAATGCACCATCTTCGGCGGATGACTTTATCAACGTTGTGGAGGACGGGCTGCGTGCATTGAAGGTTGCCAAAGCTGCCAAATGCGAAAGGGTGCAGCGGGAGGCTGAGGCCGACACATCAAACGCGAAGTGTCCCAAACCCGAGCGTTCCGGCACCGATGAACAGGAGAAGCCAGAGCGTGAAATTAGCGGCTGGCTACGCGCTGTGAAA…	-	170
Tb927.9.8850	actin A	-	-	V	-	-	-	not detected	0	0	22.283	32.8094	55	tctccgctcttatttagttttgctttacgtaaggtctcgttactgccataaaata	157	aaaaaaaatttagtataccataggacactttggttacctactttttgcttatttgttattctgattatctttgtgtaatttttttttgtttgatatagaggttcgtgggtgccagtttttcagttacttcctcatttccctccttttttgatccctg	1131	ATGTCGGACGAGGAACAAACTGCTATAGTTTGTGACAATGGCTCGGGTATGGTGAAGTCGGGTTTCTCCGGAGATGATGCTCCTCGCCACGTATTTCCATCCATCGTCGGCCGCCCCAAAAATGAGCAAGCGATGATGGGAAGTGCAAACAAGAAACTGTTTGTTGGTGATGAAGCTCAGGCGAAACGTGGTGTGCTTGCGCTGAAGTACCCCATTGAGCACGGAATTGTGACCAATTGGGATGACATGGAAAAAGTTTGGCACCATACCTTCTATAACGAGTTGCGCGTCAACCCTGAGTCACACAACGTGCTACTGACTGAGGCGCCTATGAACCCCAAGCAAAACCGTGAGAAAATGACGCAGATTATGTTTGAAACATTTGGTGTACCTGCCATG…	4	-
Tb927.9.8880	actin A	V	-	-	-	-	-	0	not detected	0	N/A	N/A	3648	GATATCGGCAGGATGGCGTTGTTTTCGTGCTTTCGTTGTGGTTACATGTACGAATTTGCGGTATCGAACAGCTATTGTAGGAAGCTTACACTTCGCAATGACCACTGCCCTCGCTGCGACCAGTTGACTCTGTTCCGATTCATGAGTGTGAGTGGGATGGTTGGAAATATGCCATTCAAACCCATCGGTGTCCCGGGTCCCTCGTATGCCACACTATGGTGGCGTAAAACTCGGGAAGGAAAGGAAGCATCTGCTCCACTTGATGCCGTCTGCAAGAGCGATCGTTGGTGAACTTTTTGGCTGCCTCTTTCGCACCATTTTTTTGAGTTCGCGTTGTTGTCGAGTGGTGATGTAAAGAAAACTTAAATAAACCCATGTCACCACTTTCCTTCTTTTTTT…	239	caccgggttgtgtggccaaatttgttctgtagttgctgtgagttgacacggctagtgcttatgattttcctcgcgcgtggtgcctgtactcagccctatgccttatatgcaacacatttacgtacagcgcacaagaggagagaagatcacttgaagataataaatatagggttgtaggcatcttgtttaactcaaattttctcgccttggtgtgtcgacatgattgaaatagtgccacc	1131	ATGTCGGACGAGGAACAAACTGCTATAGTTTGTGACAATGGCTCGGGTATGGTGAAGTCGGGTTTCTCCGGAGATGATGCTCCTCGCCACGTATTTCCATCCATCGTCGGCCGCCCCAAAAATGAGCAAGCGATGATGGGAAGTGCAAACAAGAAACTGTTTGTTGGTGATGAAGCTCAGGCGAAACGTGGTGTGCTTGCGCTGAAGTACCCCATTGAGCACGGAATTGTGACCAATTGGGATGACATGGAAAAGGTTTGGCACCATACCTTCTATAACGAGTTGCGCGTCAACCCTGAGTCACACAACGTGCTACTGACTGAGGCGCCTATGAACCCCAAGCAAAACCGTGAGAAAATGACGCAGATTATGTTTGAAACATTTGGTGTACCTGCCATG…	-	-
Tb927.9.8950	CAAX prenyl protease 1, putative,metallo-peptidase, Clan M-Family M48	-	-	-	-	-	-	1	1	0	28.9055	38.1594	786	ACGAGAATGTTTGTTAACGAATATGTATACAAGTACACATATGTAGCGGTGGCTATGGGGAAGTGAAACAACATACATGAGGGGCGGCGGCGGCATGCGCGGTAAGGGGATTGTGTAATACATGCGGTGGGAGGGTGCTAACGCATGTGGTAACACCAAATATCAATATTCCCTTGTAGCGGTTTTTCCGTCAGTGGCCCCGCTATTGGTTGGAGGAGGGAAGGGGTCTGCATGGCGGAAACCTTCCATCCTTTTTGTTCTTGCACGCACGCACGCACACATAAACACACGGCGCGCCGACAGGGTTGTTAACGGTGTCGTGGCGGGTGGTTAGTAACATTTGATGCTCCCACTTCGTGACGGCACCGTTTTCGTGCCCTGGCGTTGCCATAACTATGT…	170	atagctcgatcggtgtttcaccgggacttggctgttgcgattcacccctacgtaaagaaaagaaagaaagcggtgtggtggattggggaggggggaaaggggaacaagaatactggtcattatgaccacgtcatcaacacaatacgtgaggtttttgtaataatagcact	1284	ATGGTTGCGTGGGGTGGGATGACATTTTACGGTACGGCGCTGATCGGCCTCAATGCGCTGGCGCTGTGGGACCTTTACCTTCAACGCCGGCAGCGTAAAGCATACGCGAATGCAAAGATGCCTGAACACCTTGTCGGCGTCGTGGAAGAGAAGGAGTTCCGTACCACTCAGGAGTACGAAAGGGAGAAACTCAGCTTTTCAATCTTGTTGCACGTAAAGGACATTGTCATAAGCAACGTCTCCCTGCTGGCAAAACTGCCCGCCAAGTTGTACGGATCCCTTGGCCAACTATTACCAGGGGCTACGGGCTCCTTTTCACATTGCTACGTTTACGCCGTCGCAACGGATGTGCTAACGACACTCATAAGCCTTCCTTTTGAATACTACTCAACATTTGTG…	-	-
Tb927.9.8990	hypothetical protein, conserved	-	-	-	-	-	-	0	0	0	19.7185	43.7536	65	ctcttcagaactaaaaaggtattccaaagcaggaagaaaaagaagagaacgtttgggattttaca	1087	atgattaggtagtttttgtacagaagtaaactatgaacgtgagagttagaagtgattgtgttttaacgcctcctccctaagcgtctgcgaggtgtgcccacgttgttatagtcgggccattctcgtggcgggggtggtggtttttagacgaagcttcggcgaaggatgtacagaattattgtacctatcaaggtttcacattgcagtgattgtatctgtcaccgttctcacacccccgcatgtcttgcacatagatgcgggctcgccaacgaaggtatatgtgccattgttcttccctttttttgtcgtggtgctatcccaagacgagaatgtttgttaacgaatatgtatacaagtacacatatgtagcggtggctatggggaagtgaaacaacatac…	1038	ATGGCACAAGGTGGTGTGGTGGAGATTCCTCCCGATTTCGTCCCACTCGAGCATGTGCAAAGAGGAATGAAGAACGCCGACTGCCGCACACCCGTTATCCTCTTCGGGGAAGATGGGGATCCGTATCTGTCTCTGTGCAAAATTGCCAGGGAAACGGATAGCGCTGTTTGGTACTTTGACTTCGCAACGACGCAAGACGTTGAACACACGTTGGGCTACATCGAAATAGGCTCCAACAACGGCGACTGGGTGCTCATCATGAACTGCGGGGGGGTTGGACAGCAGGCCTTCCGCGATATAGCGCTCATGGTCTTCTGCCTTAAACCGGAACCAAAAAAGTATCCAAGAAGGGAGTTCTTCAGATTGATCTTCTGCGTTGAAAAGGCATTCGACATTGAT…	-	-
Tb927.9.9000	isopentenyl-diphosphate delta-isomerase, putative,isomerase, putative	-	-	-	-	-	-	0	0	0	11.8748	25.7215	35	cacaagtttaaaagaaagaaacaggtgaagcaaag	258	tacggatgtgtctgtgtaccaaagggtgtgaatggcggaagagggatacatgtgacgagaaatctgggccttcaggtgaacaattttaatgtttgtttcacgcgtctcagaggaacgcgctacccacccaacactggaccattgtatgtcggtttcaaatatgtgtgtttacgagcgggaagttgcttctgggatttattagggttgcagttgaggtgtattcttacgtgaaattgcccagttttccctcacatgttc	1071	ATGTCCGAGTCAAGGAATGCAGACAAGGAAGCTGCAGTTATGGACCGCAAAAAGGACCATATAAATATCTGCCTCAAGAGGAATGTCGAACCCTACAAGAATGGGCGCTCGATATGGGACAAGTATGTTGTACCATACACCGCACTTCCTGAGATCAACATGGCAAACATCGACACACGCTGCTCCTTCATGGGGCGGAGTCTCTCCTTTCCCTTCATTATTTCCTCTATGACTGGTGGTGAGTCGCACGGTCGGACTATAAATATGAGTTTGGCGCAAGCTTGTGAAGCAGAGGGCATTCCTTTTGGAGTTGGAAGCATGCGCGTTGTTAATCGATACCCCGCGGCGGTTCACACATTTGACGTCAAGCAGTTCTGCCCCTCCGTTCAAATGTTCGCG…	-	-
Tb927.9.9010	hypothetical protein, conserved	-	-	-	-	-	-	0	0	0	8.06533	16.8755	69	tattttattgcataagatacaaaggaaaggttggggagaaggaagaagcaggtagtcagcatatggaaa	153	tttggtgctccaaaatttaagctagtggggatggggaagacaagaaaacagtgggatcatcaaacagagaggagtatcactatgacttttcgattataacccacgggcattcattcatgtagtgttggcgtttgaaaatttgggcccactacg	1758	ATGAAGACGAAGGACGGTAGTTGCCTCTCTACTTTTTTTTTTACATCACGCGGTGTCTCAGTGACAGATTCGTTCAACGAATGGGTTCGAAATGCCGCGCACGTTGCCAAAACGAAGGGTGACGAAGCACAGCGGCAGCGTTACGAGCGTTGGGTGATTGCCCTTGTTGAAGACGTGATGCGCATTCACGGCGGTGTCTCTGCAGTCGACTGGGCCACTGTATCGCTAGTCATGCCGCCTGACGCTGAAGACAGGAGGCCGACGATGCTTCGTGGTGGCGGTAATGAACCACCAAGACTGTCAGTGAGAGCAGTGACTTCTCATCATCGCACCGAGTTGTACGGAGAGTGTATGCGACGGATCCCTCAGCCACTCCATCCTTTACTTAATCAAGCGTTT…	-	-
Tb927.9.9020	developmentally regulated GTP-binding protein, putative	-	-	-	-	-	-	0	0	0	5.76814	12.1034	51	ATACCTTTACGGTTTTGGTAACAGACTCGAAAAGTGGGCGCAACAGCAGCG	71	actcgagctcatttgccaggtcacgatttaacttgcatcccgcaggaggcggtgctacaattgtcaagcgc	1125	ATGGGCTTACTTGAACGCCGGAAGGCGATCGAAGAGGAGATTGCCCGCACACAAAAGAACAAGAAGACAGAATACCACATTGGTCGTTTGAAGGGCCAACTGGCGAGGATAAAAACGGAAATGATGGAAAACGCCACAAGGGCCGCAGGGGCACGTGGTGGTGATGGTTTTGAAGTTCGGCGGAGCGGCGACGTTCGGTGTGCTCTCGTGGGTTTTCCATCCGTTGGCAAGTCGTCTTTTCTCTCACGCGTTACAACAACAGAAAGTACGGCGGCGGGTTATGAATTTACGACACTCACATGTATTCCAGGGAAACTAATGCACAGGGGAACCGAAATACAGATTTTGGACTTACCCGGTATCATTGAGGGGGCTGCGGAGGGTAAGGGTCGTGGGAGA…	-	-
Tb927.9.9030	hypothetical protein, conserved	-	-	V	-	-	-	0	0	0	13.5091	15.9384	58	GTTTACTATAAAATGCCTCTACCAACACCCAAAACACACACGATAAAAAAGGGATGAC	506	cataactgcagttgcagggaatggcgttagggctccatgggtagtcggaaagggcgagaagaaaaatgggttcagcagttttatatgtggtaaataaaaaatttaaattcgtgcagtggtgcaagaaggagaggagaaggagccggcagtggaacgtggcctctggagcaacacccatctccaaactggaaaaatccgaaagatgcgcggggcgacacgctgcgttacgaggtcatttgcgtgactgtctgactgtgcccttcggcccgtattcgtcgataaacccgtctctccatctatacttgtgcgtattccttgcatctttttagagcgtgttgtgcatgagttgcgtgcccttaatcctgaaggatgtacttgacccattttttaccgtgttcc…	1218	ATGAGTGAAGACGGCTCCGACGTGTCCGTCCAATCTTTTAGAGTGGGGGATAGGAAAAAACCGGTGACGAGTAACGTTCCGGCCGACTGCCAAGTTAACGGGGAGCAGAAAAATGGCAAGAGCCGCAGAGCACTTCGCGAAGAGGAGCGCCGCAAGCGCAAGGAGGGACATCTAACCGATATTAGTCTTGACGAGATTTCTGTTCGTAGAGGAAACGTGTATGACTTCTACGTTCCAGGCGTTATTTTCTGCGTTAGGGGCACTTATTCACAGTTTGATGCCCTCGAGGGGAAAGCGAGACATCTCCTACCACCGCTAACAGGTGACTGTTGTCAAACCTTCTCAACTGTGGCAGCAGTTACGCTTTCCTCCCTAGGGTTTGCTGTTATGATGCAAGAC…	97	-
Tb927.9.9060	p21 antigen protein, putative	-	-	-	-	-	-	0	0	0	28.4623	55.4564	91	ctgaagtagttcaagcttgtaataaacaaccaagttaacaagagaagagaaaccctcccgtaaattaatccgtagtgtttccgacggtttc	193	tactgaaagaataccaagaaaaggaaatgagcaaggaagaatagactatgaatgtccccctcccacattatcattatcacgattgcctcgctcatggaccgcaacgtgtgagcttgactgagttctttctcatatctgttgctggtgtcatttcccggtttgttcctgcacacgtccattgtgcacagttggt	573	ATGCCTGTCTGCAACAACGACTCCCAGCTGATTGGTTTGGGCGTTTCCGTGACGTTGGCTGATGATACCACCGTGAATGGTACGGTCTACACGTATAATTCATCCGAGGGGCTTCTTGTTCTTTTTCAAGGATTCTCCGGCAGCAATCCAAATGTTAAGATCATCCGAACTCCCTTTATTAAGGAAGTGACTGCCCTTCGCGACAACGAGGAAAAGCTTCCACCACAGTTGGAGGCGAAAGCGCGACTGCCATCCATGCAGGCAGCACGTGATCGATCCCTCTTCAAACACGCGAGCTCACAGCTGCGGAACGCCAAAGACAAACGTAATCAACTTCTACAGACCGATGACCAAAAAACACCGATCGCTGCACTGGACACTTTAATCAAGTTGGAACGT…	-	-
Tb927.9.9080	hypothetical protein, conserved	-	-	-	-	-	-	1	0	0	9.52773	22.5282	51	tagttttagttcgtaagttgagtgcacctgcatgcgttaacaatacatcaa	340	tactaatggggttggatgaaaaggaggggaaccccaatgaagaaaggaactgggagtatctttacattttacacacaagttaagggtcgaagcacgttaacaatatttgaaggaagatgaaagaagaaataaaggaaaggcgaaaaatgaaacagcaaccaaatcaatgtggttgggctgttccgtttttgcggcatggatgtgcggctcgtacagttggtgtggcacgtgtgcgacaatgcaagcttttttgttgttggttccatccacgattttttctcctccttttaacagacttcttttcgggatcccttgttcgacagtattgtatgccgctcac	762	ATGTCGCTACTCAACACTACTCTTCAAACTTTAGTGGTTCGGCTGAGGGACATGTCGGGGAATGTGACGCAACAGAAGCTCCACAACCGCGTGTTTGATGCTTACGAGGCGAAATCTCTTGTCTTTGAAGCCATAACACCTGAGCAGCAGACCGTAATGCGGCAATACGGGGCCATCCCTCCTCAACACCCCGTAGGTCAGCCGCTGCTCATTGACGATTGGGCTGAACTGGTAAGCATTCACAAGGATGATAACCTGTATCAGCTTTTGCCACGGCGTGCGAAAAGTAACGCCAGCTATAACACAATGAGGGCTATTTGCTGCAGCGCAGGCTCCCCCTTCACAATGGATCACCGAGTGGATCCCATAGACTATAAATTTGTCTTCCGGGCCGCGGAT…	-	-
Tb927.9.9090	hypothetical protein, conserved	-	-	-	-	-	-	1	0	0	6.89141	8.32101	128	ATCACCTGTAAACACATGTAAGCACAAGGTTTGGCGTCATTTCCTTTTTTTAATTAATTTTTTTTTCTGGGTTTAGGTTTTTGTGTATTTATTCGGTTGTTGTGGGGTAGGGATCCATCAATTTGAGG	207	attgcgaaatcattggggtggtggtatcttcagttgtgaacttgaaccacaaataaaaatgagaggggaggtggttttcgttgttgttgttgttgctttacctccgtagctcgaaaggaggacggcattgaggtgccgttccacaacctattcctcccacttttcatcttgcccttcccgaccatcttgcaaaagtgaaaaataatt	1089	ATGGGAAGCCAGATTCCGCAACAACAACAACAACAGCGACCAAGCATCCTTTCGTACAATACGGGATGGTTGGCAAACGGCGTGTCATGGAGCACGAGAGAAAATGCACCATTCCGCTTTGCTGTTTCATCGTACATACAGGAATTTAAGAACTATGTGGATATTGTGCAAAAGAATGATGAGGGGGAGTTAGTTTGCAGAGCAACGTGGAGTCACAGCTACCCACCAACGAAGGTTATGTTTGCCCCTCCCAAGGCAGGATCAGATCTGATCATCACGACGGCAGATTATATGCGACTCTGGGAAGTGAAGGAGGGGCCTCCAGAAAGCAATGAACGCAGCGATGAGCGACACCGAGAGGTCGATGATCCGCGCCGCGTTCCATCAAAAATGGATCAT…	-	-
Tb927.9.9100	hypothetical protein, conserved	-	-	-	-	-	-	0	1	0	78.903	111.888	91	ATACATACATACATACACGGCTTCTTGCGATATTGAAAATAGAATAAAGTGAAGCTACGTTACTTTGTGCAGCCAGGCCAGCAAAACAAGG	480	agagggggaaaaaaagaaaagaaaagcggaaatgaagatgaaaaaaaaagggatatggtgggattagggagtgagacggggagccgggtctgcacgccgtatccataagaaaggaacgggaactctattctgtgggtaagtgaggaaaatgtaccctctttctttctgcttttttttgttgcaagaaaaaaaaatcatgtaggtgcgtgttgcagtaagggaatagagaaaaagagggtactttttttttttgtgaagtgacagtcggggaaccctttttgtttattttctttcctttcctgttttcgaccacatcaattggcctttctaccattattgttactgcagtgctgcaaaacagcattcagtcctgatgtttagcacttctttagattgcgc…	255	ATGTCATACCAATCCAGCGAAGCGAAAAAGGAAGAGTTCCGCAAGTACCTTGAGGGAAAGCAGGTGATTGACACTCTCACGCGTGTGCTCGTTAACCTCTATGAGGAACCCGAAAAGCCTGATGATCCGGTTGATTTCATTAAGAAAGTGCTCGGTGGCGCCTCCACTGCGGATTACGAAGCGCTCCAGCAGGAGAACGCGTGCCTCAAGGCGGAAGTGGCAGCCCTCAAGAAACGGCTGAATGAAGAGCACTAA	-	-
Tb927.9.9120	tRNA (guanine-N(7)-)-methyltransferase, putative,methyltransferase, putative	-	-	-	-	-	-	0	0	0	8.03058	12.8672	224	agcattctgtgggtgtgcgtgcgtgtacgcacgaatgtttgctgcttctgccgaccctgttccattgtgaaactgcatcagaaagagcctctcccgtctgttcataccacttaaaaaaaaatgcttcattccccttctttgcattatattttacctccatacagttcacccacccatccgaggtgtagttgttaaccctcccccttcctgacttgagggttgta	934	ctgttcgcgtcgattttgtaatgttgggttaccgatgcgtccgttgatgttgtggagcgttggatgatgcgagcgtcgtttcctcacgctaacttggttaagtttgctttgtgcgtgcatgcgcattctcactgttttgccacccccctgtgacacttttcgtgaccttatgcatctaactgcccaattcctcttttgttaaggagtaccgttaatcaatgcacgcggagtgggacgcgacgtggtacttcgttgctcttgtcgctttagcgcacattatcgctgtggtcatcgtttttatgtgcatgtgcaaagcgcagccgaagaggcacgcgggaggaaacaagcaaatgctagcagccgtgaaggcaattggccgaaaggaagactagcattgtt…	735	ATGACTTCCACAACACAACCGAAGTGGACGCGACTACCGATACGCACGCGACCTCATCGTAACCCACTCGCAGAAAATAGTGATAACCATCCGGATTGCCCAGCAGAACTTCAGGAACAATGCACCACGCTTTTCCCGGGAATGGACAACCCGGTGATTACTCTCGTTGATGTCGGTTGTGCCTTTGGTGGAATGCTCTTTTCACTCGCACCGGATTTCCCTGACATGTGTATGTTGGGGCTTGAGATACGTCCAAAGGTTGTGGAGTTTGCGCAGAATAAAGTAATGAAACTGCGCGAGGGGGCGGCAACCGATGGCACTTCGCACCACTACCGTAATGTGTGGTTTGAACAACTCAATGTTATGAAGTTTGGATCGAACTGCTTCAACAAGGGGCAA…	-	-
Tb927.9.9140	hypothetical protein, conserved	-	-	-	-	-	-	0	0	0	4.07939	NA	83	gctttagggaaaacaaattattaagcgcgccccagaatacagtaaatccaattatagagaaaaagagagtggtttcctgcggc	337	ttaaaggcatcagtttttttgttgttttctttttgtcgcgtgcttggcctccgagttgtagaggtaccatccccacgggcacctgttcacattgcgggaccaacccacagattcctaatgtgccgggcactcggagacttttggaacatgtttgtttatctatatgctgatacgttcaagactgcgtatagtgttttcattgctgtgtcaacccctcatattttgtgtcagccctcttgctgtgttgtgtggaggtggcttgttttgcttctaccaccttattgttcctttttcaacctgttgctcacctgatttgtctcaccaacaccatatatag	1281	ATGTGTATTTCCGTAGCTTCTTTTACATCCTTCTGTTTGTTCTTCGGTTCAGGCTTTAGGGAAAACAAATTATTAAGCGCGCCCCAGAATACAGTAAATCCAATTATAGAGAAAAAGAGAGTGGTTTCCTGCGGCATGTGTGAGGTTGACACTACCAAACTTTTAGAAGAGCTGCGAAAGGTCAAAGAGAACCTTTCGGAAGTTATAGATGAATGCATTTTCCTAGAGAACCAATGTGAAATGACAGAGAAACGACTAAAATCAGAACTTTTGGACCGCGACAAGCGCATAGCCGACATATCTTCTGCACTGATGGAAATGGTGAAATATACTTCACTTCTGGAAAGGCAAGTCATTGCATCCGCGTTCACGACTTTGGGCTCAGCCATGAAGCGGGCA…	-	-
Tb927.9.9160	hypothetical protein, conserved	-	-	-	-	-	III	0	0	0	15.3136	8.15159	58	ttctctctgttctccaggagggagcgaacatcgacggcaaggtctcgtaagcttcacc	754	aacggcgtaggaatgcactctaagatacgacaacttcacaggggaatacaaaagcgacttttcccgttttctctcattaatgaggggggaacgaaccatcatttttgtttgtttgaccgcgactctgtgttacgttcacagatttttgctctaattgatgataacaacttcagtgccctccccccccccttcccttttcctctgtggcatttctctatcaaaactcagactgcaaggaaggttgttttgacgtgtacctgtttgtagttcccccctagcctgttgagcataaccaaacaaagttaagtgcgtgcgcgagaagtatgatgtgggcgcgtctatacaggtgtatcgcaggtgaaattctcaaagagtaacgtcccttgtgaaaaatcggta…	1860	ATGGCAAAGGACTCGGAGAAGAGCCCTATGAGCCTCCATACTGGGGATGTGTTACTGATGGACCGCAACTGCTGGGAGATGCGGCATCCTCTAGGCATTGCGATTTGCCTTCTTTCGAAAACCGAGAGCAGATATGACCACGTCGCAATGGTTGTAAAGTTGAATGACGGGGAAGTGGAACGAGGGAGGGAGAGGGGTATTATCAACCCAAAGGACCCCTCTTCGCCTTCTGGGACGTATGTCGCTGAGGCAAATCTCAGTGGTTTTTCCCTCCGTCCCCTGGAGAACCGTGTCGCAAGGTCGTCGTCCAAGCATATAGCCGTGCGCCCACTAAGCATGGGGAGTGACATGCATAAATTTGAAGAGTACGTGCAGAGCCATCTGCGGGATTTTCACAGT…	-	103
Tb927.9.9180	hypothetical protein, conserved	-	-	-	-	-	V	0	0	0	4.25796	11.3322	156	TTCTCTTTTTTTCTTGGTGAGAAAGGGGGACGCCTTTCGACACAAGTTTATGCGTAACCAGGTGCCTATACGTATGCATACACATGCAGGTGTTGTTCTCTCAAACGACCCCCTCCTTCGCTCTCAATCTACTACCCACTGACAGTATTCACTAGT	778	agttactgctttgatgtgcctgtcggttggaggaatataaaactctgtgcccatgtaaacccaacccatttgaacgatttggaagcagtaaagtaaatcgcgcatgatcgcttacacgacaactatgtaaggacaaggacaaaagaagtaggatgagcgtaaaggaatagaagcgttgaagtcgtctctgcacgtgtttgaaacatttacctcagctttcgcccgtccttcagttttgtaacgtattgtttctcctttatgatgttttgcatggcttacgaacctctccttgtatatatacgtacatatatatatatatatatatatatatatatatttgtttatttttttctcggtagcattatgtaaagattacggtaacgtcacacatagatcatt…	1032	ATGGACAATAGGCCGGCGCTACAGCCGCGTGAAGTGAAGTTTAGCGATCTTGTACCATCAGGTGGTAAGCATGGGAGTGCGACGCCTATCAAGGGGGAACGTCGCTGGTTTCGCCCAGCACCGCAGAAGTTCACCACGCACGCCGCAAAACCAGCCAAAGTGTCGCATGCTGATGGCTTGGAAGGTGAGAGTGATCAAGATGAGGAGCGGAGGCGTAGTCGAGTAAGGGCTCTGCATGAAGCGAAGGTAGTAAAGTTAAACAAGGCAAAGGCATTGTCAAAGTTGAATGTGCAACCAGATACCCAATCGACCCCTATTGAAATATCTGGAAACGCTGTGTTAGTGGAAAACGGGAGCTTTAACGCTGTTTGTGCTCTCTCTGTACTGAAGGACTGTGTA…	-	424
Tb927.9.9210	60S ribosomal protein L37, putative	-	-	-	-	-	-	1	not detected	0	N/A	N/A	65	AAAATAACCAATTACGCTTTTCAAACCGCCAACTGAAAAAGGGCCCTTGCTGATCGCTAGCGGAG	204	ttgaagaaaagattatgcgatctgaaagcgggttatgtagcctcctggtggttcgcttttctatgtgatagctggtcaatggtaaatcagcattatggctttctgatgcgacgtttatttatctgtttgttgtttcactttttctctttgtttccctgaggtgctgcctctttcgttcttctgtcggcagtgtgcaaccacgtt	255	ATGACCAAAGGTACCACATCGATGGGGCAGCGCCATGGGCGCACGCACATCCTTTGCCGCCGCTGTGGCCGCAACGCTTACCACGTGCAGTGGGAGCGGTGTGCTGCTTGCGCCTACCCGCGTGCTCAGCGCCGGCGCTACAACTGGTCAGTGAAGGCCATCAAGCGACGCCGCACTGGCACAGGCCGCTGTCGCTACTTGAAGGTTGTCCACCGCAGGATTAGGAACCACTTCAAGACCGACATCAAGGCGTAG	-	-
Tb927.9.9260	hypothetical protein, conserved	-	-	-	-	-	-	0	0	0	15.6121	34.541	84	CAATATCAATAATAATAATAATAATGAGTTAGTTGGCACTGCTCCTGTGTAGACACACTATAGGGTAGACACAAGAGGGAAAAC	481	tcacctcctttcttcagcaaaccttcccccccaaaaaaaaaatatatatatactcagttatgtggtcagtgactgaaggaatgagcatagcggagggggaagttttaaagggatctggtggcaacaaaaaacgggggtgctgtccatgcatgtgcacccacaaatatataaaaaaaggagaagcctacctttgaagatggcacgggtggacacgacggaccgcggcgggcgccgcacacacttctttcgaatcgcaatgagaaacaggaaggaacgagtgcgggatgaattaaaccatattgctgagccacggggtggcagaggtaattttctttcttttttgtgcgtgtgccttttcctttacttccaagttttcgtttttttatttttgtcgttgtc…	495	ATGTCCGATGACGATGATGATGTGGTTGTTCTCCAGGTGTGTGCCAACAAGCAGTGCTTAGGTATTGAGGACCTTCAGTTCGATGAGGCGATGGGTGAAATGTACTGTGCAAACTGCAGGGAGCTTTACAATCGCGCGGCACAGGAAGGTTTTAGGATTTTACTGAGCCCGGAGGATGTGGTTCTCGTTCGCATGATATTCGACCGATTCGATAATGGAAAAGGTTACTGGACACATGATGACTTTGTGCGCTTCCAAGAAAGTACCCTACAGGATGTTGAAACGGACATTAACAGCCATGAGGCACTCAAGGAGTTCTTCAAGGACGAATACGACATCGAACTCACCCCAAGTAGCTCCGGAGAGTACAATATTCTACCCGAAAACCTGGAGGAGATG…	-	-
Tb927.9.9270	hypothetical protein, conserved	-	-	-	-	-	-	0	0	0	15.1432	15.719	61	gaaggtggggacgtcggcacattgaagggtttattgtctccactcttctggaaaaagcatc	164	tggcaacctgatgaatccctttgagcgagcggttgtgcgtgcacaagtaatatgcgcataggtattcgccaagacagccacagatgctgaaaaaaggaggttaatacgtgaacagaacggtgtgaacttctcggttttggcttccccttggaacgtgttccttc	1548	ATGACCTCACCCATCGCAGTGGTTGAGAAACTCTTAGCAGATACACGAGTGTGCCTTAAGATTCAGCCACGGAATGCGTACCAGGCTGAGGGTGCTTACATGTCAAGCATGGAGCGACTAAAGGAGGCACGAGAAAAAATTAGTGGATTCAGCGGTGAGTATGTTGATCGTTTACTCAAGGAGGTGGACGAATTGGAGCGCGCAGTAAATGAAATGATACTTGCTCGAACAAACTCCGTTGAAACCCTCCTTGGCGTTGACTTTGGGGAAGAGGAGGGGGAGGATGGAAATGATGAGGCAACCCTTGTCGCACGGGAACTTGAAAAGAAGCGCGAGGAAAAGAAAAAGCGGTCTAAAGCAAAGGCAAAAAGCAAGAAGACGGAGCGCAAGGGGAAAGAG…	-	-
Tb927.9.9280	hypothetical protein, conserved	-	-	-	-	-	-	0	0	0	7.66702	18.8365	29	GTGTCAAGGTCCGAGGGGCCACATGCAGT	150	atggaagcgtggtgctgtgtcgatcgtgtgaataaagtggacgcaacaccttgctcggattcagaccttcttaagggcgttgtcagctcgtctatacaggtatttatatcagtgttgtgttttgatttgttttgttttgaaagcaaacgc	1701	ATGAGCAACAACCCATACCTTGCGCACTACTTTGGTGAAACCCTGGAGGACAACTTAGGGGACGTAGCGTATGACGCTGCCGCGAACTTTGCGTACTTTCCCAACGCCGTGCACATGTCACACCGTGTGTTTCGACCGTCTAAAGTGTATCAGCCGACGCCCGAAGTGTCTGGTACAGGCGGTGATTTATTACGCTCAGACGGAGGATCTGCCGCTGATGTATTACAGTCAACACCTGCAACAGAAGGTGCGTATCCATCATCCACACTGGACATCCCCCTATTGCGAAACTATGTACTTGATAAACCTCCACGTCCCGAGTCAGGTCCGGAGGTTCCAACGGATGGTGATTGTGAAGTAACCCACCTGCTACGCAAAGACTTGTTGGAACCAACGGCA…	-	-
Tb927.9.9290	polyadenylate-binding protein 1, putative,PABP1	-	-	-	-	-	-	1	1	0	22.6189	66.8439	373	CCGCAATTTCTTTCTTTACAGCCAAAACCTCTGTTGGATTGCGGTAACTGATAACTGAATAGGCAAGGTTAGCAAGTTTATTTGCCTTATTTGTCTTCAACCTTACGTCGTTATTGGTGTTGTTGTTTTATTTTATTTTAGTGAGAACACTTTCTCAAACCATAAGTAGTCGAGTAATAAAAAGGGTGGGAAAGAAATCAAAGTATATCTCTGCTTAAAAGGAAAGGAGTTTGTTTTTGTTGTTGTTAAAGATAAAGGTACAAGTTTAGCTATACGTAACTCGCAAAAGCACACAGCAGGAAAAAGAAAAAAAGAGAGGGAAAATTAGGTTAAATAAAAAAGAGTGAAGGAAGGGAAAGAAAAAAAAAAGGAT	488	agttgattttgtgagtgaaagtaatatatgaaacgaataagcaaaaacaaaaggtaaaagagagatgtgataatctgattaaatgaagtcgatatgaaacgtgctcggggctgtagcgattcaaaaagcattccctgtgttattagtagcggaccgataatttatacactgatgttttatccctcaatcacgttgcctagagcaggggagatatttgagaggaggaagagggatgggcagaagtgactcgaagggaagcgaaaaaggagagagagaaacactaccgagaggtagtgaagagggagaaataatgcaaagagaggtagggagattggagtactactgctaagtggtacagatagcaaagtttgaacccccatcttcattttagcttacgct…	1701	ATGACAATCGCTGCACAGGGGGTTCCCTCCGGTCCCTCCGCCACGAAGCCGCTACAAGTGGCTTCATTGTACGTTGGCGACCTCGATCCTGCTATTAATGAGCCACAGTTGGTGGACATCTTTAAACCGTATGGAACTATTCTCAACGTCCGCGTCTGCCGTGACATCATCACGCAGCGCTCATTGGGATACGGTTATGTGAACTATGACGATGTGAATAGCGCGTCGAAAGCCATGGAGGAACTCAATTTCAAGCGAGTGGGTGAAAAGTGTATCCGAATCATGTGGCAGCAGCGTGACCCAGCACTGCGGTACAGCGGAAGTGGTAATATATTCGTCAAAAACCTTAAGGAGGAGGTAGACAGTCGGGAATTGAGTTTGATATTCAAGAAGTTTGGT…	-	-
Tb927.9.9300	hypothetical protein, conserved	-	-	V	-	-	V	0	0	0	21.9351	NA	250	CAACCGAACGGGCTTGTAAGTCACACAACTCTACCCCCCTTTCTTGTACTTTGGCTGCCTCATCTTTGGTTGAATTGCGCAGAGTAATATCTTTCATGTATTCGCGTTCCCCCGCTGCTGTTTTAACGCACACGTGAAGGAAACTGTTAGGTAAAAAATACTATTCACTTAGAGGAGGCTGCAGGGCTGAACCCAACTTAGGGAAGTAGAAAGTAGAGAAAGTGCTTGTGTCAAATTTTTTCTTTTTGGA	2393	gaataatgcttttgatagtgatggtgatagttatagttaaaaaaaaaagagcggggagttttcaggtacagtggtgccgccatgacggtgcgtcaccttatctccccatctttctttcctttctctatattcctttttcatcttttttttggttattatttcgtcttgttcttctaacaacgatagtacacgtgctacacgggagggaagagcaactgattacacttatgtaaatttttgtcaaatctacacacggaaggggtttcattacgtgatcactcggttatgtacatgagagaagcatgagcgaaaaggtccgacgcattaaagtggcctaggctactttttcactcctcgggcggcgttccttaactttgcttattttctctttatttttgt…	1449	ATGGCAACGGCACACTGTACGGAGGTAGCAAAACCTGTGGTGTCGCTCTACTTTGCGAGTATGACGGCTAAAGAGGTGAGCAAGAACATGAACAAGCAGCACGGTGTACGAAGGGAGCCCCGAAGCAGTGGTGAAGGTATCAAACTACGTAAACTTGCTGTAGATGAAAGTAGCGCGATGCGGTCACTGATGAAACGTGCAGCTCCCGTTTTTGCACCCCGTTGCGGCATGCTGCGCCCGGACAAAGATGATCTAATGGAAAAGGAAAGGGAAAGGGATCGAGAGAAAAGTCCTTTCGAAGAGCTGCTGGAAAGAGGAATTGAGGAAGGAATAGCAAAAATTCAATACATATCAAAACTCTCACCTGAGTCGGGGGATGCAGTGAGGAAAGGGGAAGAT…	1638	1474
Tb927.9.9310	hypothetical protein, conserved	-	-	-	-	V	-	1	0	0	6.2127	21.2021	431	ACACTTTTCTGAACGAAACTGAATGCGTACAGTTGTGGCACCCGATATATCACTTTGGCTGATGAACTAGACCCTTTGGTCATGTTGTAGCCATCGGCTCGGGACGTACACTTTGCCCTCTCCATCTCTTTCTCTGCAGAGCCACTTGCGGTCGTTTGTGACAGATTTTCTGAGCATTTGGCTCCCAGTTCCTGTAGGTATATCCTCTTGTCGCTTTGTTTCCTCCGTTTGTTGAGCGGAGAGGAGGATAGTTACTAGTGGTATATGCTGGTTTGGTACGGCAACACTACTTCTCCGTTGCTCCCCCTCCACCGACAAGTTACTTTTCTGCTCTCCCTTATTTTTCCCCCCATCTCCTCCGATTCGTAGCATCAAAAAGGAGGCAAGCGTGTGAGGAGG…	102	ctaagacaccaatcaccactttcttctttttttcacatatatgtctgtgtttaacgtttgcgctcgtcggtgtcagcaaccgaacgggcttgtaagtcacac	2901	ATGTTGCGAGGGTGGCATCCGAATTCTTCAGCCATGCAGGTTGGCATGCGGCACATAACGATTGGTGGGCGACACTCCAGAGGGGGTTTTAGGCAACCACTCGGAAAACACCCACAGGTGAAGCAGGGCGCAGTGGAAGGTGTCCCGCGGCGAATTCCCGGCACCACAAAGGTCACCTACACAAATAAAAAGGGCCGTACCTTCAGCTTCTCCGTCCCTGTGTCGGAATTAACGCACCCACAGGTGACGCTAGAGAGCGCGGCGGGAACATGGAGGGAGATGGACACAAGCTTCTGTGAACTGGGTGACATAGAGGACGATATGCCGTCGCCGGTGGATGAATGCCTTCGAGGAGGGAGCTCTCTCGATAAGCGCCTGATTCAAGAGGTTCGGGAAAGG…	-	-
Tb927.9.9320	protein kinase, putative	III	-	-	-	-	III	0	0	0	10.0668	35.1705	4828	CTCTTTTACACGCATGTTTTGTTTGCATTCGATATTTTTCTGATATTTCCCTCCCCAAATGAGATGTAAATGTAATGCACTGCTAATCGTTGTGTGTTTGAATGTACTCAAGTTGATTTCACCGAATTTATTTTGTTTCACGTCTTTATTTTTCAATTTAATACATTTCCATTTCCACCTCTTTTTTTATTTTGTCGTTTCCGCAAAGTGGGAGCTCATCAACACGCCAAAACGTTCCCCTCACCCCCCAGATACCGACATCACTAAAACTCCCGCAATTATTATATTTACACTAATAATAATATGATAATAATAATAATATGTTGTTGTCGTAAGTGTTATTGTCATTATTTAAAGGGGAAATAAAATTTAATTTTCTCTCCTTCCCCCTTAAGAGCG…	734	tttcgtgttgttttgtggtttgttactgctccctttaggtcaaaccgggaagtttccgcctaacggtcggttaccgtaatcttatatctcgtttcgtgctccacggtggtttaaccgttgttagtctggtaacgggtgtcgaagctcattgcgatgcatttgcccacttctgaagcataaggtttagccattcgtacagtgcgttgtccttgaaccctttgtttttgtttcgcatcggtatcagggtaacgtttttgctcctttgttgttgctttccctagtgagtgaatgatcattttggtgtcgtcacgcatgtgagtttctcttactgcctgttggggtcatcacttaacatctttcacttttaatgcggtggtacttgtatacatttgtatctat…	1095	ATGCAAAAGTACGCAATATTAGGAAAGAAAGGAGAAGGGACGTTTAGTGAAGTTCTCAAGGCGCAAGACGTAGAAACGAAGGCATATGTAGCGATCAAGTGCATGAGAAAACCCTTTCAGTCGAAGGAGCAGGTGAATCGCCTTCGCGAAATTCAAGCCGTCCGGCGCCTGCAACCCCATCCGAACATCGTGCCGCTTATCGAAGTGATGTTTGACAAAACCACAGGCCGTCTGGCACTGGTATTTGAATTGATGGACATGAACCTATATGAATTCATTCGGGGGCGCAGGCACCAATTAGACGAACATTGTGTCATGACCCTCATGTACCAACTGTTCAAAGCACTCGACCACGCCCATCGCAAAGGCATCTTTCATAGGGACATAAAGCCCGAGAAT…	-	467
Tb927.9.9370	hypothetical protein, conserved	-	-	II	-	V	-	1	0	0	NA	NA	51	ttaactccattcaagccagcacaaccaacgaaacaccaagagactagcgtt	2997	ggtccccatcgcctgacagtccccaccgaaactattgatgccgttacctgcggcatcgctcttaattgattctctgatacttctgcagttggtgcacgttgcatttcacacttaccgccactattcttcacttttcattcctgagttcctccccgttgcacttcactgctcattttggtggcaccttttgagggtcgggtcgtggaagaaagggattgaaaggaggtggtaacaattgcagtagtggacaaatggaaggaagaaggaagtaagagcgaaaaggttaggagagactgcggtgacgggggaaacgggtcgaagtgggaagttagcgaaggatgggggaaatgaagaaagagagaatataacaaatggaagtgggaaaggagggggaaagaa…	924	ATGTATTGTGTGATTCCCGTATTTATATATATTTACCTTCGGGTTTGTATCCGAATAATTTCGTTACTGCAGTTTCTTTCTTTTTTTTTTGTCTGGAAGTTAACTCCATTCAAGCCAGCACAACCAACGAAACACCAAGAGACTAGCGTTATGGTCGCAGCAGCTGCTAACCAGTTCGTCGCTCCACCTGCTCTCGGCCGTCCTGTGAGACGTTACCATCATGACCCGTATTCGGCCTGTGTGTTGGAACCCATCGCCACATGCTCGTCACCGCAGCCGCTCCTTTCATCCACCACCACCGCCAGCACCTCCGTCTCTTCACACAATAAAGCGGTAGCGGAAGAAAATGAGGTGGTGGGTGGTAACGGACTACCAAGTCTTTGCTCTCCCGATGCGATG…	1524	-
Tb927.9.9380	phosphatidylcholine:ceramide cholinephosphotransferase 2, putative	-	V	V	-	-	V	0	not detected	0	N/A	N/A	360	ATAGTTATATTGAAATTTATCGTTGTGTTACTGTGCACATTTGACCGCAGTATCTGCCATGACAACGTGGTTGCTCTAATGAGGTACTCTTTGAGGGTTTTCTTTTACAGTTTTGATAATGTTCTTCTCTACTGGATATGATGCTGGCGAGAGCCATAAATTCTTAATTTACCACAGAACAGGGATGATGCCAAATAATCCTTGTTGTTTCCTTGTTGTTTTACCTTTGCTTCAACAAAGCAGTTATACCATGTGATTTGAATACTTACGTTATGTGAGTTATCACCAACAAAGTATGCTACCATAATGATTAGTTACCCTTTCTTCTCCCTCTCACCACCAGGATTAGTACCACCACCA	531	ttgtttcatatatatctatatagctttgttttactttatattgagttctgtttgttatgttttttttacgtaaatgtttgtgacgtagattggtatatcttttgaaggtaatgttttccttgttgtattcctttgctgtttgttgttgcattacttttctgttgttgtttcctgtggtttcctttatctattatttttttgtatgtatatatttatatgtgttgtgtatttggtagcgaagagggttgacatgtgtgatttgtttctccacgcaattgagtaattttcagggagcaatagtaatttttttaaaagaagtcaattttagcatcacgtatcagattctccttttaagtatatttattttgtgacaaggatggtactctcctcttgctgttg…	1044	ATGGCTGTCCCACCAGTGGAAATGTATAGTGGTTCCTTTTGGAACAGAATGAGGAAACCCTTGCCATTACGAACGCAAGTCATTCGATTCACAGTTGTATTCGTAATCGTCTCTTTCATCCTTGCGGTTGCGTTGCAAATCACACATGAACGTATGCCGGACCCCAAGGTGACGAAGCCGCTACCAGATCTCGGTTTTGAACTTTTGACGAAGGTACCAGGTATGTATGTTCTTGCAGACTGCTGTATCGGTTTCTTGAATATTCTGAGTGTTTTCACCGCTTTCAAACTGTACCTTCTTCACCGGCATTGTGTGGGGTCGGGTGAACCAGAACTCCCATGTAACATTCCCGGTGTGAGTCGCTTCTTTTTATCTGTGTGGTTATGTAAGGAGAATTGC…	355	134
Tb927.9.9390	phosphatidylcholine:ceramide cholinephosphotransferase 2, putative	-	V	-	-	-	-	1	not detected	0	N/A	N/A	360	atagttatattgaaatttatcgttgtgttactgtgcacatttgaccgcagtatctgccatgacaacgtggttgctctaatgaggtactctttgagggttttcttttacagttttgataatgttcttctctgctggatatgatgctggcgagagccataaattcttaatttaccacagaacagggatgatgccaaataatccttgttgtttccttgttgttttacctttgcttcaacaaagcagttataccatgtggtttgaatacttacgttatgtgagttatcaccaacaaagtatgctgccataatgattagttaacctttcttctccctctcaccaccaggattagtaccaccacca	1220	tggtgcctccccctgtggaaaggtgaaatcagtaaagtgttgttaataatgacggacctgttgttgaaaagtcgaaaagagaggaaaacaactttgttcgtctttaagatgtcatttctctagtagtaggtgtgcttatcttcctttcttgtgtgaaaggcgagcaattatctattcattgttgttgctgtttttgttgttggtatactaccctttgtcttgctgcttatatggtcaaaataatgacacccagaaaggtgggcatggtcttggatgaggcatgaaggaatgtctagcatttctgacaagattaatggaaggatgcgccttatcttgctagcgggatagttttggtaactgcactaatgaaacaagcaggccgtacacctatggccctca…	990	ATGGCTGTCCCACCAGTGGAAATGTATAGTGGTTCCTTTTGGAACAGAATGAGGAAACCCTTGCCATTACGAACGCAAGTCATTCGATTCACAGTTGTATTCGTAATCGTCTCTTTCATCCTTGCGGTTGCGTTGCAAATCACACATGAACGTATGCCGGACCCCAAGGTGACGAAGCCGCTACCAGATCTCGGTTTTGAACTTTTGACGAAGGTACCAGGTATGTATGTTCTTGCAGACTGCTGTATCGGTTTCTTGAATATTCTGAGTGTTTTCACCGCTTTCAAACTGTACCTTCTTCACCGGCATTGTGTGGGGTCGGGTGAACCAGAACTCCCATGTAACATTCCCGGTGTGAGTCGCTTCTTTTTATCTGTGTGGTTATGTAAGGAGAATTGC…	-	-
Tb927.9.9400	phosphatidylcholine:ceramide cholinephosphotransferase 2, putative	-	V	V	-	-	-	1	not detected	0	N/A	N/A	360	atagttatattgaaatttatcgttgtgttactgtgcacatttgaccgcagtatctgccatgacaacgtggttgctctaatgaggtactctttgagggttttcttttacagttttgataatgttcttctctgctggatatgatgctggcgagagccataaattcttaatttaccacagaacagggatgatgccaaataagccttgttgtttccttgttgttttacctttgcttcaacaaagcagttataccatgtggtttgaatacttacgttatgtgagttatcaccaacaaagtatgctgccataatgattagttaacctttcttctccctctcaccaccaggattagtaccaccacca	1391	ataagaaaaatcattgatggtgcctccccctgtggaaaggtgaatcagtaaagtgttgttaataatgacggacctgttgttgaaaagtcgagaagagaggaaaacaactttgttcgtctttaagatgtcatttctctagtagtaggtgtgcttatcttcctttcttgtgtgaaaggcgagcaattatctatttattgttgttgctgtttttgttgttggtatactaccctttgtcttgctgcttatatggtcaaaataatgacacccagaaaggtgggcatggtcttggatgaggcatgaaggaatgtccagcatttctgacaagattaatggaaggatgcgccttatcttgctagcgggatagttttggtaactgcactaatgaaacaagcaggccgt…	972	ATGGCTGTCCCACCAGTGGAAATGTATAGTGGTTCCTTTTGGAACAGAATGAGGAAACCCTTGCCATTACGAACGCAAGTCATTCGATTCACAGTTGTATTCGTAATTGTTGTCTTTATCCTTGCTGTTTTGTTGCAAATCACACATGAACGTATGCCGGACCCCAAGGTGACGAAGCCGCTACCAGATCTCGGTTTTGAGGTATTGCACAAGTATCCTTTTTTGTTTTCTGTCGCAGACTGCTGTATCGGTTTCTTGAATATTCTGAGTGTTTTCACCGCTTTCAAACTGTACCTTCTTCACCGGCATTGTGTGGGGTCGGGTGAACCAGAACTCCCATGTAACATTCCCGGTGTGAGTCGCTTCTTTTTATCTGTGTGGTTATGTAAGGAGAATTGC…	581	-
Tb927.9.9410	phosphatidylcholine:ceramide cholinephosphotransferase 2, putative	-	V	-	-	-	-	1	not detected	0	N/A	N/A	120	CAGTTATACCATGTGGTTTGAATACTTACGTTATGTGAGTTATCACCAACAAAGTATGCTGCCATAATGATTAGTTACCCTTTCTTCTCCCTCTCACCACCAGGATTAGTACCACCACCA	1198	ttcatagatggatgacctcctcagccgcatagctgaatatatatattattttttttgtcggaagacatcgtaatacggaaagtgtgcctcaaatcttaattttctatttttttggtccgcctggcttagcgtaaagctattttgagcccacgaaggatctagtgatagtaatggtcgagcagggctgcttctaggggaaaaaagggaattgaataaatacccttccttaaaaaagaaaatactctcccaataatagtaaaattctttttacttacttattctgaacaaataagattttaattgtcttcaataataactatatttcttatggtaccgtgcagcgaataaaccgcacctcagcgaaaacatatatatgtatatgtaagctgttattttttt…	1014	ATGGCTGTCCCACCAGTGGAAATGTATAGTGGTTCCTTTTGGAACAGAATGAGGAAACCCTTGCCATTACGAACGCAAGTCATTCGATTCACAGTTGTATTCGTAATCGTCTCTTTCATCCTTGCGGTTGCGTTGCAAATCACACATGAACGTATGCCGGACCCCAAGGTGACGAAGCCGCTACCAGATCTCGGTTTTGAACTTTTGACGAAGATATCATTTCTCTCTGTGGTTACGGACGTTCTGATTGCATTCCTCTCTTCACTGAGCTTCTTTACCTTGTGGAAACTGTACCTTCTTCACCGGCATTGTGTGGGGTCGGGTGAACCAGAACTCCCATGTAACATTCCCGGTGTGAGTCGCTTCTTTTTATCTGTGTGGTTATGTAAGGAGAATTGC…	-	-
Tb927.9.9420	hypothetical protein, conserved	-	-	-	-	-	-	0	0	0	5.05898	10.2449	270	AAGTAGCAAACTTTAAACCGGTGCGTACAGGATTGACCGTGTATTCCGCAAACCATCACGAAATACTGCGACGAGGGTTGTTGGAGGTGAAATTGGGGCAAATGTATGCATGGGGCATAGCCGGTGCTGGTTTAGTTATTTTGTGGAAGCGGTGTAGTGCACGAGAGGCTCTTTCAGCACTTTCCCCCTTCTTCGTCTGTTTCATGTAAGATTTCGAGTGTGTTTTCCTATCGCGCTTCACACGTCATATTCATTTATTAGAAATTCAAT	105	agaaaaagaaaatgagacgcaaatgaaaatacagaataggtgccacaacttaaagcagttgtgtaatcatgaaacgcaactatcgcttcaattatcgcgcttcgt	939	ATGTCGCCTAGGTCGTTGTATGTCACAGGGAAAGGTGTATTATCTCTTGTAGGGGGCTTTACTGCCGGTTGGTGTGGCTTAGGTTTCGTTGAGGACAAGGGACTTATTAGTGAAGCGAACCTTCGGGCCCTGCACGTAGGGACACTTAAACTTCATTTATTCCTTCAGGAGTGGATTTTACCGGTGTCGTTCAGCGAGAAATACGGCTATAAGAAAGAGGTATTGGAGGAAATCATTGAACGGTATGGCAGCGGCTCCGCTGCCGAGGCGCGGTGGACGTTTGAACAGCTGCTGGGGGAATGCGAAGTTCCAGGACAGATTTCCTGGTTAGAAGAGCACATTTCAGAGGATATACCCTATTTTTACATTGCAGATTTATTCGACAGTTGGTGTAATTTG…	-	-
Tb927.9.9430	hypothetical protein, conserved	-	-	-	-	-	-	1	0	0	4.20741	12.2013	134	tgagcacaccttggaatatttttgcagggttaataggtatccattcgcttgattccctcaaccctcaacgaccaggtggggtaactcaatcagagaaataagagcaagtgaaagtaaagtaagggaaacgacag	214	cgctacatgcacgtaacctctcttcactttgatgatcagttgaaggaggttgttttgtttttttctctccctcccttcgcagaagtagcaaactttaaaccggtgcgtacaggattgaccgtgtattccgcaaaccatcacgaaatactgcgacgagggttgttggaggtgaaattggggcaaatgtatgcatggggcatagccggtgctggtt	789	ATGTCGGCAGCAGTTCCTGTCAGTGAAGGAAATGGTGGAGTGGCCGCACAGAACCCGCTGCCAAGCGGTGAACTGCCGTCCACCACTTCACTAGCACAGCAACCCCTGAGCCCGGTGGGCACTTCACCACCTTCTAATGCTCTAGTCACGGCACCTGGAACAGCGGGTACTTCTCAAAATGCTATGCCAGTAAACACGGTGGATCAAACGAATCGCTACAACAACAATAATGAATATGCGAACAGCTACAACACTGGTATGGGCTACGGAGGCTTAGGAATGGGTTATGGGGGTCTCGGCATGGGCTACGGAGGCTTAGGAATGGGTTATGGAGGTCTCGGCATGCCTGGCATGTACGGAGGCTTAGGAATGGGTGGCTTATATGGTGGATTAGGTATG…	-	-
Tb927.9.9450	hypothetical protein, conserved,zinc finger protein family member, putative	-	-	V	-	-	III	0	0	0	39.787	130.167	142	GTCCGCGTGCTGTTGTGCGCTTTCGACACTACTCGTCACTGCGCACCCGGGCGGGACTCGCAACAACCATTAATTACAACAACAACGTAGATTAGGATCAGTTATATATCTCATTGTTGCTTTTTTACGGCAGGCTAGCCCA	1664	ttaacaatggagtaagcattgacatctagggggtaggcaatgatacaaataagcgaataccgaaaaggactaggaaaagaagaagataatataatataatcattcgaagaaaaaaaaaagaaaaaagaaggaaaattgggggggcagggggaaaccagtgaagtaactcctcgacgctagcacaaccaagaagagaatggaggaccgacgtcaataatgatcaaaagggaagaaaaaaggagatggctggtgcgaggagcgccaccacagaaaatttatacgtatatgtttgtgtgaaaaagggccagaggaatgaagtaaggaggaagaaacaaaaacaaaggtatgagagtgtctgaacctcgtaaattttagagtaaacgggatatatatatatat…	3093	ATGTATTCTAGCGAAAAGGAGAAGGAAGCTCCCGAAACGCTTACTTCCCTACCGGCTAATGCGGAGGAGCAACAAAGAGAGCGAGATGACAACCATTCAGCATCGGCGCAGGGGGAGGAGGATAAGAACCAAGACAATACACCCGTTGCCCTCCTTCACCTACGGCAGAACTTTGGTGTGTTGACTCGTGTGCTGGAACGGGAGGTGTTTCGGCGTGGCCTCATAAACAGTACTGTGGAGGACATGTACTCAGCATTTTCTGGGGCATCTGTGGTACTCGTGGATATTCTTAGAAGCGAGGTCGAGCCGCGCTTGCTGCGCTCGCAATTGGGTGACATGCTCTACTCCAATCTGGAGCTTAGCTACGGTGCCGAGCATGCAAGAATGCTTGCAACCGTT…	901	949
Tb927.9.9520	hypothetical protein, conserved,zinc finger protein family member, putative	-	-	III	-	-	I	0	0	0	45.2886	171.781	749	tgttaggtatccattgtttgtatcgcccaatatgtttctatcttgctccctatttgcatacataatggcatgtgtggtggcaatatcttgactaagaagataagagagtcacaagcaaagtatacgagtaatgccgatgatgcgtgtggatgtatgaatgggtttccatttgcggcgtgctcaccgaagggttggatttattaccagtcaccgcaactgatgatttaagatgtaaccggcatttttggaagaaaagaagtaaaagtgcttaaggatgcgatggggtatgcgggttcgggttaatttctattttaaaagaagtgtaacaggggtgcctttattttgtgtcttgaatcctggaatatctaacttcttttttttttttgagacgtggatgga…	4441	ttcaacgcggaatttctttttttttttcttcggtgattcataattatctttccgttttttttttatgtgtgtgtcctcccttccttccagttgttctctttgttttttgccccatttttcttgcgttttcgtacgcgttactcaattcatacagtgttggggaggtgttgaaggacctgaatggggtgatggacgcgatctgtgtttgtttgtttgtttgtttttcctttagatggctgagggggaaatgttctgtgtgtgtgtgtgtgtgtgtgtcactaatatgaaaaaaaggggcaagagtaataaatttgatcttgcattaagtttcctccgcctgtttttttctttttttttctttctgtctttatttaacacccattttttttcttttttatt…	1038	ATGACACAGGTCATCACGGAGAGTTTGCGCACCGGTGTTACCCCCGCAGCACCGAAGAGTCAGCGCGTATGTCGGCACTTCGCCCGTGGGCGGTGCACTTGGGGTACATCATGTCGTTTCTCGCACGAGGTGGAACGCCCATCTGTTGATGAGGCCTCTACCAACCCTTCGTATATTGGCTTTCATCAACAACGAGTCCAGAAGGAGCGTTGCGCCATACTTAAAGAAGCATTGGAAGGCAACTTCGAGATAAAGCAATACAACTTTGCTGAGGGATGCACACGATGTGCAGTTGAGCTTCCCCCTCCTTTGGCTCCCATCCCTATTCCACGGTTGCTATCAGCTAATGAAGTTAAGGCGCAGTTACAAGAGCTGGAGGGAAATGAACAGCTTCGTGCG…	3380	1203
Tb927.9.9550	hypothetical protein, conserved	-	-	-	-	-	-	0	0	0	Stable	81.2759	112	cgagaaagggaaatctatagcctcaacaaacaaaggaacacaaaagttttttttaaaaaaaaagaaaagaaagaagggttgaataaaaaggcagaaacggagagacagaaac	1327	tgacattaccgcccatattattatagcacattacacattggtagtactcatcagcggtgccaaacattggtattatggcgacctccattctcatgtcgagactcctaacgaatgttatggcggggggaggggaggggacaaatggatatttgttatactttgcgtgagagtggtatgaagggagggaggaaatattgtgtgggaatgtaatgcgttttgtggtacttatcacttgttgttttgtcgcggtcctcatgatctgtcctgtggaatttcgtatgagcttgagactggaacagttaacaaaaggaagcggttatgaagaaaatatttcggagtgagggggttgaatggcttttttttcttctttttagctttgataaagaagagaggggtgat…	534	ATGAAGCAGAGTAAGTTGGTCTCTCGTCCGAGCAAAACCAAAAAGCCAAAGGAAAGAAAAGACAGGAGAGAAGATGAGAGGTATCAGCGTGAGATGGATGCCCTCATCGCTCGTGAAGTTGCACGTGAAAACGTTTCTATGCGCAGCGACACCCACAAGCCACAACCAAAACTACTGGAAGAGGTGCAAAAAGACACCTCCCGGCGGCCTAAGACTCCGACTTCGCTAAGCACCGCCGCTGTTGAAAAACAGGCCAAAATCGACAAGGAATCCGGTTTCCAGCCTGTTGTCAACCAACGGAAGGAACGCCAGCAGCAACAACATCAACAACAACAAACATCCGCCCCGAAGCCGATGCTTGTGAACGAGGCATTGGAACGCAAGCTCAATCATTTTTTC…	-	-
Tb927.9.9580	tubulin tyrosine ligase protein, putative	-	-	-	-	-	-	0	0	0	12.1837	32.9842	103	CTGTACCTTCTTCTGTCAACTCCTCTTTATTTTGCACAGCCCAACTCGAGGTGAGGCAGACTAAGCGCTTTTAGAACCAAGTGCTTCAGCTTCCACCGAATCG	747	cgatggagcagatgactttggtggtatgtgttttttttttttgtacgtaagcgcacttttgctctagcgtaccatttatacgtgcgtagatttatggagaaacaaacgagtcgaggtgaggtggaaggtcaacagtagggaaggttctcgacttggcatgtgaaccgctgctttcaccgccaggcaacaaagaaaaaaagttctttttttttttttcatcctcggtttgacacctaatggattgagcggcggggtgctggtaaaactgcgatatagcgggagtttagtgtgttttggagaccttagtgcgtgactggccgtaacgcagggaagatgattttgtatgaagtaaggggaaggaaggtgaattcaaaactccctaaactaacctcatatggc…	1974	ATGGCCGAACCCGTGCTTCCCCCTCCAAGAAACGTGGCCACATTTTACCCACAGGCGCTTACTTCCGTGCAGCGCGGAGGAGCTGAGGACACTGATATCCTGACACCTGAAACGACTTATTCATCGAGTGAGAGCCAGCGTATTGTCGTTGGCAAATTTGTGCCGGATCCGAATGATGATGACCCGTCTAACCCAAAGTATGTCCCGCAGACCGCCCTGTCGCGCGTCCGTGCCAGGCTCCCGATGATCTCCCGGAACCAGGGCAGTATATCGCGCTCCACGTACACACTGGAGGAAGAAGTAGCACCTCGAGAGGAGGGGCGGAGGAGTAGCGCCCCCGTATCCAACAGTGGAGCAAATTCTGGGGGTAAAATATATTATACACTCGTAAAACCAATT…	-	-
Tb927.9.9620	RAD51/dmc1 protein, putative	-	-	-	-	-	V	0	0	0	14.0601	27.3296	305	catcttggtgtgttatcaatgactcctgccaatgggtagtgaggaaattcctgtggcagcactgtcttccaaaggtacgggcactgtctcatcgtcataattagcgccttcacgaatgagtactacagttagtccctcggttctccgttctcctccacatgatctgttgtatttacttccttcctcttctctgtttcacgactgcgctgccgcaactacactttcttttgatctgattcacctcttaactcccatgcgtttactttaggtagtgggccacgctttcaattatctgaaggaactta	1111	gtagctttcctatggaatgtttctacttgctactgttgtgttttcatcatacctttgccgttccctgttatttgtttcgcgtgtgtgtttgtgtgcgtgggagtatctggcgtagccggttgatggtgtgtgatgtggtgttgacgtcttcagctgcactttgcctggtttgttcttccgtctgacatttactttgtcccaacgctttcctttttattttcaattcttccctcagctattgtgattacttttacatatccctttatttgcacagagttttcttattgcgtctctggagcgctttcttcccgagatccactctcggagtgtgggggcgagattgaggttgacagaacagaaaaccctcaacatacgaatctcgtcggggagagtgtgctt…	1050	ATGCAGCACGTGGGAACGCGGTCGGGCAAAAGTGAGGCGAAGGATGCGGCGGTTTCCACGGACAACTCGACGCATGAGGACGCGGCGCACACCATCATGGAGATTGACCGCCTTACCGAGCAGGGGGTTGCCGCGGCGGATGTCGCTAAGCTGCGGCAGGCGGGTATATTCACCGTGACTGGGATTCACATGCAGTGCCGAAAGGATCTTGTTCTTATCAAGGGTTTGTCTGATGCCAAAGTTGACAAAATTATCGAGGCGGCACGGAAGTTATCGGATTGCGGTTTCAGCGTTGGAACGGCTTACCTGCAACAGAGAGGGAGGGTGACCCGTGTAACAACTGGAAGCACGGCTCTGGATCAGTTGTTGGGCGGTGGCATAGAAAGCATGTCAATTACG…	-	83
Tb927.9.9630	hypothetical protein, conserved	-	-	-	-	-	-	0	0	0	12.5444	32.8567	358	CGCATCTTCAATGCGAAGATGCCACGTTTTCATTGCCATATTTAAATGCGAAGGCAGTCACTGGTTTATGCCCTTAACGTTACTCACTTTTCTTTCCCGCTTTTTTCTTTTAAAAAAATCTGCCTTTGTTTATTTTTTTTTTCTTGCATACTCTGTGCGGTTGTGTGCCCCAACTTACGGTGGTCTGCCCTCAGCCACAAGGAAAAAACAAGGGAAAGGGAAGTGAGCGCAGGCAACTACAGCAAGGGGAAAAGAGAGTACACCACTGACCATAGGAATACTTTCAGGAAAAATAACATACACACGTGCCTGCGAGATAACACAAAAAGGCGGTGTTTAAAACGTTAATTTGGGGGAA	249	tggctttgtgcaccatttactttctttgtagccatctcctgacttctgcgttccgctgctgtggttacatttcattttcaagttataccagcatcttggtgtgttatcaatgactcctgccaatgggtagtgaggaaattcctgtggcagcactgtcttccaaaggtacgggcactgtctcatcgtcataattagcgccttcacgaatgagtactacagttagtccctcggttctccgttctcctccac	1068	ATGACAACCGCAACGGAATTGAAGCAAAAGGGTAACGAGGCGTACGCAGCAAAGCGCTTTGAAGAGGCACTGAAATACTACGAAGAAGGGCTCGCGCTCGATGGTGGGAACATCGACCTTTTAAATAATGCTGCGGCCGCAAGCTTTTCCCTCGGAAGATGTGAAGCCGCTATCTCGTTTGCGCGGCGCTCACTCGGTGTTCGAGACAACTTCAAGGCACATAAACGAGTGGGTGAGGCATTTTGGAAAATGGGAAATTTAAGGGAGGCCGCAGCAGAATACGAAAAGGCGCTGGCGTTGGAACCTACCGACAGCAGTAGTCGGGAAAATTTGCAAAAGCTACGGCAAGAAATGAATCGGGGACAGGCGCAGTTTGGTGGCTCACCGGTGGTCATGCCC…	-	-
Tb927.9.9660	hypothetical protein, conserved	-	-	-	-	-	-	1	1	0	19.5317	114.764	94	ACGGACGCGGTAGGGGAAGGATCTCACACGCAAGCGTACATATAACGGTTGGAGTGACCGCTAAAGATTACCGTAGCCTCTGTCCTTTGAAAAG	942	aagttatggtgtgtctttgcccagcggacgaaaaggttagggaatttaagagcaaacatgggaaaggaagtagcgattggcgtgtcgtgtttgagaaggaaactttttttttttgattacgttggtgattcgtttttcaatttttcattaccaatcccccctactacaggcaactgcggtggttgtggttcacatcgtccgtgtataattcatttatcggtgggccctgcaaccggtagggttggtgtatgtgcaaggggggaagtcagtgggaggtagcggggtgggaaaccaaaagaggtacgagaaaaacaaacatatgtgtaaaacccttccgggtgcagaagcacagaaagatggttaaactgacttagaagagggggatatcagtgtgaggga…	1056	ATGCTGAAGGAATGGCTTCGAGGAAAGCAGAGCGAAGAACCCGTTGCGCAAGCGGAACCAGTGAAGCGAGGCGCACTGGGTGTCGATGTCGAGTCCTCACTAGAGCCTTCACAAGAGGAGATCATTGCACAGCGTGAGGATGCCTTTCGAAGGAAACTGGCAGCTAGCGCCAAAGAGGGCCCACCATCGCCAGGAAAAGTGGTTGCATATGACACGCTTCTCCGCCCCTTGCAAAGGCTTTTGCTTGATGGAAATGCAGCAGAGACGCAGGAGGGTCTCACAATCAGCGTTGCCCGCAATGCGCAGAACGTCATGATGTCTACCAAGACAATGCTTGTATCTCCACAGATGTCCAACTGGGAGTTAAGTCTACAAATGAACGGGTTCAGCGACATTGTC…	-	-
Tb927.9.9670	proteasome alpha 1 subunit, putative,20S proteasome subunit alpha-6, putative	-	-	-	-	-	-	0	0	0	12.0449	40.2419	192	TGTTTCTTATATCTCGGGACAGAATCAGCGAGGTAAAGAAAGGTAAGCAGTTGGTTTAAGTGCTAGCACTCCCTTTTTTCTGAACCGTACAGAAGGAGAAGGGAAGGAAAAACAGTGGGTGATCCATAACGAAAGCGAAATCGCCCCGGCGCTGAGTTCTCCAGTCGTCGACAATTTGCCGTAACGATCACA	372	cttgccgcgtatgtttttgtacgcgtacattcatgtggtgaactctaggttccccaagactccatgaagggggtttagtggagggaaagggagaaggcgagggggcgggattgaacgtaaacagagaaagggggagtgacatgtgtggatgatcttagaactaactgccgagaaacgaaccggtgcatgtcacaagcgctcattttttttttcacgttttgtggggtgctaacgtttgaaagtttatttttgttttactatctttgctcctcccctttttatcttcattctggagtgcatgggtaatcgagatgtggccgggaatacttctgtgccttctctccccttcttgtcatctttctccctttactg	753	ATGAGCCGAGCTGGGTTTGACAAGTACATTACTGTCTTCAGCCCGGAAGGGTCCCTCTATCAAGTCGAATATGCCTTCAAGGCAGTTACCTACGCGGGGCTGCTAACGGTGGCCATACGTTGCAAAGATGCTGTGCTTGTTTTCACGCAGCACAGTGTTCCGGACAAGCTTATGCGACCTGAAACCATTACCTCTCTCTACAATGTGAACGATAACACTGGTGTATGCATAACTGGGAGGGCTCCCGATGGAAAGGCGCTTGTGCAGAAGGCACGTAACGAGGCGTCGGAGTACAAGTACCGCTACGGCATGCCAATGCCTGTTAGCGTCCTCGCAAAGCGAGTGGCAGACATGGCACAGGTGAGGACGCAACAAGCAGGCATGCGACTGATGGGAACC…	-	-
Tb927.9.9690	hypothetical protein, conserved	-	-	-	-	-	V	0	0	0	10.5965	1.07465	72	ttattaatattaatattagctgctacccctttgtccctctacgaaaaaacacacgtcaccacatatccggtg	371	catgaatgacctggaaacgggtgcaaatcagacgggagagtgggaaataggaaccccagtgtaacatatgtgaagggtgtttccttggcggtgatgagggtggctgagcgagcaggtgtgggagacgccaactcggttgtgcaggtgtttctccatgttcgtcgtagatgtgaatcttcatctttggtggagtcgttagtggggaggttttttgtatatcccggcaaattgcccacatatgcgtggcgtgtgtttgttttattctttgggtgcgggttgctctttctcttagtgtcaaaattgtgggctgcgtttgtgttctttgctttgttttttgtcatgtgcgaagtttgtcgagttgtgcattacct	786	ATGATTAAGTTATTAATATTAATATTAGCTGCTACCCCTTTGTCCCTCTACGAAAAAACACACGTCACCACATATCCGGTGATGGGGTGCCAGATTTCTGTGGGCACAACAGCTTCGCGGAGGAGCAAGGGTCTCAATGCCACACGAAGTGGGGTTGATGGGGCACTCACTTCAGGAACTGTAGATGGTCGTGATCCGAAAAGCACTGGCGCTGACAACTCAGTGAGCCTTGCTTACGCCGTGCCCGCGGTGAAACCGGTGACGTACAACGACTACCGTGGTTTTCAGGTGACTATGGTCAACGGAACGCTCGCTAAGATCAACAACATATGCCGTTGGCTTGATACTGCTCTTGATAAGCGGGAAAAAAATGGCGGCTGGTGTATGGACGTGCTCGCC…	-	248
Tb927.9.9700	hypothetical protein, conserved	-	-	-	-	V	-	0	0	0	9.25004	10.5015	38	TTGATGTTTACGTGCGAATAGCCCAAACGGCACACTAA	145	tgaacacgcaacagacctaatcaacggatgcgcgcggtcgactcatactaacaaattttctgttgctttgtttttgccctagcaactgatgccacccacgtatgtgttatgtgattgcatcaggctatgcggttttttttccccc	1383	ATGAGACTCCGGCGCATCGCACTGGGTGCTTTCACACCGACAGTATTCACTAGCGTTCGTTCTGTCTCCACCCGAGAGACGCTGTCGGTTGAGGAGCAGCGTTACCTGGACCAGGAGTTGCCCCCGAGAGAGCTCTTGACGAGTCTCCGCTCTCGTGATCGGTCTCCAACCGATGACAATGAGACAGACGTAACCGTACCTGGTGATTCGTTTGGCATCATGCGAAACCGTGTGGCGTTCTACAAACCAGTGCCACGGGACGTCTATTCAGGCGAGCTTGGTGAGTGCTTCCCTGAAGGGTGCCACCCACTGCGGTGTGTCAATCCTGCAACATTACATCACCTCAGCGAGCGGTTTGGTGTTAGCATTAGGGAAGCCGTGAAGGCTATGCAGAACGCG…	-	-
Tb927.9.9710	hypothetical protein, conserved	-	-	-	-	-	-	0	0	0	15.4989	27.8412	42	cgtagcgagtagtcaagcagaggcaaagcaacccgactacga	149	tctgcatgttgtcaacttgtcggcccgcgtagtgaagggaataagctgctgccggtgagtggcgagcttgggcgtgccccgcaatcttgatgttcttttttcaagttcccccatcgcgtgtaacttgttttaacgcgcgaaagtgctct	1008	ATGTTTTATCTGATGGTGGTTGCACTGCTGGTGGCGGTGGCAATTGCAGTTGCACCGGCTGCGCAAGCTCTACGTATGAAATTGGTGACTTACTTTGAGGGCTTCTTCTTCATGGCGACAGCTAATGACCTCCCGGCGGCATTTCGAGGGAGCAACTGCTTGCAAGTGCAAGTTAACTCAAAGTCTGGTTCCAAACGTGTCATACGGTTGGTTTTCATCCGACACGGTCAATCGGTGTGGAATTCGCTTTTCAACAGCTTTGATGCAACTTGGCCTGTGCGCGCTGTGAAGGCGATGGTGAACGAGGCCGTTTATTTTTTTACAAACCCGTTCGATTCTGTTATCGTTGACTCTCCTTTAAGTGAAAAGGGCAGGTCAGAGGCACAAGAGCTGGCCCGT…	-	-
Tb927.9.9720	hypothetical protein, conserved	-	-	-	-	-	-	0	0	0	15.4508	11.1732	82	tttgcctgcgcatccatcctctttgggtggtttatctagtacattgacatccgccgtccctgggggcgcggagcgtttgcac	129	tatgggaaatctgcggtgtgcaaacaggacccttgcatggaagcggcttgaaccgccggtggatgtgtggttcgttccatttggtgtcggttgctgaactgataatatctccctcttttctttgcccgt	678	ATGGCAGAGCCGGTGTTGGCTGGACGGGCGGCTTTAACTTTAGCATCTCTATATTTACTACTAAAAATCGTGTCTGCGAAGGAATGTGAATGGGCGCAGCGGCTCCGCGAGTACGAGGTGGAGGTTTTTTCTCGTACAAATCCTAGTGGCAGTGAGAGTGAAGTGCAGTCTGGCTGCATTTCATGGAAAACTGGCTACTGGACATACGAGGTGTGTCCAGGCCGTTGGATCCGACAGTTTCATAAGGATGGAAATGTCATTGTGGATGAGAATTTTCTTGGCGTCCAGCACCGATGGCACCTCGCTGATGAAATTGGCTCCAAGCGGTTACGATACAGAGATGGTATTCACACCATTCCGGAGCGCCTAAACGCTTCCGGTGCCCCTATAAATAATACG…	-	-
Tb927.9.9730	hypothetical protein, conserved	-	-	V	-	-	-	0	0	0	16.3872	38.458	13	AGAGGGTCCGAAT	847	gcacacgttgtctcatttggtgtcatcttcagttggtgtctcgcttttcgtcattaccaagatgaggcgaggtaggacagtatacttcacggaggagacaacgatatcgcaatgaaaccatagaagagtgtgggtggtgagcatgaacataactgtgaagaaaggaaaacttttatttttaatggtacgcgcgggggtatgccttctgcatgtgggtggcgttgtgtttgcgcgcgtgtagttttttgcggcaacaggagtttcgtcctaccatatatcgttggttttccatataaatatatatatttatatatatacactcgtgtaaaaattatccatccgccacgccgcactgcaaaggttgctggcttcggtgagattagggtttagtgcatccat…	1200	ATGCCCGTAACGAAGCCAAGAGAGATGAAAACATCAGCAGCACGGCGAGTCATCGACCCGATAGACTCAACGGTGGCGACGAGTGGATGGACTTGCACAAATTGTTCAGTGGAGGTCCCTAAAGAAGAAGCCTTCTGCAAGATATGTTCCTTCGCACGCCCGATGGACCGTCACGGTGTACCACAGATCTTTACCGACCTTACCATAACCTTCAACGGCATAATTCCACGTAGTGTGAAGCACCAAAGTCACTCCGTTGAGTGGCGGATGGCTGAGCGGCATGGAGCAACGTGCATGGTGGAGCTTGACTTCGGTCGAGTGAATGTGTTGGTGTATCGTCCAGGATACGAACGAAGTGAGAAGGTTCGAAAATGTGTGGAAGCGGGACGTGGTGTTTTT…	301	-
Tb927.9.9740	AMP deaminase, putative	-	-	-	-	-	-	0	0	0	13.2375	18.2237	119	tctgctcagcgggaacttaaaagaacaaggcacatcttacgagaactatctgacttgcttgttccgcaccttgcacgtcgccttcctctggaaaacgagtgttaggggaggaggcaaga	215	ccaccccttaccgtgttgtgcatcctttgtggaatgaaatctacggatgtgcctaaacttagaaggcaagggcaactaattgcacaaggaggtaacatctgagtgacctttgtgtcactgctgcgaaaagtgggaattatgtcaatgaccacattcggttttcacctatgttatttgttatagtagatgttctttatgactagttcttcctacac	4254	ATGAGTGTGTCTCTGGCTCCCGGGCGTAGCTCATTTTTTCTTAGGCCATGGCAGAGTGTGAATCAGTTCGGCCAGTCACCGCAACCGCATCCAACTGCAACTACTGAAGGGCGCAATGACTACGTGAAATGTCAGTTGCAGGAATCAAATATGTTCAAGGTGGTCATCGACGGAGATGACGGCGGAGTGGATTTGCGCAAGGTGTACAAACGTCTCGATCTTGCCATCGACATGAGGACCCAGTATAAGAAGTCTAACGAGGTCTCACATTTGTCAGCAAATCTGAAGCATGTATCTATTTCACAGGAGGATGGTGTTTATCGTGCCTCTTGCAGGGATGTGTCAATTGTGTGTTCACAACCGTGGAAAAAGTTTGTCAAGGATGTGCAGCAGCTGAAA…	-	-
Tb927.9.9750	hypothetical protein, conserved,membrane-trafficking protein, putative	-	-	-	V	V	-	0	0	0	11.8152	14.0485	875	ggaagtattgtggtgactgtgattttgaggatgctgctgttgtttcggacctgatcgaagcacatgtaagatgtaatatcaagtttacgtgtttctcgctgccttttcttacgcgcgtgtcgctgcttgtcgcttcgtcgtcgtgtccgaggcgaaactctcctccctttccaattgcagagggtaaatgtccgtggcaaaaaaataccgcgctgccaaactcttaacaacaaaagaacaccgatatggttagattccgtagttaagccgtttatcgccgtttatgcgataatcatgtagtgagcggaactggttcggggcctttctaacatttgttgaaggtgatcgttccaaccattaccgaggttggtttcagacctattaattaccaagtgcatg…	256	aagcggaatggaaggttgtgaatggcgatcgagtggattaaaaaaaagtgagaaacagcagcgccggccatgaagtgacgtcatttgcacgttaccggtatattcattgaggcggggggggaggggtatagcattatatttttgctgaaggaagaatcattttatatccctattacgtttgaataccaacgaagggtaattcagtgggtttttgtgcctcagtgagtgggcttggttacagttacgtcctatcctt	636	ATGGTGGAGGAAAAGGAGGCGGAATTAGCTAAGCGACGTCAGGAGATACGCCGAATGCAAGGTAACGTCGCATCACCGCTTGGCCCCGAGCCCAATTTTCCTCCCCAATTTTTGTGCATCAAACCTTTGGTGTATCACAACATCAAGGAACAGGTACCAGTACCTTCGCAACGCTTTATGTACACTCTTGCTTTCATGTACTTTGCCCTCATTGCGATCATTATCTACAATATATCGATCGCACTTCTAAGCTTTGTTTTCGGCGGGAGTGGCATGCACTTTGGTCTGTCGTTTGTGTACCTTGTTGGAATTCCTGGAGCGTTTGTTGTTTGGTATTACAATGTGTACTCATCGGTGGTAAATGAAGCCAATTCCAGGCGCTGGCTTGGGTACGTTGGT…	-	-
Tb927.9.9780	peptidyl-prolyl cis-trans isomerase (cyclophilin-40), putative,cyclophilin-40, putative	-	-	-	-	-	-	0	0	0	12.9579	27.2951	290	CTTTTCGACTTTTCTGTAGACTACAGCAGCAGCAAAAGGGGGTAAAAGTTGTTTTTACAGGGTTCTAGTGGAGACGTTTGCAAATGATTATCCCTGCCCAAATTTCATGCTTAACCTGCGCTCAGAGTGGTGCGGCAAAAAGTGTGGACGCTCCGCGAAGATTGGATAGTCATCACCCTTTATGCGTTTTTTTAGGATCACCTTAATTCCTCTTGCGTTGTAGTTTTTTTTTTTATTTTCTGCGCGACGCAAGGAAAAGTTGAGCATCAAGGCGCGTACCACACGAACAT	901	cggtgcctcgtgtggcacatttttcttcgacaccctccctcgtaccttccgttctttgtgtttatttccctattatattattacaccgttattattttaattattgtcaatattattgcattgatgctggttctccgagtgttattgcaggtgtcagtgaagatgcttactctgcgcatccgaagttagggaaacagattatatgtatgataatgttggtagtttcaaatttgcttcgtttttcccttgttattcttggatgtttcgtagggaagtattgtggtgactgtgattttgaggatgctgctgttgtttcggacctgatcgaagcacatgtaagatgtaatatcaagtttacgtgtttctcgctgccttttcttacgcgcgtgtcgctgcttg…	1065	ATGGGCAAGTTCTGCTGGCTCCAAGTAACCATCGGTGGGAAGCCGCTTCGAGAGAAGATTGTGTTGGAGCTTTTCGATGATGTGACTCCCTTGACGTGTGCTAACTTCCGGGCACTTTGTACCGGTAACGAAGGGAAGGTCGTTGAAGGGACGGACACACCAATGACTTACAAGGGTAGTACATTTCACAGGATTATCGGCGGGTTTATGATTCAGGGGGGTGATTTTACAAAGCACAATGGCACAGGTGGGGTATCCATTTACGGTGAGCGTTTTGACGACGAGAACTTTGATATGCCATGTGATAAGGCCGGCTTACTAGCCATGGCAAATGCGGGACCAAACACCAATGGATCCCAATTTTTCATAACTGTAAACCCTGCGCACCATCTTACTGGC…	-	-
Tb927.9.9810	hypothetical protein, conserved	-	-	-	-	-	-	1	0	0	58.3946	106.513	83	TGAAGCGACAGCATCATTAATCAAACTACAAACTTGTAGCGCGCACGCGTCCCTACCCTACAGCTGCTTGGTACTGGGAAAGA	406	attttagatgttgtggcgtgttgatggttacaggaggaggagagaacaaacatgacatggaatgaagcagcgcaaagagaatgaagagtttgtctatagatgtgtgggagcgtgtagaaagggacggaggtgctgacagcctagtgcgcgttgctgctcccggtgtagcagagcggtcaggaaagggttgtgacaaagcgttagtgctgtccgcaccaataatctgactgtaaacaattaaagggggtggtatttcatgtttagagacaatgtaacgcgttttatcaggtgtttccgtggtgttcagcttttcgacttttctgtagactacagcagcagcaaaagggggtaaaagttgtttttacagggttctagtggagacgtttgcaaatgattatc…	459	ATGTCGCTTCAAACAACCCTAATACAGTCCATCAAGGAGGTTAATCCCTGTATTGTTCTGTTTGCATCTGTCGTTCAGGTCGCTTTTGCTGCCTTGTGGTACAAACTTATTGTGAAAACAATAGTGGACTATCACCTTGCTGCCGATAAGGGCGTCCGTCGAGTGGAGCATATTCTGCAGAGATACCCTCCCTACGTTCACTGGATTGTTACTCTACTTTCGGCGTGCTTCCGCATCGTCTTCATCGCCACAATTGTTGGCATATGCAAGGGAAATTCGCTACATGACTACCAGAATGCGGCGTTGCTTGTTGCAGGGATCTCGTGCGTGAGCCAACACTTATCTATTCAACACCAGCGCCCCTTGCCACTGCTTGCGGCTGATGTGGGATATGAGGTT…	-	-
Tb927.9.9840	glycine cleavage system H protein, putative	-	-	-	-	-	-	0	0	0	20.8989	103.404	1061	TTTTTCTTATTATTGTCGATCTGGTAAACCCTAGTAAGCGACAGTATGTAGGTAAATGTCCTAGATCGTGTTGGATACTGCCGATCACGTGCTGGATGCTAATTGCCTAAACATATTTGGACCTGCGGACTGCGTGCCCAATTAAGGGTAGATGGTGGCATCTGCTCGGAGGAGAAATGAGTTGCGTGCTTGCAACACATCCCAGCGATTGTGACGAGAGGATGAATTTACAAAAAAAAACTTCTTTAGGCAGAAGAATCGATGGCAGTACGTCTCGTGTCGAAGTATCGGCGACCGCTTTCCTGCCCAACGTAGACGCGTGCTCCTTGTACTAAACTAAGGTATAACTGGATCAAAATACAAATTTTGTACACTGATATTCACCAAGTTAAACCCACT…	1421	ggggtggtaaaacatctgtttttccctaaacgcattcacgttgaagtcacagacatacaagcatttgcgcagcgaaaacgaaaaagtgaaactgtttaacttctttattcccagtccctattggtgcacaggaaggctcgtcctggtaggatacagatttttttttctatagatgaggatcgcgtagcttattttgttgagcctcatttccattcttgttttgaattgacttaatctcctctgcgggatctcttttatcttttaaaattcaaacccccgcactgcattcgtcgtcgacgaagggcatgggactttcggggtacataggcttactggtgtgagaacacccatagggcagtgatccacgcatcgcaaacagctttgagaaagagagagaga…	417	ATGCGTCGCGCACTGTTTTGTCCAGCAGCCACCGTGGCGGCCACTATTCGCTTTTACACCACCCGTTTCTTCACGGATAGCCACGAATGGGTAGAGCATGGCGACGGCATTGCGACCATTGGTATAACGGCGCATGCGCAGGAGAACCTTGGTGACGTTGTTTACGTCGCATTGCCAAATGTTGGTGATAAAATAACAGAGCGAGATATGCTGGGAGAGGTGGAGAGTGTGAAGGCTACAAGCAATGTTTACTGTCCTGTCACCGGTGTCGTGCATGCGGTTAACGAGAAAGTAAAGGATGAGCCGTCGCTGATTAATCGCTCCGCGGAGGCCGATGGCTGGCTTGTCAAGGTTAAGTGTGACGAGATACCAAAGGGGCTTATGACTGCCGATGAATAC…	-	-
Tb927.9.9860	hypothetical protein, conserved	-	-	-	-	V	-	0	1	1	28.3912	44.9585	46	TGTTTCTATTTTCCCACCGCTTTTCCAATAAGGTCCAAGTGTGGCT	1140	ggtatcgcttttacgtgctgcgtgtttgccaccttgctggtgaggggttgttttttcctttaattattattactattagcacctttctctctgtgtatgtgggtttgcgcatacacatatgcaggtactattttccacgacgccttcagttccagtgcacttgatcgtctccactccgcggtaaataaacgtttcaaagcatgttttcctcctttgaaattgtgtaatttcagtttttcttattattgtcgatctggtaaaccctagtaagcgacagtatgtaggtaaatgtcctagatcgtgttggatactgccgatcacgtgctggatgctaattgcctaaacatatttggacctgcggactgcgtgcccaattaagggtagatggtggcatctgct…	2163	ATGAGAGTGCTTGCAAATGAAATCAGGCGGATGCTTGTGGCCTTTCTTTTAACCGCAGCTTTCGGATACGATGTAACTTCTGCTAATGTTATAGGGGTTGACTTTGGCTCAGATTACATTGAGGTCGCAGGCCCTATAAATGGAGTAAACGTTGACATAATTTTAAACGAGCAGTCCCATCGAAAGACAGACAATTATATTGGTTTCAGGAATGGAGAGAGATCAATAGGTGCTCAAGCAAAGTCTCTGGCGGCTCGCTTCCCTACCAATATGATAGCGATGATCAATCACCTGGTTGGTATTACTTACAATTCGTCTGACTTTGCGAACTTCAAAAAACTTCAATGTGAATTCGACCCACATCCGGAGGAACGGGGTACGGTTGGATTCAGATTTGAA…	-	-
Tb927.9.9940	PACRGB,flagellar component	-	-	-	-	-	-	1	0	0	17.0277	31.4845	51	ttagcacggtgataggattaacttaagcaaagcagttgaaacataagtgca	608	tagtctcgtcgttccgttgctgttaagctgataaagcaaggagtgtataaaagtagacaaggagagaaagagatacacagaaaagtatatatatatatatatattatcctttcaattctagtcgtaatgtccaatgtatgtattgtggaggggaggagaaaggaaggaggggcctgtttccatccctaatgtaatgtaatgttcgttgttggcgcacatgtattttcgttgaacttagataaatgggaagcggctgttgtttagcctgcgcaaaatgtgaaacatggagaagcaaatgatgaagcaaagagttaggcagtctgaagccatgctataccgaaaggaaaaaggaaataagggggggaaaggaataaagaatgagacatgattcctccagct…	939	ATGGCGTTCTCACGAAAGGAGCGGAAGCAACTACTGCGCGACAGGGACCTCGTCCCGCAACTCGCAGAAAGTCCCTTTGGCCCCTTCCCGCCGGGTTATGGCATCAAGAATGACATAACAGTCACAAAAAAGGGCTGTGTGGTGCGAGGGGATCCGGCGACGAAGCCGGCGTCAGCCGATGTGCAGAAACGGGGCAAACAAGATACGGAGAGCGATCAGCGCCCTAAGCAAATCCTGGTAGGACACACAGGCACGGGAGGTATGACATTCAGCACATTTAAAAACAACGGTTTCCGTCAGTCATTGAAAATTGGTTGCTTCGGCGACCCAAAGGGACCGGAGAAGGCTGGTGCGTATAGAAAGCGTGTCATCCCGCCTACTGAGTTCAGAAATTATTAT…	-	-
Tb927.9.9970	small nuclear RNA gene activation protein (SNAP) 50, putative,small nuclear RNA gene activation protein 50 (EMBL:AJ581666)	-	-	-	-	-	-	0	0	0	8.78806	14.5189	103	AATACCAACAGTAGCAATAGGACCTACGCGAGTGAGTGGCGGAGCGTAAAGGTGTTAGAAGGGATAGCGGGGAGGTGGAGTGGGGAGGTGCCAAAAAAAAAAA	369	cttcttcaggaggggggagaggcgacgatggcactgctgttttttgagtctacatcatataaccagcaatccaaatcgtttgcattgcttcaacccccgctcctcattgcacagacgggtggggccacgaagtgtggggaataacttggggtgggtgccacacatttatacgctcaggaagacgcacacagtgtaattattgttatttaccctctttatattttctggatcactggcgaaattggcatctgtggtagctttatttgcttcaaccatcaacaataaaatgccgcggttgacctcgctagcgctcattccccgcgtgttccctcttcagaggttgtgcgatcgcagggcatatacttcttt	1347	ATGCCTCCTAAACAATTGGTGGACCCTTTTTCCCTTCAAGTAGGTAATAAGAAGGAAACGACACTTGCCAATGTCGCTGCGCACACAGCTGTTACTCTCACAGACATACGCCGGCGGAACCCACAACTTGATGTCTACAAAATTAGTGACAAACTGCCTGCAGGCACTATTGTCCATCTGCCACAGACCCTGAGCGAGCGGGGGAACCCTTATGGTTGCTTCTTTACAATTGGTGAGGCAGAGGATGCGATGCGTAAACTGGAGGCAAGGTTAGATAGGCTCCTGGAAGAGGAAGGGCCAAACCTACCGGAGCTCCCCACCCGCAGAGTGTTGTCCAAAATGGAGAGGATTGTAACCCAAGTAAAAGAAGAAGGCGAGCGCCAACTGGCCCGTGTTAGG…	-	-
Tb927.9.9990	kinetoplastid-specific dual specificity phosphatase, putative	-	-	-	-	-	III	0	0	0	8.12243	17.4297	297	CCCTCATCTTTGCCTCACGATTTTATGTGAACCATTCAACTTACTTTTTAAGTAGTAGAGGAGGGGGGACTCAACAGTATTTCCTCCTTCTGGTTTGTCCTTACTAGTCGGTGTGCAAAGTTGGCGGAAGGTTTTGTGCCTCTGTTGGACGGGTCACCCAAGCAACCACAAACTGTCGCAGGAAAGGAACAGAGCAAGTAACTTTAAATAGATTACTAATATTATCATACAACAAAGAAGATACATAAATATAATTAACAGAGGAGCTGTTCCCGTACACAGGGCCTGTGGCGAAAC	1130	ggtttggtccgaaggaaggaaagaagaaaaaaaaaagaaacacctgtacattctcggtttgatttactcggtgatttttcagattgtttcagcagcaaatatacgtcgctatctccccgaaagaaattttccttcggatttgtttcgtcacgcagcggttttcaacgataaagagaaaaaaaaaagaggcacgcagctgaaccacgagggttctgtcgttaaccctctgtaagtgtgtggggggggattcgtgacggaaacgcttcctttagcaatgatcggtttgaactctcgctatcacactggaaatgaagaagaacctgcggaaggtgcctgatagcatttagaagtgaagaagaaatgaagtgggagttgggaaggaggggaagcggtacgttg…	807	ATGGCCACTCCCTCCGCCTCGCCTTCACGCGACAGCACCTCCCCCGGTGGCACGCCATTTATTTGTTACCACAGGCTGTTTGACTACCCAACGGAGGTGAGCTGCTCACCTCCAACGCCTCGACCATCATGTCATGGCCACACGCCTCTGGATTGTTGGGTGCAGCCAGAGTGGAATGCAATGGCGGCGGAGGCCCGTCCAACTCAGCTTTTGACCCCTAAAGCGTCACGAGTGGGTTCGACTCAGTTGCAGGCTGCACTCAGCACTCCACAAGTTATGAAGGAGGAATTGCAGCTCCGCGCCGCCCTTGACACCGAGCTCTCAATAATGAAAATGGACCCTTTCAGGCACATAACGCCTGATGTGACGCCCCTTATGGATGGTCTTTATGTTGGTGGC…	-	490
Tb927.9.10000	hypothetical protein, conserved	-	-	-	-	-	-	0	0	0	11.3706	28.9587	159	tatgtgtatacatgtgtttgttgctgttgtcgttgtacgctccctcttcttcctgtttgtatctcccatggcggtggcacacgcctcatcagtgttgcgcgttccttcattcgtaccaaagcgaatcgcatcagcgtctcgaaaaaaaggggggaaagc	194	taggaagtggttttgtaggttcatcgatctaccgttctcgacaagcaccctcagcttcctacatttccatccaaagcaccctcgttcgtttaaaagcaataaggtctcgtgttactatggcgcgttgttggcacgaaatcatccgacaagcaaaatatcactatacctcccaagaaacctatgcgccgttacgc	336	ATGTCGAAGTTAGAGCAGCGCAAACTTGGGAAGACTCCGAGGAAGCCGCAGCGTTCCAGAGCTAGGAACCCGAAAGAAGCGGAACGTGCCTTCAAGATACAACAAAGAAAGAAGGAGCGTCTTCAGCGGGTGCGTGAGCTGTCAACTAAGCTTCGTGACGAGATAAACAACGAAGAGAAGCGGGCACGCGAGTCCCGTAAGGCGAACTTGGACCGGAAAGCAGAAAACGAGAAGAAAAACATGGTGGTTCAGAAGATCAAAAACGATAAAGCCATACGGAAACTGAGTCCAAAGCACCGGAAAAAGGCACGGATATACATGATGCACGAACTGTAA	-	-
Tb927.9.10010	chaperone protein DNAJ, putative	-	-	-	-	-	-	1	0	1	48.0497	NA	206	tgggatttgcggtcataatatattttggtttgcgatttttaaaggaaaggtggctgaacccttaaaggctacacgaagattcagtaaatacgagggataaaagatttccaaagggtaggattaaccaaaagatataagcaggaggaaataagttacctaaggataagaaaaagaattatattgccacgacaacgtaacgagaaaca	527	ggaagtgtagtgatgttgggggaattgataatattgttcctgcgtcggctactgctctctcacttggttgtcgcacgacacttacgtgcgaaaaggtttccccagaatcgcctgctgttcaatgggaagcgtccgggtggaaagaacgcgataatacagactggggaatggacggccaaaaagggagcaggaacccctttgacgaggggaagcaatgcggtaggaagagtaaattgggaataagggagcaccatttctcttggaggtgcttgtcagtggtgaatagatttttattaaatcttttttttttggcccttcccccctcctccagggtataacaccttacaactgccgaacaggtaaggtcgtaatgcaccgcgtgtattacggttaagacat…	1473	ATGGTGGAAAGTGGAATTGGTGGAAGTGATGAAAGCTTCATTTCATTCTGCTTCGCCATTGTGTCGGTTATCGTAACCATCGTGTACATCCCTTGGGTGATCAGACACGTGCGGAGTATCATTGAATATTATACAACACCGAGTAAAAGGCAAAGGATGATGAACAACCCACTGGAAGATATGTGGAAATCTATCATATACGTGCCTCTTGTCGCAGCGAAGATACTAACAGAACCCTCGATGCTACCTGTGGGTGCCCGTATCTGCATCAAGGAGAAGCATTTTTTCTTCACTTCTTTACTCCCTCGCTTCCTCCGCTTCATCATCCGGCCGAAGATTTTTATCCTCTGGCTTTGGGTTGTTCTATTTTCTTCCGCAATGTACGTCACATTGACCTTC…	-	-
Tb927.9.10050	hypothetical protein, conserved	-	-	-	-	V	-	0	0	0	10.3515	12.5275	75	TTGCGTGACTGGTTGCCATGTACTGGTAAATATACCACATGAACAAACACCAATGCTCTTGCGTTGTCAGCCGTC	178	ggaatcagtgttttgtgtggtacggggtacgagtgataatcaggttaaacgccttttcgagaggatgattctcctatagtgttttgattgttattaaaagagggccggtaagcgcagaggcggacacaacacgtgtccttttagcctgtatcgaagcgtagtgagctacacacacccg	1275	ATGCGGAAATTGGTTCGAAGCTCCACAGTGCAAAGGGCGATGCCGGTGTTCTGCACTCCAATCCTCACCAGCAGGTGCACTGTATCGTCCAATGAACGGGTAACATACTTTGACTATTTGGATCGCATATGGAACTGCCACTGGTTCGGGGTGTCAGATGTGGGCATCGCACCTTCACAAGAACCTGCATTCATCACAAACATGTTCGTCAGTTTCCAGGAAGGGTTGAATTTAGGGGCCCCGGAGGCCATCCTTCTTCTTGGTGTCCTTTGCCGTGTCGCTACATTGGGCTTTTCGCTCTATGGTGAGCGCGCGTCGGAGCGGATGCGAAAAGCAATTTGTAAGTTGAAGACCCCTCATGAGGCGTACCAACGCGTGTACCACAGTGAAGGGGCCACA…	-	-
Tb927.9.10060	hypothetical protein, conserved	-	-	-	-	-	-	0	0	0	9.72146	12.6482	155	acaggaggctcagctgtctttcccctctccttaattttaattccagagggctgtgcaaggagtcgaacacaattatcgtgggcacatacatacaccaaaggatacacgaaagcgtacaacgcatatagttgcttgtgggctgcagttcattatca	169	gcaacgattattcatcttccctttttttcccccttgttcaacggtgtcttgagggatgtgacatgaagaccagggggatggaaaacgggatgggtcgtcaggaagagaagcgagatgtgataaaagcgaacgtacatattagtggcaaaggatgagcattgtagagggg	444	ATGTCTCGGAAAGCCGGAGAAACAGCTATGCTTGAAGCGGCAGTAGTTAATGAGTGTCTGCATGGCGCCGTGGGGAGTGGTATTTTGGCGGCACTTCTTCTCGACGAAGAAGGTGTCCTGTTGTCCTCTGCATCAAGCAGCGAAGAATACTCGTACTCAAGGGAACGAACCATGATCATTGCTGCCATAGGAAACGTATGGCGTGCAAGCGCCCAAAATGACTTGGCAAAAAGCAAGATAACAAATGAATTAGAACCTGAAGCTTTGGAGCAAGTCTTGATCGATTTCGGTAGTAAGAAACTCTGCGCCATGTCGGTGGGTGGAAAAGCTATTCTGTGCCTGGTAGGCTATCAAGTGGAAATGGGTCTCCTCAAATTGAAAACGGCGGCGGTGCAGCGG…	-	-
Tb927.9.10070	hypothetical protein, conserved	-	-	-	-	-	-	0	0	0	13.8975	61.5408	28	ggccctgtgcgttcgccgcgctactatt	958	aggatgtgagtgtcacatcccatcctcagtttggttcagtcatggagcgcttcagtctggctacatgacttggtgtgacgacaaggcgtgcagagataaaacagccgcaagatcgactggcatgaggaacagaacaggacgaccaagcaactaaaggaacgcagtatgcaagcgggatgtgttgccaccccaaatacaatacagtaggctcattattattattattttattcattcaggttgttgtgaataaactattcgactcttggctaaaaccgtattgatgtagccatcgagtggtgcacataagggcaaacaaaaaaaggcctcagtgtgtatgtacggcaatgaggggaaaagagaaactcgacaacagttattcgtgacagtacggacaggc…	948	ATGCTTATCTTTCTCTCTTGCTTTACTTCTGTCCCTATCCCCAACATTTGTAGGGCCCTGTGCGTTCGCCGCGCTACTATTATGGCGAGCATTGGCCCAAAGTTATCGCGGCGGCAGAAACTACATGTCCATCTCAAGGCGGTGTTGCAGGCGCTTCCCATATCAATATTAATTGTTGCTGAGGGAAGGGACATGTACTATCGTGCGACGTGGGAAGTGACAGAGCTACCACCGGGTGCGTTCCGAACAGGTGATGTTATCGCAATCTGTAATCGGTGGTACACGCTGCCTACTTGGGGCCACAAACTGTACAGTGTTCTGTCGAAGGTTCTGCTGAAGTCTTCGTGGGATGATGTTGGGGTCATTTGGGTAAAGGAGGGAGTCCCCCATGTTTTCTTC…	-	-
Tb927.9.10080	phosphatidylserine decarboxylase, putative	-	-	-	-	-	-	0	0	0	13.6815	10.2817	125	agcacccagcggtggtctaacgagaaaacttgggtgaggagtgaggggaatctcccacaccttgttaaatactaaaggacccgctggaagaaagcaactaaaacagaaaagggactgattctttc	51	gcagtatgcacaaatgcacgtctacactttgccgtactcttaccattcttt	1071	ATGGCTTCGCTCACACGACAACTGCGGTTCTACAAGAATGACACAACGAGACCCTTCACAAACCCGATGCGGCGCTGGTTGTATCACTACCTCTTTGGTGGTGCGATCATTGGTGGCGCAGTTTACGTCGGTGGGCGGTACCAACTTGCCGCATGGGAGGCAACACGTCACCCCGAGGGGGGAACTCGCTTGTGTTCTGTTGGAATGTTGGAGATGCTAATGCTTTTCCCCTTCAACTATATTTCGCACATCTGCGGAAGGATAAGTGAGAATGAATGTTTGCCGTCTTCTTTCCATCGTGCAGTTATTGCGGCAATCATTTGGTGGTACGGTATGGATGCGCCGCGGGGAAAAGAACGGGAATATAAAACACTGCAAGAATTCTTCGTTCGTAGGTGG…	-	-
Tb927.9.10100	hypothetical protein, conserved	V	-	-	-	-	-	1	1	0	34.674	128.214	337	AACTCATTTCATTCCTTTGCAATAGGGTTTAGACTCGGTGAAGCGACAGTATCGATCGTTTTGTTATTTAAAATCAGGGATAGAAAGAGACGAGCAGAAAAGGGAGGAAGGAGAGGCGCCCTCCAAGGAGTAAGATAATAAATAACAAAAGGAAGTTAAGAAGCTAAAGCAAACGAACGACAACAAGGTCACGGTGCGTGGTGGTACAACCTAGGTGTAATATTGCGTCCTATCAGTGTTGTTTCTTGTTTATTTTTCGGTATTTTGGTTCCTTTTAAAGCATTTGAAAACGGGGTAGCTTAGGCTGCCGTAACGGATAAACTAAGAGCGAGGAGAA	677	cacgggagttcgcctgtgcccgttactcccaattttgttattcacacgcactgttgatagtcacgcatttccgtttgtctcgttattaatttagggtttggggatcccctgcttgtctaccaagctgctatatctctgtttttagcttttcttttttcaatttgaccttctgttggctcacggctgtgctgctgatggaaccccatttccccggtaactaaggtgtcacttccctgatggcaacggcgacgcccgttaaggaaagaggaaggtggccgttaggatgggaggggggaagtattgatataactcataaatgaatatttttaaaagaggaaaaataattgtaaataaatgtaattaactacaaaatcagccacgttaaagggcaatgatcta…	4350	ATGGTAATGAAAGCCAATTTCTGCTTCAAGATCGGTGAGGTGATATGCCCTATTCCCACAAACTATACATTTGGGAACGGCGAACTTGTCCTGGATGACGAACGCCGCGTAGCACTAGGCGAAGAATTTAACGCAACCATCATTAATAACTTCCTTATCGCCACGCAGGAGATAAATAAAGATGAGTTTGTGGTGGTCAACCCTTGTTTGGTGATATATGACGGCGCAAGGCTTCCTCAGGGCTCCGCTGCTTCTACTTTCAAAAACGCTAGAGAAGACGAGCAACAACGTTTATTTCCCTACGCAGATGAGAAGGTACGCCAACAGGCACTTGCGGACGGGTTCATCGCCACTTGTTGCCAAAAGAGTGTGGAAATCGTACGGAAGCCAGACTCTGGC…	-	-
Tb927.9.10160	hypothetical protein, conserved	-	-	-	-	-	-	1	0	0	5.12084	4.92122	53	CACACGCACTCACTTAAAAGAGAAAAACAAAGCGTACGTAGGGACCGGCTATA	162	gcgtatgtgaatcgaggtgctatattatggatggatgaatggatggggaaagtgatgttagtaaccgtaggcatgagcaaaagtcgcatggctttagcgtgaatcatgtgacgtcattgtgtagcgcctttgtaccaaagtctgctgtttataaactcctct	678	ATGTTGCATTCCTCAAGAATTGTCCTCGTAGCACTCGTGAAGAAACAAGCAACTACACCTACCGTAAAATCAGATGGAGCACATGCACCAAGTACAGAAAGAACAGGTGAGAGAGTAGCGGTTTACACTCCGACCGCTTCTGAGGCCCCAGAATTACTGCTCCCGTATGTAGAGCCCAAGCCATTTGTGAGCACAAAGCGCCTCAAGGCTTTTGTGGCTTCCATGTTTGTTGGGGCGACGACAATAGGAACAGCTTATTACTTGTTAAGTAAGTCTATTAGCACAAGCTTGGAGGATGGGAATAAAAACCTCTATTTGCAGCGGATCATAGAGTCAAATCGAGTGGCATTACAACCACGGCCAAATATCGTGCCGGAATTCACAGCCCCTAGTTCGTTT…	-	-
Tb927.9.10170	hypothetical protein, conserved,predicted zinc finger protein	-	-	-	-	-	-	0	0	0	N/A	N/A	123	taacttgaggttgacagaacaaatcccgtgtgcacgtaaacgtatatatatatatatatatatatatattaacgtatatatctgtgcagcgaaggaagagcaaagggaggtttagcttcggcg	402	acaaaaagaagaggagggaagacgtcgcatgcagacacccggctcctatcatcaccgtttcgtcaagcgtaaaactctttctctactgggagcccacacgcacaacaccgtgacccccggtcgaccgtggcgtgtgagcggaagatgcgccacaaacctgtacataagtcctactctttctgtgtgtgtgtgtgtgtaaacacgacgtcacatacacgagcataacgcccaagcgaaaaggggggaaacgcgttgctggcggggttcgctgtatattcattgcttctgtgatgtgcgttatttttattaatgtttttcttacatcgtgactatcgtttggaatctctctacttgtgttacccaccgctcttgctttctccacgtacgcacacgcactca…	249	ATGGATATAAAAGTGAAGAGTGCCCACTTCGTAGCCCGTTGGGTGTGGGATTGTCGGGACGACACATGCGGCATTTGTCGCCAGCAGTTCGAGGCGTGCTGCCCACAGTGCCGCTTCCCTGGGGAGGATTGCCCCATTGTTACGGGGAAATGTACTCATACCTTCCACATCCATTGCATTGAAAGGTGGGCTGAGCGTGAGCAAGATAACACGGAATGCCCCATGTGCCGACAGACATGGGAATTCTAA	-	-
Tb927.9.10200	hypothetical protein, conserved	V	-	-	-	-	-	1	0	0	60.8194	78.3674	510	caacctcttgtttccttcgcgtgcgagatattactcccaactctcggaaactcatgaacattgggggcggggggtagatatcctcgtttcgatctctccatctctaattatctacccacatatatttccgtaactattacctatttattacttctattgttcgttttatttaatttttgttcatgagttggatggggggaggggccagaggcatttccctctaaacactttgccacaggcgtcggtccctcacgccgaactgtggcgaggagttcagctctgcgctttgccggtgcgccccgacattaataccttccatagtgtttctttttgtacattttgtcttgcctctccttccctgctcccttatttcctttcccatcagcggcacagtgtgga…	161	aaagtggtgtcgcgcgagtgagtattgactgatgccatcacgttaatgttgcgttgccagtgacaacacccgacttttttgcctcttccctcctcctcctcttcctcacctttcgttggtacagcataaacggtgcaccgaaagcaaatccaatccttgtg	477	ATGCAGGGAGAGGGAAATGAATTGTTGGAGCGCCTTGATGCCTTCTTTGGTGAGGGAGCTAACACAGACGCCATTGGAAACTTCTTTTCTGAAGAATATAATATCGTCCAGCGGCTGGAGGCAGCCAACGACAGTTCTGAGGCACTGGAGTTTTTCTCCCTATTCAAACGGTACGGTGCACTAGTAAATACCATACTTGAAACGTTTGGTGAGCGAGAGGCAGCTTCAGGTTCTGCAGTGTCATTAGAGCAACTTGCTGAGGCAGTGATGAAGGAGTGGCAGCAACCGCAGGATTTTTGCCGATACCTCTGCACAGGGTATATCGCTGGGGCATTAGACTTCGATTCCTTCAAACAGCTGGTAGCTGACGTCGTTGCACTAACAACGTACCCAGTTGGG…	-	-
Tb927.9.10230	hypothetical protein, conserved	-	-	V	-	-	-	0	0	0	Stable	171.388	168	CTTTCTCCTCCGCATACGCGCACAATGCCTTCATGTCACGCCGAACGTATGTTTCACTTTTTTTGCACTGTGCGTACGTATGTGTGTTTTTGTGTTTTTTAATCAATTGTAATAAGGTTACATTTTACACAACCCTTACTCATTTTCTACTCCTTCCAGTGGAACGAA	645	tacgcgcagttgcgcgtacagcacgggaacgtaaaaggaacgtacgaggtaacgactcggcggtctcctcttcagcctcacctaacaattaacaggagaaagccgaagaggtatacgtgcccgtatcaagaactactactaaacgttctttataacaacagcaacaacaaacaatgaaagggaaataaacaaggaacaaaacaaatgacagaagaaaataggagaagaaagaaaccaatgggagaaccggtagagaagggaagaagaggcgcccaaaagtattaggaatgggaaagaacaatggggtaaatatccggtgtggcatcggatgggggaaaggcggaaggccgatctgagcagtgggagtgatgagacaaaatatgttgttcttatatctcg…	507	ATGCACATTCCAACCAAGTGGGCAGAGCGCAATGATAAGTTGTACATCACCCTCCAGGTGGCGTCAGCGAAGGATGTTAACATCACCTTCACCGACAAGACGATCAAAATCAGCGGTCAGGGCGTCACGCAGCGCTCCAGCGAGCCACACGAGTTGAAGGATGAAATAACCCTTCTGAAGGAAATTGTGCCGGAGAAGTCCAGCTTCAAGGTGCTAGGCGTGTCCATTCAGGTATGCGCGGCGAAAAAGGATGAAGGGTACTGGAACAAGCTGGTGGACCAACCAACGAGCAGCACAAAGAATTGGCTCTCTGTTGACTGGAATTTGTGGAAGGATGAAGACGAGGCGGATGAGGTGCCCGCCGGATTTGGCGACTATGGAGACCTCTCCAACATGATG…	410	-
Tb927.9.10250	small nuclear ribonucleoprotein Sm-F	II	-	-	III	-	-	0	0	0	40.478	112.798	2625	AGAAGAAAGGAAAAAAAAAAACAAACAGTTATTTTCCCAGTTTCTGTTCTCTTCTGACTTATACAAAAACGCTTTTTGGATTATTGGATGAATGCTGCTTTTTCTACTTTTCGTTTTTGTTTCTCCTTCAAACACTTTGCTTCAATCGAATTATTTATTTTTGACGTTCCGTATTTATATTTTCACACAAAAGAGAAACCCCTCTTTCTTTTTTTTTTGTTTATACTTTCGGTGTAACAACCTCTCATGTAAGAGGAACGAAAATTGTAAAAAAGAAAAATAAGAGGAGGTGGATGATACGGCAGCAGGTAATAATGAAATAAAACATTCTTTTTTTTTCTTTTTTACTTTTCTTTGGTGCTGTTTGGCTGCTTTATTTGATCCGTTATATATATATTT…	601	atgtgatgctcatatggaccaacgttagccgcaacagaaagaaagaaaaagataaatgaagctttgggagcgtgcatagcttttttttttactttttcaaagcacagttgtgaaaagacacagcatgaaggaggtttgaatacgggagtggacgcgcgcatttgtcggcgcagttggatgcgctaccatgactttttccctccctttccatttcttgcacttatcctccttatcatcacctctccccttctgttcgtaacagtttatacatctgtgatgaattaattgtgcgaaggtgagggagggagttgacggtttttgttgcattcagaagtgaaaagggggcaagatggaggaagaaatgatgagaaaacaggagggagagaaagaaagagagag…	228	ATGGATGCAAATGTACCGGCGGCGTTTCTCGCAAGTTTGGTGGGTAACACAGTCCATGTGAAGAGTAAATGGGGCCCCGTATATGTTGGTACACTTGTCAGTTGTGATCCGTACATGAATTTGCAACTGCGTGATGCAGTGGAAAAGGCAAAACAGGAGACGGAACTTGGAGACATGCTGCTGCGTAACAATAATGTGTTGTACATTCGGGAAGTACCAAAGGAATAG	-	-
Tb927.9.10300	hypothetical protein, conserved	-	-	-	-	-	III	0	0	0	7.32251	15.5915	180	tttccatttctccaagttggtgaaggtcgtagaaggaagtgaacgaaggtaacactttgcacacttgtgtcaccgtaaaggggaccacacataaacgcgtcgctacatacacacacgtacacacacacacacacacgaaaaaaaaaaacaaaaacaaaaggataagtgaattaatgtaaa	302	ccaatcgtattggctgtttttttttttaagcattgttctccctgccacccgacacccgcaaagtgctataacttttttggtcccctttggaggcttgtcgcgagaggctgctaaaacacttcgtttctcccatttatcttttttttttttgggaaactgtagtcaaaagtccccccaaaatggagagagtgggtggttggtgtatgctcttattttccctcatttgtatatttgtttgtttgggtgtgtgtgtgtgtgtgatggggagaagggttgtttgttgtttcatgcaatgtctcgag	576	ATGAGGGAACCCCCCACTACGATGAGCGAGACTGAGCGCTACATAGTGTGGTGTGAGCAGGTTCGAGCGCTTTTCACCCGTGAACCCTGTGGCGCGGTTGAAGATGCAGCGGATAGCAACAATGACGACGCTTACTTCCCGGAGTGCTTCTACATGCGAATGTTGGGAGCTTTAAAGAAATGTGGTGGTGATGGCGTAGCGGTTGAAAGAAGTAGACGGAGCAGCATAAGCAGTGACAGTTGCTTTTCATCCGTCTCTCAACAACGCAACCGCGTCGATGAGGATGTTTTAGCGTCCCGCCTCGCCTCGAAGTTGGAGGCCCATGCCCGAGTTCTCAGCCGCCAGCGCCAGCGCCAGCAGCAAAAGCGGCAGGAGGAGGCGGCAACGGTGCGGCGCACG…	-	230
Tb927.9.10310	mitochondrial carrier protein, putative,mitochondrial phosphate transporter, putative	-	-	V	V	-	-	0	0	0	27.9707	175.378	1086	GAAATTTCCCGTCTCATTCTCGTTCTCGTTTTATGCGTACGCATTTGAGAAGATAACTCTAGCGTCCACAAAGACACCAACGCAGATGCAGATGAAAACGGGAGGAACTCACTCGACAGATGGGACACCGGATCATCGGCACCCACGCCACTCGGATGGATTACGTCCGCATCCATGATGTTTTCACTCGTTACACCAAACAAGGACTTGACCAAAAATATCGTTAATTACTTGGTTGATCGGGATGATGATTCGCGTCGTACCCGTTTTGAGCGTTTGATTTGCGGGACTGGTTATTTCAATGTCGCCCAATGCCACTACTTACTTTACTATTGCGGGTTGGTGTGATATCGTATGGTGTGTTTCCTTCAACCACTTTAAAGAGGAGATTATCTCAAC…	931	ttttgtttgagacgcgccttccagggccctccttttttctttactcgcttttcttctttatctctcagcggtcgacctctctcctcaatttctcgaccatgtgctcacttggtttcctcactttcttttttgttttgttttgaggtctctccctgtacggatgaaaagttgaaaaaaaaaagaagagggggagggggaggggtaccactcaataggcaatgatttaaggagggcaaatagggaagggaagaagatcaaagctgatcgtacggcaagatgtatgccagtttcttttttcctttcttgttttctttatctgtgtttggcattcatgtctctgtatgttttttttttaattttgttgatggtcggagtttctgctagatagaggagtatatt…	954	ATGAGCGCAAAGAACAAAACTTGGGACGCACGTTACGCCAACCCCGACATCCCTCACAACAACAGCTACTATCTGAAATGCATAGGTGGGGGCGTCCTCTCCTGTGGCCTAACGCACACCGCCGTATGTCCCCTCGATGTTGTGAAATGTAATATGCAAGTGAACCCGGAGAAGTTCAGGGGTATTGGAAGCGGCTTTAAGGTGCTGGCCGCGGAGGATGGTTTCGGTGCTAAAGGTATTTGGAAGGGTTGGTTGCCTACCCTCATTGGTTACTCAATGCAAGGTGCTTGCAAATTTGGTCTCTATGAAGTGTTCAAAGATTTCTACGCCAACCTCGCCGGTCAGAAGGCTGCCAAGGAGTATGAAGGACTTATTTGGTTGGCAGGTTCTGCAAGTGCC…	491	-
Tb927.9.10340	amino acid transporter, putative	-	-	-	-	-	V	0	1	0	11.9767	30.9976	28	tagtgcggaagcgaggcgtgtctattag	1179	ggtgggattgaaaacagtacaatgttcacttttgtaaatgcagcttgaaccaacaccgtgggtagggagatatctcacatcattccgaggtacccatcactactcttcacagagtgggaaatttcccgtctcattctcgttctcgttttatgcgtacgcatttgagaagataactctagcgtccacaaagacaccaacgcagatgcagatgaaaacgggaggaactcactcgacagatgggacaccggatcatcggcacccacgccactcggatggattacgtccgcatccatgatgttttcactcgttacaccaaacaaggacttgaccaaaaatatcgttaattacttggttgatcgggatgatgattcgcgtcgtacccgttttgagcgtttgatt…	1479	ATGCACATGTCTAATGTCACCGACGAGAGGATGATGGCCACCGAATTTAGGAGGGAGCTACTTCCAGAGGTTCGTTTCCAGAACCCCAACCAAAATACTGAAAGTCAACCCCGCGCAGCGTTAACGACCCTTACACTGCTGGGTGTCATGTATACTGCATGCATTAGTGGTGGTTATGGCTTGGAGGAGTCCGTGAGCGCTGGCGGTCCCCTTTTGACCATTATATTTCTTTGTCTCATACCAATCTTCTGGGGTATCCCGGTTTCTCTATGTGTTGCGGAGCTGTCATGCGCAATCCCCTCTAATGCTGGACCTATTATGTGGGTGAACGTTACGTTTAAGCCGTGGCTCTGCTTCTCAACTATTTTGTGGACGGCTATGCTCAATTTCGTTGATAAC…	-	786
Tb927.9.10350	hypothetical protein, conserved	-	-	V	-	-	-	0	0	0	17.2855	15.0754	423	CGGCAATTATTACCCTCACAAAATTACTTACTTAAGAACTGGGACATGTTAAAAGGGCGTTCGGACTGAAAGTCGTGTTGTCGTTTGTTATTTACCTACTTCACGGTGTGCGTGCATGTTGGGTATGTTGTTTTCCATGGACTTCTGTTAGCTACAATATTCTTCTTCCATGCCTGTTTGCCGCTGTCATTGCTTTAGTGTTCGTCACGCCTTACTTTGTTTCACTTTTGGATTCTACTTCCTTCCACCGGTTCCCTCACTTCGCTTGTACTAAAGAGTACGTCGCATTTCTTTTTATTCAGAATCTACGGCAACGGAGGTTTAACTTGAATATAAGGGAGATTTACGACTTTTTTCCCTCTTCTAGGACGCAGCCGCATAGAAACAAAAGAATATATA…	1259	tgtgggaaattgttttgcataataatgttcttttgtgaacttttcacaaattcgagagtggagcaagcacattgatgcgttatgtcagttgttgtggattctttaaccttgtcagttgccgtgataaggtgtgtgcgtatctgttttttcgcgctgcccaccaattgctagaaacgcgtatcaatgtacatgtgagtaaatggatatatgtttctctacgtacctctctgcgcgcagttattagctatgtggccacaccgcggttatttctcaccattttaaaaaactacatgcttaaagggaaaattttggtccgtagaatatgagggtatccaccgcctgaacttacgcctcaatttttgctccgcggcctgtcattttcctttcccgctcacctcc…	624	ATGTCTGTTAATCAGCTGCAGGACCTTCACTTTCAACTCAAGTATGTTGTGAAACAGTTCAATAAAAACTCGACGCGATGTGAGAAGGAACAGAAGGCTGAATTGGGTAAGTGTAAAAAGGCAATGGCGAAGGGCAACATGGATATAGCGCGTATTTTTGCTGAAAACAGCATTCGAAAGAGGAACGAGTCCCTGAGCCACCTCCGCCTCGCCTCGCGTATGGATGCCGTTGTCTCACGCCTCGATACAGCCATCAAGATGAACAAAGTAACAAGAGGGATGAGTCAGATGGTACATGGAATGGACAAGGTTGTTCAGTCCATGAACCCAGAGAAGATATCAGAACTCATGGAGAAATTTGAGAAACAATTTGAAACAATGGATGTTGCATCTGAATAC…	855	-
Tb927.9.10360	hypothetical protein, conserved	-	-	-	-	-	-	0	0	0	NA	14.7632	103	ttgccttcgggaagctcacctcctcccacttatcgtaattggagctataggagcatacgaaggcaggggttggttcaacaattgaagcactgaggtgctggcg	474	actcttctcttcctccttcccttcattcgtattagcacatatgccgttccacgccttcggtggaactgtggaaagtagaaacaccaaatttactttgtctgatttgaaaactcctttttgggcacagtgaaaaccttgcttagccttatttattggagcgggagcgataacagtaaagtcttcgcaccccttgtgccaatatatcgtgtgcgaggggagaggcacgttggcatcgcatcgcaaaaaaaagaaaaaacactggcatcctcttgggccgatattcccattggggaaaatcgttaagaggcatgaagctcgccggttgcggcaattattaccctcacaaaattacttacttaagaactgggacatgttaaaagggcgttcggactgaaagtc…	450	ATGACGGACCGTTTAACGGCAGAGGATGTCTTCTATGAGCTTTCCACCATACGAGATCCAGAAAGGCCGGATTGCACGTTGGCTGATCTTGACGTTGTAGCAATGAACCGCTGCCGTGTCGAATATATTGAAAGTTCGGCTGATTTTCAATCGTTGCGCGGGCAGGGGTGCAACGATAGCGGAAAACCAAGTGTTGTTGTGAAAGTTATCTTACAACCCACTGTGCCTCACTGTAGTCTCATGGAGTTTATATGTTTATGTGTTTATGTAAGGCTTCGGGAGGTGTTTTCCCTGTCGAATAATGCAAAGTTCGACATTACGCTTGTGGATGGCTCTCACGTGCGGCAGCGTGAATTAGAAAAACAGGTTGCAGACAAGGAGAGACTGGCGGCAGCAATG…	-	-
Tb927.9.10370	TAX-1,flagellar protein	-	-	-	-	V	-	0	0	0	9.83479	14.7197	534	CAATGTCTCGATGTGTAGCGGCAATAATGAGTAAATGATAAGCGGCGGATAAGTAATTTAATAGGTAGTCATGCACTGAAGTGGACAGAAGCTGTTATGCCGTAAGTAAACGATGTTCACATCGAATTTGAACGAGAGGATGGGTTGCGAAATTGGTACCTTTGCGGCAGTGACAATTTGGGGAAGCCTTCAAGTTCGTTTCCGTAGGTTTATCGGCGCATGTGGTACAGCAAACCATCAGTCTCTATTTCATCTTGTTCTATTGGTTGATTAGTGTAGGGGATGGGAGTAGCAGAGAAGTTGGTGCTTCGTAAGGGAGGAAATATTTTGTAAGGGCTTTTTAGGGGGTAGAATGCGTCTTTAAAAAGAAGGTACCTTCTTTGGGCACACCAACTGAGT…	246	gatttcctgctgtgcgcacccgactagccacagcaatgcccacatgcaatttaagcgttcctaagaaccctttggacgctggggaagtgcagtgggtgtcgaggaggggcggtgcaccccatgtttattagagtcgagtggtgatgaagtacgagaagtagggggagaggggaggaacaacatcttttcccctaaaatgttgtagacgcctttgtcatttttgtttgtaatatattgattttggtc	1092	ATGCAAGGCGCCAATTTAAAAGTGCTCCCCTCCACGCGTGCAGCCGCCAAGGAGTTGGTGGACCCACTCGACATCACCAATGTTGGCTGGTCAACACTGGAGCCAAAGTTTGACGAGTTGATGCAGTTAATGGATGCGCCATCTAGTGGCATCAACGCTCTTGCAGCCAGGTCGGCGCATCGCGAAAAGGTGGGTGCGGTCATTGAGCAGCTGCTGACGCGCGCACAGGATGAAAGCAGACGGTTGCTTGTGGAGGGAAACGGAGAGGCAGCAGCGGAGGCAGGCGTGAAAACGCTTCGCTTGAAGGAGAGGTTCTATGGAAAGGGAAGCGTAAAGCTTGTGCCAGCGCACTTCCATCTTGCTCGAACGAACCAGTTTTTGAAACGTTACGGGAATGCG…	-	-
Tb927.9.10400	hypothetical protein, conserved	-	-	-	-	-	-	1	not detected	0	N/A	N/A	33	TCGCCCTAGGAAAGTTAAAGAACATCTCTTTAA	115	agcgaaaaagagcaatcaccttaactgtgaattaattgaagtatgttttaagtattaaagaagtttttttccgtgttgaacggccggggagtgctcacacagctcacgcgacctc	1488	ATGTCTGTGTTACGTCTTCCAAAAGATGAGCTTGATGCCCAGGTATACCGATATCTGAGAGAGTCGAACTACATCGAAGCTGCGGATGCTTTGAAAGCAAGTAATCCCTCAGTGGAAAAGGCGGGCCGGGGTCTGAAGTTCTCGGCTCTCATTGCTGCACCGAAGAATATTCGAGATAAAACTGACAGTGATGATGATGAGCCCGTGCGTAAACCAGCTAAGAGGTCACCAAAGTTTGCTCCCAAGAAACCTATGCCAGAGTCTGACAGTGATGATGATGAGCCCGTGCGTAAACCAGTGAAAGCATCACCAAAGGTTGCTCCCAAGAAACCTATGCCAGAGTCTGACAGTGATGATGATGAGCCCGTGCGTAAACCAGTGAAGGCATCACCAAAGGTT…	-	-
Tb927.9.10430	hypothetical protein, conserved	-	-	-	-	-	-	0	0	0	18.7503	40.2974	132	ATCTTCTTTCTCCCGTGCACGCGCAAGGTAGCGACTTCCGGACACTGCCTCACGGCAGCAGTCAAAAACACGTGGGGTGTGTCTATATGTTGGCGTGAAGGAGAAACTTTCCCATCTATAGCAACCCTCTTT	214	cagatgaaggtgtaccaggaacagaagtacgccaacagccgacgcttcctgcaggaccccctcttgatcgttgacctctgttgtgcaaaatcaggaaccaacccacacgaagttgtattcatcatgctgaatccttattgagatgcgttttgtctccgtgcaaatctgtctgtgaaaaaaaagttatacataaccacgagcggtcattcttttg	345	ATGCTCACTATCACCGCTCTTCTTCTTCTGCGGCCACGGCATATTATGTTTACTCCCCCACCACTGGCTAGACGTCCGGGCATCTTTCGCTGCCGGGTGTGCAGCAACACGTGGACTTCCTCTCATGTGTGGGTTACGAGGACTACACAGCGCGTGTACCAAGGGGAGTCCTGTGAAGAGTGTGGGACAACGACGAAACCGTACTACATTGGACGCCCGGAGGAAACGATTTTTAATCGTACGCGAACACCTCACCCGGTCAAACCGGGGGCATCGACTAGTAGACACGGAAAGAAGCTACGACATATACGATACGATAAGAGGGTTCAAAGGGGACGGAAATAA	-	-
Tb927.9.10470	hypothetical protein, conserved	-	-	-	-	-	III	0	0	0	9.81322	19.6107	166	tgaaagaactcctttctccgtaccacaatttgtggcctattatacgtcgagtgcaagtagaaattaccctgatacacgagggaagaggtgtaagaagtggggaaggcactcactaagggttttaagcgctacatttgctctagataggcgtacacatcatcaagct	378	cagagatgcgtgctcatgtttcttgtagagggcactttgtttcgagtatcaatttcttttggtggttttgcgttacatttttttttgtcgcctgttagtttgtttgtgtatgcggctattcgctgtttcgttttacttcagaagggtactgtactgacgcatttggcaaattcatttgcaatattattattattttttttaaaggagaaaagaagggaaggtgcgaggagctggtggcccagaacactagttgaatctcccactccttgtttgtttcttttctccttcggatttcttcttccttcaagcgcactcgctgaacgtgtttttcatcgcgggactttcatggttttttcccctgccctactgggacgattc	1221	ATGCTTATCATTATTCTTTCTAGTGAAAGAACTCCTTTCTCCGTACCACAATTTGTGGCCTATTATACGTCGAGTGCAAGTAGAAATTACCCTGATACACGAGGGAAGAGGTGTAAGAAGTGGGGAAGGCACTCACTAAGGGTTTTAAGCGCTACATTTGCTCTAGATAGGCGTACACATCATCAAGCTATGTTATGTCGTACGTTTGTCAGACGTGTGCACCTTTTTACCGCACTAGTGCCCACCAATGTTGTGCAACTTCCACATGTTCTCAAAGACGCCCAACTTGACGCTGCAAAAAAGGCGGCCATCGATGCTTCACCCTTTTTGGGGGTTGCTCCGCTTGTTCCCGCCTTGGATCTACTGTCGGACCTGTCTAATTTTCATCAAAAGCGCGAC…	-	94
Tb927.9.10520	hypothetical protein, conserved	V	-	-	-	-	-	0	0	0	12.7989	31.7853	312	TGCCTTTCGTAGTTTTACGAGTTTGTGGACGTGATTCATCTCACCGGATTGCTGGTGTAGAAGTGTTGAGTCGAGTGAATGCTGTAGTATGTAAGCATATATATATATATATATATATATAAGGCATGCAAGGGGAATTTTATATTACAAAGAAAAACTCAATCAATGTGTGTCACACTGCGTCCACTTTTATCTCATTGTTTTAGCTCCTCACCAACTTAGAACGTGCCGCGTGCGGTGCTGAAAGAGGGAAACGGCACAAGGATTCGAATAAATAAATATATATTTAGTAACGATTGGGGCGTAGAACAT	571	tggttcgtatgattttcctatttaaccgtgaactcgcgggacgaattgatgtaatggaagtttgtggacccagatttactgtccatttatcgtaaacttttttctgttcaatacttatcgcgccgtcaaacaaacagacacatacgcattcacgtacatttcacccatgttggtggagtttctgagggttatggcgtaccgtaggattcgaaaacctgcgcgtagggcacacctccacttccaggaaggagtacggggtatgataaacttaggtacctcagttgttgtggttgggtgggtatgaagttacatttatcaatgcagtcactagttgccactggttatgttctagttgtggctctcttatatatattttctccgatcttaatccatgttacc…	762	ATGAAACGAACAGCTTTTCACTCCATAACGTCTCGTTTGACTCTCTTTTATACGAACGCGGCGTTGCATGTGCCTGTAGTTGCGTCATCACAGCGCTGGCAGGCGACATGCGCTCGCGAAGAGGGTGATTTCGAGACTTCAGGTGAAAACAAAACATTCGGTGGGAAGCAACAGCAGCAAAAGGAGGAACAACAATGGAATTCAAATGCACTCGGTAAGACTCAAGAGGTGCCGAAGCGGCGCAACATTACAGTTTTGTGTAACACCACGAAAGCAGTTTATATTCACCCCACAAATCACATTGCCTCGTGGTATTGGTTTATTACCGACTTTCACAAGTGGTTCGTCGGATTTGTCTTTTTATTTGTTGGAACACAAGTTATTGCCCGTTACCGCGTG…	-	-
Tb927.9.10530	hypothetical protein, conserved	III	-	V	-	-	V	0	0	0	26.945	NA	735	ATGAGCGTCATGTGCATGCACTTAGAACTATAGCGGCGGCAGGGATGAACAATGAAATCCACGGTATTTGGACCTTAGGTTTTTAAGGTGGAAATAAAAAGAGCCGCCGGAGGTTGTTCATACAGCAGTGCAGGAAGTTGGTGGGTTGCATGTCACCATGAAAACGGGGGTTTTGCTACACATTTAAAACCTTACGTATGCAAGAGTTGTGGGAAAATGTACACCGCTACCTCTGTCGCGTGCATTGTACGGGGTTGGTGTAGCCTCATGGAGGAAAATACTTGAGGAAAGAATCAGACAAACTTGGATACCAAATCGTGTCTACTTTGATATGGAAAAGGGGGATGTGTGAACAATGGTGTGGGGAAAGTATGTTTGTTTATCCATATACTGGTGGGT…	1478	ttgctgttaccgctacacgaggcgggtgtgggggagggggggatgccggaaacgccataaaaaaaaaaaaaggaaaaatgacatgcaactgtttgtatgaagaaatttcatgcttttccagatcctcaagtttatccccttttgactctttcccctctttttgattcctgctttccatcaatttaaaatatacaatcacttactttcttaaaaatgactccgcagtgctctccctttctttctccgttgttgtcattcgcgttatcaccccttaaaggaaaacggagccgtcaacattcacgattatcaccatcttcttgtgcgaaacctgcttcaacacacaacaggcttcaaaaaggaaatattgtaaatttacgggacttatatcagtacgtaact…	3132	ATGAGCCGACGTGGTGGCAAGGATAAGGAGAGCCTCCTCGAAGTGTCTCAAGGTTTATCCGGGACTGCTACACCTCGTGGTTCCGATCGAAGGGCAGCTCGCGGCATTGTTTCACCTCGTGTTCCCGGTCGACATCGGGCGGATGATAAAAAGGAGTATACCTCTGTTTATGTGGAGACGGTTGATGAAAAAACACATATCGCCGAGGGTAGTATTGTGGCTTTCCAATTTGTTTCCAAGGGGAAATGGATGTGGGCTATTGGCACGGTTGTTTCCGATGGTGCCACCGCTGATGGTGTTGGCAGCAGCCCAGCTGTAACGGATCCCGGACTCGTATCACTGTTGTGCTGGAAGGTTGTTTGGAATTCAAAGGATGATGTGCCTGAGCGGGAGGAAAGG…	676	1059
Tb927.9.10560	hypothetical protein, conserved	-	-	-	-	-	V	1	0	0	24.417	100.517	100	ttgcagtggtgtgcgtgctattgaaggttttttttttgaaaaaagaagagaagaaaaataaggggtaaataaaattaatatacaaaagaaataaggcaat	1126	gagttgtgaaaaaaaaaatagaaagggggaaagtttggggaaagaacttgaagaaggcgaataggagagagagagggggggggaagaaaaaaaaaaatcaaatatttttctcgcatttttcacattttttttacattttgggctcttgttctggttttggatggcggaatgtggatgatgatgttatgatactctggtgtttatcggttgacgaatatatcgaaggaagagttaaagtatgccacgagattcgacttctcatattattattattattattttttgatctaccctttttttgttgggtttacgcggaggagtaggaagaggaatattgatggagtgtttttttttggttattggttcacgcttataggattagatgtcacattcatgcca…	507	ATGGATAGCCTTGCACACAGTGTGAGTTCTATGGTGCACTGCGCCGAAAACTTTCACATCCCGCTTGTGCGCAGCCGGACTGTAGTGACCGCTGTGGCTGTGGGCATTCCCATTGCCGTTTTGCTTCACGACACAGCCGAACACTGGATGCCTACCTCATTTCAACTCCCCATTATTTCATGGTTTCGCCGAAAGTGGCGGCAGAACCCGGAAGTGAAGTCATCACACCTGACACTTGCGCGCAATGCCATTATATTCTTTTACTTAGCCATGGTGCTGAGTGAAGGCACATTTTACGAAACGCCTATAGATTATGTGGCGGATCGGGTATCTGGAGCTCCCGCACGAAAGGCATTTAACGAGCGCATTCAAAAGGGTCGCCATAGTGCCTTTTCAGCT…	-	474
Tb927.9.10570	hypothetical protein, conserved,predicted zinc finger protein	-	-	-	-	-	-	0	0	0	29.0065	49.4184	142	ccttcattctccgtatcttttcacaaggtagttcataccaccaggcgcactgtccaccaaaggcactatccggtttgaggatctcggagaacccgttcagcgcctgttgaaggcgctgaaggggaatatctccgaggatgag	554	aaattttgccccttggtttttggtgttgagcggctgcttgtgcctagtgtttcgttattaaatccgtctgcgacacgtggtgaacagaatagtactgtatgcatttgtaagaaagcggtgcattgttagtgtctgtcctcgtattatatatttttttctgttctgtatgtctattttccataccttgaagtgtctacaccaacttaccattcatgagggaattttgtggtgcttatgcgtgtaagtgtggctatgggaagttggaagggacatgactcgctgaaaggtgtttgtgtactgttgctttaacattttcgggataaaaagaggaagtacctcagttagcgtgaggggggaaaagtctaggaactaatctttagtgtaagaattgagaggaaa…	966	ATGGCCCTTCTCGAGCATGTCTCAGTAATGGACATGGCAAAAATATACAGCGAAATGGCCACTGACCATCATGCGGAGAAAATTTGGGGTGAACTTCGTGCTGCCCTTCAGGAACGCAGGGAACGATCGGAGCGACGTAAAGCCGAGTTGTTACGTCAGCAACGGGAACGTGAGGAGGAGGAGGAACTCCGTCGGCAGCAGGAGGCAGAAGAGGAGAGGCGACAACAGGAAGAAGAGGAAAGGCGGCAACGGGAAGAGGAAGAGGAACGGGAGCGGCGCCGAGAGGAACGCCGCAAGAGACGAGAGGAAGAGTTAGCAGCTGAAGAAGCCGCAGCGCTAGCAGAGCAGGAAGCTGCAGAGGAGGCGGCAGCACTCGCTAGGGAAGAGGAAAGGAGACAA…	-	-
Tb927.9.10630	hypothetical protein, conserved	III	-	-	-	-	-	0	0	0	9.05997	22.7682	1321	CACTCTGGCAATAATTTTTGGGAAGGAGGTCAGTGACGGGTGAAATACCGTGTGTACGCTGGAAGTTGACAGGGAGGGGAAAAAAAAACCAAAGAAAGTACTACGACATCACTATCATACATGGGGTTCCTGAAGTGGAAAGGGAGGAAAGTAGAATTTGTACGGAAAAAAAAGAAGCAAAAAAAAAACAACAGCAACAACAAGAAAGTACAAACGAAGAGGAGAGCAAATTAACCAAAGAAAATATTCCACTGCGCCGCGTGTACAGTCTTATTATTTCCAATTCACATGACTATTTTACACGAGAGGGAGGGGCGTGGTTCCTTAGGCGCCATGTGTACTTTAATTCACTTATGATAGCGGAACTTCTTTTCAAATGGAAAGTTACACATAGGCTAC…	307	gtattgaatggatttgattgtgttcgaatccggcgacgtgtgtgtttgagagagagagagtgacagacaaagaaaaaggtaaaaatgaagtaaagggaaggaaaggacactggtggcacgtcattttagtgctgcagttcctttttttttttgtcgtggaaaatgactgcggtgagtcgattaatgacagttacttctccttcctgctgcagctccgtactatcgccatttgtgtgtgcatgtgttttttgtgcgtgcttatacttatagacgttgtcacaataacaacgatggcgaaaacaataac	801	ATGTCGTGGCGTACGCGTGTCGTCCGCTGTCCACTGCAAGAACCGCACAATCCATTCGACATGGGGCGTGTGATGCAGCGGTTTTGGAGCCCCTTTTGCAAAGGCGTTAAGGGACCTGACTTACATACATATGGATTTGGTGAAACTTTTAGTGGTATGCGTACGCATGACAGCGATTTCACCTGCCAGGTTAATGGGCAGGTGGGTGGTGCAAAACTCGTAGAGGATTTTTTCATTACTCTTCTTTGTGGATTCGACTTTGAACATGTGAAAGTGGAACGGCACTTAACGACGAGTGGTGCTGCTGATCCTTGTCAGTTTCAAGGAACTATTGTATTGGCACATACTCGTCCATTTCTTGGCTGGTGCCCGCAGCCCGTTACGCACAGTCTTGAGAAA…	-	-
Tb927.9.10640	synaptojanin (N-terminal domain), putative	V	-	-	V	-	-	0	0	0	5.26698	9.58554	4539	TGTTTTTATGGACAACAAAAATGAAAAAGGGGCTTTAGCCATGGAGCGGCCGTTTTGTGATTGCATGCCGTAGGCCATCTTGGTGCGCTCCGAGAGTTGCTTTGCGGTACACCTAACCTGTCGTAAACGCGCTACTTGATGACATCAATGGACTGGAGTCTCTGAGTGTATTTGAATGACAATAACCCATTTAAAGAATATTCTTCTTTCCCCGGCTGATGGTGTTTGGTTTCGTCGTGGCACGTTATCATACCATGTGTGTGGTTACTGTCACCCCCCTCCCCTCCCTTTTTCCTTGTTTTACATTTGAAACCACCCTTATTGCTTGGCTTTCGCCCTTTCTCTTTGCCAGATTCTGCATTGTCTCTTTGGTCACTGCGGATACACCTTGTACTTTGC…	424	acgggcggggggtagttaagttgttactcaaataattatcatctgtgtttcttccaatcaacagccggtatttccccatggttaccgacttccttttattcattctgttgattactttttgtcttctcatctttttttttttgcttcaacgtgcaaccatgaccctttacataacggtgtccacgacaatatggccactgtcaggatacgatacctctttgttttttttctccgttgtttcacaagcactctggcaataatttttgggaaggaggtcagtgacgggtgaaataccgtgtgtacgctggaagttgacagggaggggaaaaaaaaaccaaagaaagtactacgacatcactatcatacatggggttcctgaagtggaaagggaggaaagta…	2268	ATGTCTGTAGGGGATTTTTTTGGAAATATCGTTATTGATGGTGAATCTGCCTCTTTTGTCCCTAATGATGATTCTTATCCCAGACTTATTTGGAATTTGGAGCGTCAATGTTTCGTGTTGCCGAGTAATGTGGCTGCGGATGATGCCGTTTCTCATGTTAGCAAAGATTCTGAAAAGGCGGTTTGTGATGTGGTTGATGATGGAGTTATGTCCGATGCTTCCTCCTCTGGATTTGAAGAGTTTACACCGGTCCGTTGTATTCCCTGTTATGCTTTATTTGGTGTTCTTCGCATTGGCTCTGCGTCGATACTTTTGTATGTTTCTGAACGGGAACGTATTACCACATTAACTATTGGGGAGACCCACGACGTGTTTGCGGTAAAGCAGCTGTCGTGGCTT…	-	-
Tb927.9.10670	hypothetical protein, conserved	-	-	-	-	-	-	0	0	0	6.30054	8.41781	13	actgttcatagtc	345	aggtggacaactgatcgaacgtttaccacctgctcgacgaaaaagaaaagctgcagtttgtagtgccgtttcgtggggtagtgtgttgttgcttcggaaaaaaaaaagaaagtgattccgttggttgaaactattatcatattgtgcatatcctcctctccgcacttgcttgctaaatccttgttgcgtttaccgtgtcagccaatcatgtggtgatttttgtttcatgcccctggaaggaaagaaagggtatggagctctagctcgagcggatgtagagtattaatttcgttattattttgttatttcccccacctctttgtgttattatgagattgtggtatc	1830	ATGCCTTTCTTTTCCTTGGATAGACTGTTCATAGTCATGCGTCGGGAGCAGTTAGGTAGGAATCATGCCGAAAAGAATCAACAGAAAGAGTTCTGGATCTTTGCCTTTCGTGACCGTTTAGCAGGTTTGCAGGCGTTCTCAAATTGCGTTGAGGTTGCCGACATCTATGGTAACGGTGACAATAAGCTGATTGTGGCGGACGCCTCCAAAACTTTGAAGATATATGACGGTACATCTCTTTCGGAAGAGATTCGGCTCTCAGCGGTTCCCTCTGCGATTACTGTGGTTTTTGCTGAAGCTGGTGATGATCAACACCTTCCTGTCATTGCAGTTTCCTGCGGACCAGACGTTTTCATGTACCGTAAGATGAAGCCGCTGTACCGCTTTACCGTACCGTGT…	-	-
Tb927.9.10680	hypothetical protein, conserved	-	-	-	-	-	-	0	0	0	9.38193	19.5955	572	actcgtcatttaaaaagagaacgagaatgcaaacggcgaacaccagctgatggggaggtgaatccgaagcgaaaaaaaatacggcagcggaagtgtaccgaatggtgtgcgtgtaaggggaggagaagggaagtagtctccaatgtttgacaatttgggttctggtgccatggtgggactgttggttttccacacgaccctacacaaggtctggagcgatgcttcatgcaacacattagtggcactgtatccctctccactctcccattgtgacgaacatacacaccgaacgacgtagaggccgcggtaatgtcagttgacgcttaacagagttattttggtatttaaaatgttttatctgcttgtggaaaggctgtttaattaaagtcctccaaaaag…	275	agggtcatggtttgtgcaggacgaaagcgtgccggcagttgcgtgggtgtacggttgccgttatgtaacatcagctgctggtgggtggtgtgtcacacgacggtaggcgtctgttgggatgtgagacttcgtagcagtgcgtgagcgctggtgacgcttggtcgtggaatagggaaagttacccacggcgggtttcccaaactggtattgcgcttgtctgtttgtccaagttcacactgttatttctccggttcagtttttatgtagctttcccc	981	ATGCCACCTAAGGTCCCCAACCTTAAGTTTAAGCCACGGCATATTGTCCGAGCTAAGGAAGAACCCGACGTATCGGAATCCCCCACAGCTTTAGACAACCTGAGTTTTGTGCAGCTGGAGCGCTTGCGACTTCAACAGGAGGCTGCACTTCAGCAGGAGCAGAAGGAACGAGAACAGCAACTGTATTCCGCACAACAACATGTCGCAAACGGTGTGTCCTCTGCACCCTCAGGAGCACTTCACAACGCAGGTGCTGCAACCCCCGGTGGCAGTGAGCGTTTGCGAGGATTCGGTCGTGTGGCCGTTGCAGCAGCTGCCGTCAGGGCACTCACGCGTGACTTCTCAAATTTGCCCCCCACGTCGGAGCACCTTCCGGAGAACACCATGTCTTCAGTACTT…	-	-
Tb927.9.10690	hypothetical protein, conserved	V	-	-	-	V	V	0	0	0	19.5144	14.8825	512	CTCCCAATGCGTTTTTCGCACGCTTTTCAATATTATACTCTTGTAAGCGGGTGGGTCTAATTTTCTCTTTAACTTGTTTAGTAAAGGATTTCGACGGCGGTTGCCGGTTTGCCTGACTCGAGTGCTCTGCAGCACAAAAGGTAAATAAGAAAACATCTTTATACATTTAAATATTCGGTTATATATTGCATCCGTTCACTATTTTGCCACTCGTGCACTTACAGACTGCAAAGGGCGGTATTTGGTGACGAAGCAGAACCGTGGGAGGGGAGGGATATATTAAGTGAATTTGATCACTGGGTAAAACAAGGAGGAAACAGTAAGTAGAGAGGAAAATAGGGAGAGCAAAGTAAAGGCAAGGCAATTGGAACGTATTGGGATAACCCGTAAGCAGGGGTG…	626	ggtattagtaaaggggaattgtagcgcacggtatctgtgtgcgggtggttgtgggttgtcggtaactaatacctcttgctgttggccttttgtttgttgttttaattcctttcaatgtgtatgtacgtgccattgataccaccctcccgaaagcaataaattaaagggaagggattgtgaattatggaatgtcaaatatatatatatatatatagaatgattacgggtttacccttgcttcgcttctttctttggttttatcgtttggtgcggttgtcagactcgtcatttaaaaagagaacgagaatgcaaacggcgaacaccagctgatggggaggtgaatccgaagcgaaaaaaaatacggcagcggaagtgtaccgaatggtgtgcgtgtaaggg…	1467	ATGAACCTCTTTGGGCTTCGTTCCAATAGTGTTAACGGTAACACCGGGGCAGACTATGACCTTATGCCCGAGCCGATTGCTCACGCGGATTACATTCCCCTGCGCCTTAACCCCAAAGAGCGCAAGGTGCAGCGACTCATGCGGGGCATTGTCATGGCTTCCCATTACACGGATAAGGTTGACAACGAATCTACTCTGAAAGGTAACAAGAGGGACAGCGTTATCGTCAAGGAAGTTACGAGCGCACTCAGTGGTCTTATTGTTGGTTTGGATGTTGAGAAGGGAGGGGCCCTTTATAGAGACAAGGATTTCACACCGTTCGCAAGAGATATTCAGTCCGCCGTGGAAACATATCGTCGATACAAAATGATGAATCCAGATCTCATTAGAACAGACTAC…	-	88
Tb927.9.10770	poly(A)-binding protein 1,PABP2	III	-	V	V	-	V	0	0	0	Stable	Stable	1183	CGCCGCGCATATCAGAGCAAGCACCACCCATCTTCTGTGGAACCGTTGTGAAAACAGATTTGAGAAAGCTACAGTAGAAAAGAGAAGGAAGGGGAGAAGGAAAAAAAAAAAAAAGAGAACTGGACATAATCTCCTTCCTCCTTCTCCTCCTCGAAGAAAATGAAAGAAGGATAGAGTGAGGGAGAGAAAATAAACAACAACAAAATAAATGAAACATGAAAGAATGAAGGGAAGGTTAAGGAGCAAAAGGGGGGGGGCTAAACTCTCTCATTTCTTTATTCGCTTGCGTGGTTGTCACCTTTGCTCCCGATCGTGGTTCTGCCTCTTGTGACATTGTTATTATTTTCCCCTTTAACCTCTTCCTATTATTTTCCAAGCCTTCTCCTTTTTCGTTTGTTC…	2730	gatcagcatcactgcagcgtgcgagcggagagtcgaacgggagatggaaggaaaaggttgaagaaaaaaagggaagacaacgcgtacgcttcagcgcacacgcgtatgagtacttatgagaagggttaggcagacataagaaaagagagaaatactgtgtgtatatatatgtgtgaaagcaatggaacaaaagaagtggggtgctcttggcggtattcaggtacgaccgccatcgctcgtttagactgaaaatttatgaagttgttttgggatgtgtcagcaggaaaatcttttctttattttgttttcgccactctttttcgccctcttccactttccttcacctttctttttttttttgttgttgttgcccctgagtctccgtcgggtacgaaacag…	1668	ATGGCTGCATTTGCTGCTGCGAGCCCCTCCATTTGGGTGGGAGGTTTGGACCCCAACCTGAATGAACAGAAACTCTACGACCATTTCGTTCGTGTCGGGCCCGTTGCCTCTGTCCGCGTGTGTGTGGACTCCGTCACCCAAAAGTCACTTGGCTACGGCTACGTGAACTTCCAGAACCCTGCCGATGCTGAGAAGGCGCTTGACCAGGCCGGTGTGAAGTTGGGTACGAAGCACATCCGTATCGCCAAAATCCAGCGCGACCCTTCGAAACGCCGTAGCGGCGTGACGAACATCATAGTGAAAAAACTCCCTCCCACCGTGGACACCTACGCGCTGAAGGAGATGTTCTCCAAGTACGGTCGCCTTACTGCCATCGGGCTTGCCACTGATGAAAAAGGA…	1158	2349
Tb927.9.10790	hypothetical protein	-	-	III	-	-	V	1	0	0	12.6229	64.4512	756	GTCTGCTCTTGTCAGATTACCAAATACACTTGAAGGTAAAGGAATCTGAGGTTGTGTTTCGGTGGTTTAAGGGAGGAAGGTGAGAAGTACCAACAACAAATTCATAATATTCGGAAGAGCAAACAAAGAAATATAAAACCGAAAAAGAAAGAGTGCAACAGGGGAGAGGAATTGCGACTGTCGCCTCAACCCATTCCACATTGCTGCGGTGTCCCGGACGTAGCTTGTTGTTCAGCCCAAGCGGAAGGTGTTCAAATATTTGGCAGAGGTTGCGGGTTCTTACAGTGCTGTGTTACCGTAGCGATAAAGGCGGGGGTGAAAGAAACACGAGTAGAAGAGAGTCAGGAGACCTCTTTTTCTTGAAGCGAAGAAATCCCAAAGGAGGGCAACAGGGAAGTA…	2501	caggtgttattgccctcagctacgtgccacgaggggtaagtcaatatgattagtgatgtgcattccttggcattcggcggccccgtgacaatgtgcattacggtgccatacctgtcgtgtggtagtggaagaactactcagcgttaccgatgaattgatgaactggtaatggggtagtgatagtgattaaaaaaatgataagggcgagagagagacgaaaaggattgagatgaccatgtaggagctgtcatattaagtggtgtgtgtgagggtgagtctgtcgtgtgtgtatagggtgtttggtttgcggttttttttacgtgcgtttttggactaacccacaaaattgaaaggtgaatcggttgtgtggatgccatttgtggtagctgtagacgagca…	603	ATGTGGGAAGACAATGCTCAACGTGCACACATACATAAGGTGATCTGCGAAAGCAAGGGCATTCGGGTAGCCAGCAGAGAGCGGCCCAAAAGTCGCACTCCCCAGCGAAACGGGAGTACATGGCACAACAAACCCACGCGGCAAGTGCGGGCTGGACGGTCTATTTCTCCCGAAAAGGTACTGCGGGGCACGTCACTGTCGCTTACTAGGGTCCCTGATGGCACACCTCGTCGGAATACGTCCAGCGTCATGAGGGCAGTGAGCATTCGTTCACAGCCATCCCCCACGACCACTCCAACAGCTGTTTCTTCTGCCGCTGCAACAGGGAGGCCGCGGGTGGTGGACTCTACTGCGAGAAGGAAACGTCCGGCCATCTCTGCAGCTTTCCGCGCTGTGGGC…	2340	294
Tb927.9.10820	hypothetical protein, conserved	-	-	-	-	-	-	0	0	0	11.7938	8.38103	26	CCGCTAAGGAAGCAATACACTAGCTG	125	aattctcacttgcactgttacttgggaaaacgggagcttgcggtagtgggagcatagtcccgagcagtggaaacgtgtgacagcgctctccaggggccgcgtttcgctttcctgttaacttactg	1938	ATGAGCGATAAGGTAAATGTCCATAAAAATGTAAAGATGAGCTTGTTTCACTCTGGAATGCTAGACGTTGCCCAAGAGGCAATTTTAAGTCTTGCAGGCCCACAGGAGGCTCGGCGACGAGGGTCACACCTCCGCTACTTGCCTGCCATTGTCGACAAAGCCGTATCGTCCCTTATCGGCCTGTCACGCGCCCTAAGTGGGTCTACCGAGGCATTTGATGGGGCACTTAACGTTTGTCAGGATAACTGGAAGAAACTTGGTGAGTCGTTAGAGGCTGCCGATGGTAGCTTTCTTCGAGGCGAAGATGCTGTGGCCGCTATATCGTACACTAACCATCTCAATGAGTTCAGAAGGTTATGGTTACGATTATTCGGGGCGACATATTCATCGGGGGGTCGT…	-	-
Tb927.9.10830	hypothetical protein, conserved	-	-	-	-	-	-	0	0	0	13.3875	32.1678	24	ttgaggttacttcccgtacgagag	51	gacaccaactgacgggaggggaggtatgatggttctgtcgaggtatgggag	549	ATGGACACGATCGAATTCCTCCACACGGTTGGGAAGCTGAAAGAAACGATGCGAACTGGTTGGGTGGAAACCGGTGTCCATCAGCCCGAGTCCGTTTCTGATCACATGTACCGTGCTGCCCTTTTGTGTATGATGTGCCCGGACTCATCCCTCAATAGGGACAGGCTTGTACGCATGGCGCTCTGTCACGATGTTGGTGAGAGTATAATTGGTGACATCTCTCCCAAAATGGGTGTTCCGGCTGCAGAGAAACACAAGAGGGAAAAGGAGGCGATATTGCACCTTAGAGGACTCCTCCCGCATGACTCCCCTTTGGAAAAGGAATTACAGGAATTATGGGAAGAGTACGAAACTCAGGGAACCCCAGAGGCACGCTTTCTCAGAGACATTGATCTCTTG…	-	-
Tb927.9.10840	hypothetical protein, conserved	-	-	-	-	-	-	0	0	0	35.8603	8.61192	99	TTTCTTTTAGGTATTTTGCACCAGCAGCGGTGTGCTTCCCGAGTCAACTGTAACGGAAAACGTTTCGACGCTGTGATCGCGGGGGTGGTACGGGTTCAC	387	ggttgtcggtattattgatatatatatatatatatatatttgcactgggtaagcaaaacaaaggaagctggatttaaaaaatgtgtggttaccccttgacgtgtgagttcagcatcgcgatagtcagaaagacaagaaaaacgagtttgactgttggtgtgcaagcgctgtggcctgctattctctcgttccctcatctatcaccattattattgttgttgtcgttggcactatttccgcctcgttcggtggcgggagtatgtgagttatcgtagttgggattacgatcgtaacgcctaaatactgcttcgtcggctcggtgtcctgagtggtggcccatttgcgatcagtttccctgtgggattgtgctgtgtctgctgccgcatt	1377	ATGCACCGGTGCGCTCTGCTGACCTCATCTATTTACAGCACCGTCCGATGCGAAGTAGTTGCTGCTACCACTATAAATTCCGCCGTCGCGTCTCAACGGCGTTTTCAGGGTCGTATTCCAAATAAAGGTTACCGAGCTCAACCTCCTGTGCCGGACCGACTGAAAGACGCGATGACACTCTTCGGCGCCGACGCGCACAACGTTACTCCAGATGACCCCCCTTATGTTCCAGAGGAACAGCGGATGCATATGACAAAAGAAATTATGGTGAGCAATCAATTTATGAGGAATCACGCGAAACTGGACCGATTGAGAGCCGCACTGGACACCGTCCACAATGAGGGGCCTGATCATGAGGGTTGGCAGGAAGTGTATCTTTTCCTTCGTACCACAGAGATG…	-	-
Tb927.9.10850	hypothetical protein, conserved	III	-	-	-	-	-	1	0	0	6.93898	16.0746	394	CGTTGAGCGGGTGTTTCGTTAAGCATCCCGTTGCCGAACCATAGAGTAAAGTGAGCTTAGTTTCTGATTGTTGTTGCCGTATGTTGCGCGCAAGTTTTTTTTTTTTGGGGGGGGGAGAATTGTGTAAATATCTTCGTATAGTATACGGTGTTTTCACACTGTGGGAAATAGGCTGCTTATTCCACGTTGTTTTGCAACCAAATATTGTAAATATGAGCGTGTGCGTATACGGTCAAGCGAAAACACATCTACCTGCAGTAGCGAACTATAATTCCTTCTTTCGGTGATGGAATGATGTTGACTACCATTTCCTTCTCTTTTCTACATCCATTTATTTATTTATCCAGTGTTGCATACTCCCGTAACCACACCATTCTCGGGCGCGGGTGTTTCT	218	cagcccagtcgattatccaaggactacccaccgtgtgtgttttggtgaagatttggatcaccgagcggtacggcacgcaaaaggcggagaggaagtcaacatgtgcccggagagtgattttccatctatattctctctctccaatctctttacagctgtaaactggacccacacgttgcgctccatcgtagtttggccctttacgcgaaggcacgtac	270	ATGGGCGATCCTTTTGTGCGACCCGGCCTAACCTACCAGCCTCACATTGAGCAGGCGCTGCTGAAGAATGAAGGAACGCTCACACTCGAATGCACCAAAGATGACTGGTTGCGGTATCAGCACCGTGACACAGCAGCTACGATTATTTTGCATCGTGACCATTTGGAATATCTTTCAATAGTGGAGAATGCATCTCCTGTACGGGTAGAGCGCATGCTACTCGAGCGGGCAGTGGACCCTACGCGGAAGAGGGATTTGCATAATACTTGA	-	-
Tb927.9.10870	hypothetical protein, conserved	-	-	-	-	-	-	0	0	0	10.4979	16.2766	123	ACGCAATCTTCCCCAATTTGTATGCGTCTGAGCCTTGCAAAGGACACCAACAGACCTGGTGATTATATCAGGTAGGGGTTTCTGCCCACTTTACTGCACGGATATTTCCTGGAGTGAGGCGCC	1229	gcccgggccccgatgttcctgaggttgcggtatgcgtattttgtaaagttttaggccaccattaagattgtatcctttacttttactttttaatatggggaggttgacgatggggtatcccttttacctcaggacgtccgtttgctgggtccggaggcctcttctgggtgaagggagtagcgttactttacagctgggtctacaggacttgctgctgtggacgtgaagaatttagcggagatttctttccacttggaacggaggtatggacctcaaccgtggaaccgtctcgcatgcgggaatgtgagctgcagctcagatgtacccacccggagatgccgcgacacgggcattcaacccggagggaattatatgtaatatgcttttggaagcattggg…	1008	ATGAGTATCTTGGTGAACCGTCGTTCAGTTTCCATCGATTACAAGGATGACAATGATACTCGTTACATAGATGAATGGGGTGGCGACGGGGGTCGCTTCTCTCGAACTCGTTCTGGAACCCAAAAGTTTGGCCGTGCTTCAACTAGGAGGGCCAGTGTGCCGAATCCTACACCGCTGCGTAAGGAGCGGGTTGCGCGTGCCCCGCCGAGTCCGCGAGAGGAACCCACACCACTACGGAAACATGCCAGACGCTCGGATCCTGCGGCATTTAGCCATCTGTTACTTCCCACCACCGCCTCGAAGGCGAGGGCACAAAGCAAGTACGTGGAGCGAAAAAATGGGCACGGCGGAGAGCCCTCAACCGGTTCGCGTAGCGTTTCACCTGTTGCAACAAATGCT…	-	-
Tb927.9.10880	hypothetical protein, conserved	-	-	-	-	-	-	0	0	0	17.1313	23.6062	476	ATATACATATATATATCTACTTACATCGTCCCCGAAGCCTTAGTGTAGCTGCGCACGCTCCCTTGGGGGAGAGCAGTGGCAGTCTTTTCACTACTTTTCGGTAACCGGTGCTCTTGAGGGCGATAGCAAACACATGGATGTCAAGACCCTCTTAGCTCTGGCCCAGAGCGCAACGGATGTGGGGAATGTAGGCGCTGCACAAGAATTCTACGAGGTCGCGTTGACAAGAGAGCCAAACAACATTGATGTTCTCGAGGCGTACGCGGACTTGATGATTTATCACGTGCAAGATGTTCACCGTGCGAAGGAGATGTTGCGTCATGCCATTGAAGTTGACCCACAACGCGGTCACGTGAAGTACCTAAACCTCGCTCAGCTTTGCGAGGGTGAAGAGGCGCT…	277	catgtgctcattgaagagtggcggttgtgaaaaaaaaaaagaaatgaccagggtagtgtgggcatccagcgcggtcgaagtgagagtttcattatttgaatggagaaaggtgtgttaaagaggtgttttccgacgtataaattttctctttccctttgagttaagagaataataaaaagtaagaagtaaaagccatcactcccttcctaaggggttgctcgtatgcaacaaccatatgaaatgttgcatacgtttaactgtacgattgtttgagggc	690	ATGGAAACGCTATCAACTGTTCACTGTGCCATTGCCGAGCTCTTCCTGACGGATTTGTGCGATACTTCGGGGGCTGAGCAGCGTTGTGAGGAAGCAGTTGAGCAAGCGATGAGATCCAACGCTCGAAGCGTGGAGGCTCATCAGCTTCAGGCGTCACTGCGGCTCAGTCAGTCACGACCTGAGGAAGCACTACAGTCACTTCGACGCGCGGTTGAATTAACACACTCTCTTAGTGAAGTGCACCAGCCAACGTATGAATCAAAGGTGGAGCTTGGCCGCCTGCTCATGCAGGTATCACCCCCAGACGCGTATCGTTTCTTGCTTGAGGTCCTTCATATGGGTGAGAACAATCCCTACATTTGGTTCCTCCTTGGGGAAGCAGCGCGGCTTCGCCAACGT…	-	-
Tb927.9.10890	hypothetical protein, conserved	-	-	-	-	-	-	0	0	0	17.5666	25.1123	294	agcgataccatccaagtacaacgcactagaacactttggcgcttggtttatttctagcaatcaagaagaagcgagtgtacaaaaaaggtgccattcaaagaataaataatagttagagtagtggaggaggcccacaccgaagggaatcaagagacccctgcgtttcacgcttttgctgcgagttcttttcaacaccagtggaaaaaaaataagaaaagaaaggcaaagggaggaaagaggtagtaatagtttctttattcttctattctttttcttttttccactttgggtacg	296	caaggcagaacttcgccttcgctgcagtattaggggcgggccaagcataaaacgtttgcatccgaaacacatgcagagaaggaagtgtttttgtggtgcgcgtatagtcgtaacatgtaccatcacttcgggcgcgcgcgtgtggtgcattaacacaggatgcagcaggctgggtgcgtatatgtaacatgtatatatatacatgtgtagatatgcatgtgtgtagatacgtaaagctgcaggcgggctgcgctttgcaaaacgagacgtaaacgcggtttcataccgctcttgat	807	ATGGAAACATTCCGTGAGCGCACATTAGCCAATCGTTATCAACCGCGTCAACACCTCCCACCCGAGTTTCCTGGGGTATTGAAGGAATATGCCCGCGAGGTGCTACGGGAGCAACCGGAAGATATTTTGCAGTGGAGTGCCAACTACTTCAAACGACTAGCACGTGAGATGGACGCAAAACCTGCCGGAGAGCATCGTATGACGGCACCAGCGTTGCCACACCTCGAATCACGACCCAACACACGGGAGGAGGAAGAGGAGGAATATGGGGAGCGGTTGCAGCAATATATAGATATGTTTGTTGAACATGATAGCGAAAACAATGGGGTTCTACCCGTGAAGGCGATTAAGGAGGCTTTACTCAAATCATACGGATTAACTCTTCCCCAAGCTCTCTAT…	-	-
Tb927.9.10950	chaperone protein DNAJ, putative	V	-	IV	-	-	III	1	0	0	14.3626	30.7496	637	TCTGTGACATGCCTTTCCTTTCAAAATCGTCTTTACCCCTGTAAATGTTACAAATTCTAGGATTCAACGCTGGGTACAAATATATACCTACGCTTATTTAAAGTTTGAACTTTTTGATTAGGTAATTGATCATACACGTCCGTGGTTACCAAAAGGCTAGGAAAGTAATTGTGGGCATTTCCAACACTTGTACATTTATTTTACTTTCAAATAGGTAAAATTTTCATTTGCCTTAGCGGCTTTGTCGCGATACGTTTACACTCTAGAAATCCTTCACCATTGCCGCAGTAACAGCAGTTCTTATCGGCAAGGTCACCACTGGGTTTGTGCCGTGTGTTCAACGGTCATACATATTTTAACAAGAAGAGTAAACGAGCACTAGACGTGACAAGCACTTGC…	2144	agtatacacttcaattaccaaacgaaatgaggggactgagagtgaagacatgaaatggggtaggggaggtctttgtttctcttttttttaagttaatgggggggggaaaggggaagaagaaggaaagaaaatgagaatggaggagaatccaaaaaaatccaaaggatgaaaagaatctggagagaaaacagtggaaggagaggatgcgcttatgcctcctacgtttatttgtttcttccggttgctctgcttctttttcttttcgttgcatatagatgtaaatatcacatatataaaataaataagtaaatatatatgtttcgggttgggttaaatgatcaaacagctggttatttggccttatgatttgttgttgttccgacccgcttctgtctttcg…	864	ATGTTCGTGGATTACTACGCTGTACTAAACCTTCATCCATCATGCACAGCCAAAGAAATAAGGGAGGCGTTCAAGCGGTTTGCCTTGTTGTGTCATCCTGATCGCACCGATGCTGATCAATCAAGGAATTTCAGCGAAGTGAAAGATGCGTATGATGTTCTCAGCGACCCTGCACGTCGATATCTGTATGACCTGGGATATGCTGACGCTATTAGTGCCATACAGCGGCAGACGCTAATGCAAAAAAAAGGGCGGGATGTGGAGGCGGTTGCTCCGGTGGTGAGGTCTCCACAGCCATTTTTTTCGTCTACCACGAGTTCACTAAATTCTGCGAGTAGCCCATCAGCTTACAGTCAGCCGACGATGCCGCCATGTTCCCATCCATGCGACAAGCGGGAT…	682	694
Tb927.9.10960	ATP-dependent DEAD/H RNA helicase, putative	-	-	-	-	-	-	1	0	0	13.2902	16.8845	17	ggattcctgctgtggcg	312	ggttggattaatgcctgttgtcaattgtgttgttgttgattctttctcgtcgcttcaagttcattagacagggagtgataagaataacgcgatacgtgtcaacaaccacaaaaggaaagagttcctgtgctaaattgtttcttcactgactgcgcagtttcctgtttttaccgtgtggcaatcggttacacactgtgggcctcaagcgggagggaggttgtacgtttttttgtgtgcagatggttcgagtaacaggagtgctaattaaaaggttttgactttatttcctttacttttataaaagaggaaaac	2388	ATGGTCGTTGCAGTGGGGTGGAAAATTCCCGAGTTGGTTAGTGTGTTCGGCAAGCGAAAATTTACTTGTGAAGATGTACCTTCGTTTTTCTCTTTGTTTTTTTTTCCTTCGCATTATCGTTTCGTCTGTCGTGTACTTGCCTTCTCTCCTCTGCATTTGGTTCACCTTTATTCTCTGGTTATAAACGATACCATTTCCTACAGTTTTGTATATTCTGTGTTCCCTTACTTCTTTTCGCTTTTTTTTTTTGATTTATATCTCGTAGGGATTCCTGCTGTGGCGATGAGCGGTGTCAGCAGCAGCGAGTGGAAGGACATGAAGGGCGTGACGTTGCGCCCTGCGACGATGTCTTATCTAACGGAATGCGCAGGGTTTCGATATATGGCACCTGTTCAGGCA…	-	-
Tb927.9.11000	small GTPase, putative,GTP-binding protein, putative	V	-	-	V	-	-	0	1	0	20.9276	62.1434	3423	TTGTTTTTGTTTTTTGTTGTTTTGGGATGAGGAAGGAGGTGCGTGAGAGTGGTATTATTATTATTTGCACCAACTGGACGTGTGGCGTCCGTGTATGGAAATGATTTTATAATGTTAGTGTGTGAATTATAAAACCGGTGTGGGTGAGGAAGACCAAAAAGAGGAAAGAAGGTTATGTTTTTTTCTTTAATTCTTGATGGAATGACTTGGGGAGGAAGGAAGAAAGAAAAAAAAAGAGAGTGAAATTATAAAAGCCGTTGTTATTTGTGTTTGAGCGCCAGTTGGGTTCTGGGCATTATTTTTCTGGTGCCTCTCAATTTTATACGTAGTGGTGGTGATGTTGACGTGGGAGAAGAAAAGCAGGGACGATGTTATGATTTCCTTCTTGTGATTATTTTG…	617	ttgtgcatggtgtaagggtatgaaggattgacaagggtgaagaaaaaaaagaaagatatgtaggagtgagtgaaggttattttctcaaacaacgcgtgatagagaggaggaggaggaagaatacgtgtatatatatatatatatatatatgcaaggaggaaatgaggttggaaggatgattgagggggacgaagatataaaaagggtacgaagtactgggcgaaattgagggaaggggagaaggaaaagttgcacgacgcataaatgcatttttttttttggtgcgagctacgttgaggaatagggtgtgccttcaccgagagtcgtttaacgacaagcaccaacgtgcgggtggtggaacatggatcagggcgtggggaactgcaccactttttcgga…	663	ATGGCTCCAAACCGACAGTTGCTGAAGATAATTATTCTTGGGGATAGCGGTGTCGGAAAGACTGCGTTGGTGCATCAATATGTGAATAAAAACTTTGACAACCGGTACAAGGCGACGATAGGTGCAGATTTTCTCACGAGGGATGTGGAGATCGATGGCAAACTTGTCACATTGCAAATATGGGACACAGCTGGGCAGGAGCGTTTCCAGTCACTTGGCTCTGCCTTTTATCGTGGAGCTGACGCATGTGTTCTTGTGTTTGACCTTACCGATTCGGAATCCTTTTCTCACATTAATTCGTGGTTGGAAGAGTTTCGCGCTCAAGCGGGCCAGCGGGAATGTGTGCTGATTGGCAACAAATCGGACCTGACGGAGCGCCGGCAGGTGACCAGTCGCACG…	-	-
Tb927.9.11030	protein kinase A catalytic subunit isoform 2,protein kinase A catalytic subunit	IV	-	V	-	-	V	0	not detected	0	N/A	N/A	82	CTATTTTGTTGCATACGTAAGTCTACATTTATTTATACATTATTCTTTTTTGACAGAGCTTGAGCAGGTACTGGTAGTGCGG	3465	gtgtgtgtatgcatggctttgacttgcggtgctgttataagttcgagacaggagaggaggttaacgtagaatgacaattccgctgctgtttccactccagtcatgtctcgcgttgccgtagatgtttgtatcgctttgagttcttttcgttctattgtagttttattcatttttcttttcttttttctttcatacttttaatttactctgttttcccttattttgatgattgtgagggagcgttccacgctaatttgtggggatgggtggggggggggtacgcttggtgttatttacaagtctccttttcttctttaatttgcccatccattcttttgattttcaaagctatttccattgctgattagcaactcttgtctacttgtttctccttttttt…	1011	ATGCCTGTAGCCACGTCGACGGAACCGCAAACGTATGTGTTTACCAAACCTGACACATCGGGATGGAAGCTGAGTGACTTTGAAATGGGTGACACGCTAGGGACCGGCTCGTTTGGTCGCGTGCGCATTGCAAAACTGAAGAGCAGGGGGGAGTATTATGCAATAAAATGTCTAAAGAAGCGTGAGATACTAAAGATGAAGCAGGTACAACACCTGAACCAAGAGAAGCAAATTCTAATGGAGTTGTCACACCCCTTCATTGTGAACATGATGTGTTCCTTCCAGGATGAGAACCGCGTCTACTTTGTTCTAGAATTTGTGGTAGGTGGTGAGGTATTTACTCACCTTCGTTCCGCAGGCCGTTTCCCGAATGACGTAGCGAAGTTCTATCATGCGGAG…	1573	1092
Tb927.9.11040	mitochondrial carrier protein, putative	III	-	-	I	-	-	0	0	0	11.4011	10.1494	2622	CGGAATGATGTTGAGGCGTGTGTACGGGCGTTTATTGTTGGTAGCATGAACACAGACACGGTTACTAAATAGTGCTGGCGGATACATATCAATATTTATATTTACATATGCGTTTATTTATTTACTTGTATTTATTTATATATCTGTCAGTTTGCTGCGTGAAGGATGGCGCGGGATGTTGCCAATGTGGACGATGGGCTCCTAACAAATGCTTTCAAATGCTAAAGAATTTATAAATATCAAGAGACAGATACGTGACAGATACATAAATAAAGAAGCATTAAGCATCAGGAATTAAAAAAAAAGGAAGAAAGAGAGTTTTTAAGGAAGAAAAAAATAATAGCTGAGCTAGAAGAAAAAAGACAAAAGACTGAAAGAACGTAATATTGTGATCCCGCA…	115	aaggcaatatataacatagttggtgcataattcttcatctcttccccctctcggtggtggaggggtcggcttgtcgtttaaaggggaaacacctcccaaatttttacattgttac	924	ATGGATGTAATATGCTCCGCTCTTGCTGGCGTGATGGCCCGAGCGGTTTGTCATCCTCTCGATACGGCTAAAACTGTGACCTTCACGGGTTTCTTTGGAGATAGCAGCAGTTCCCTTCATGTAAATTCGAAGGGATCACTGCGGCATGTCGCGAGTTCTATTTGGAGGCGTGAAGGGCCAGGTGCCTTCTACCGTGGTGCGGGCGTAGCGATTGTTGGCTCTGCACCGGGAACTGCACTGTATCTAACAACATACACGTGGTCTCGAGATTTCCTTCAGGGATATGTGAGTGCAAGCCATTCCTCTTCCTTTCTTAGCACCATACCTTCTTCATTTATTCATCTTATTTGTGGACTCTTTGCCGAGTCGGTCAGTTGTATCTTTTGGGTTCCTATTGAC…	-	-
Tb927.9.11050	hypothetical protein, conserved	-	-	III	-	-	I	0	0	0	42.172	113.227	668	TAACTTGTTCTTTGTATTTATGTGTGTTCTTACTGGACTCAGTTCCTCAACGCAAACGTTTTTTTTTTAAAGTATACCGCCAAGCGATTGTCTGATCGCCTAACTGAACGAAACTTACTTTGACCCGAACTTTCCACGAAAAGAAGGAAAGATAATTTTCGCTCTCCTGTTAAATCATTATTTTTACTGTTAAAAAGATAGAAACAAAAAGAAAAGGAAAAAAAAGTTAAATTGAAAGAGAAAAAAGAAATTAAGCAAAAAAAAAAAACAACAACAACAACAACAAGACAACAAAAATTAAAAAAAAACAATCAATCACCGACAAAAAGGTGAAATATTAAAAAAAATCAGGTGAAGGGGAATTTTTGTGAAAGAAGAAAAAAAAAGTAGGATCAGCGG…	2950	cttgcaaaatggagagatggagaaaactttgagattctatggcaaatcggtggctgtgggtttgaaccattcaacaggtaaatcctgtcagtgagggggtctgttgcacacaggtttgcgtgcacacgtatgctttggtggctgggtctttataactcgctatttaaaggtgagtttttgattttttttttgtaacttgagggagtagcggcctcatgttcgttttaaatattttctgtcagcgctatcgttaataatgaggagctgcttgtttcatgtgataacaccgtagtcgctcattcaagtttaaaacaggagatgtggggagagggacgtggtgtgtggggaaggatgaggaagagaaagcaaaaaagaggaaaagaaagcaactacccattt…	1638	ATGAGAACTACAATTCGATACACTCGCCCTGAACTTCTCTCACTTGCACCGAGACCAGAAGAATTCACCTTGAGCGAGGAGGTACTACAGAAATTCAGCATAATCGAAACGGAGTGCCCCGTGCAGTCCTCTTCGCCGGATGGAACCCGCCACGACGCCACCGGTCAAAAGTCATCCGACTCGAAAAATGGAGCGCTTGGGCCAGCATCGAAGCGGGCAACAAACAGCGAACGCTTTGCTCCCCCATCCCGTTCTTGGAGGGGAAGCAGGGATCAGGAAGCATTCGAAGAGGGGTACAAGTATGAGTTGGAGCGGAATGCCATTAAGAAGCAGGCACTGCAGGAAACCATGGAGAGGGAGAAGCAAAGGAGTGACGCTGCAGCCTCTTCAAAGGATGAG…	1009	819
Tb927.9.11070	hypothetical protein, conserved,predicted zinc finger protein	V	-	-	V	V	-	0	0	0	34.0417	NA	1809	CTTTGTTATACTCGCGGCATGATGTAAGTCCTATTCCACATATACACACATTAAAAAAAAAAGAAAAGAAAAATAAATAAAAAGATGACAAAGGACAGGCACAGAGGCGAAGATAAGCCGAATATGTGACTGAGGGCAGCTGTAATTATTAATGTTTTCGTCGTTCCCCATGTTATCCCGGATATGTGAAGTGCAAAAAGGGGGAAGAGGGCGGTAGGGGAAAGGGAAAGGGGAAAAACGAAGAGAAAAAGAAAAGAAAAAAAAGGAAGACGTGAGGAGAAGGAAGAGGGAAAAATGTGTATGTGTGGTGAGGTTACGGTGAAGGGAATGGAAGGGTGACGGAAAGATAACGACACCGGGAGTAAATGCGGGTTAATGGGAAAAGGGAGAAAAAGAAAA…	1350	tgtggtgtggttgtagttgtggttgcggttgtgcagggacggtaatggcgatgaagtgaaagaagagaatggagtgaatcactggatatgcggcaaagtatatagaaatgaaatttaacataccctttctatctatctatctttcatttctctattgcgcttcttgtttatttactgaatcttttctcctttccaacctggaggaggctgctccagtatcgtgtttccgggaacgcttctctctcccgcttaggcagcgagttgcacgtgaggcacatcgttctgttgcttttctcccttttctccccctttttactaccgcgttaaatacgcaccttgcggccgtgccgcggcccgcctcttttcaagagttaccgcgagtgcagtgccgattattgg…	1986	ATGGTGATCCGACCTGCAACCAGAAAACGTGCCGACTCCGAAACTGACAATGGAGACAACTCTCTGCGGAAGCGAAGCCGTGTGTATTTGTCACCCACGCCCAGTAATGAATGCGTGGTGGGTTTCCTCACTGGCGGTGAAAGCACTGCGGGAACCAGTGCAACAACTTCAAGCAGGCATAGTGAATGTGCCGATGAAGGCAGTACTCTCAGTAGTTATAACGGTAGTGAGGCCAGCGCTGTTGCTGAAGGCTTCAGTGACGGTGACTGCGGCGACGACAGCTCGCAATGTGGCGGAGGTTTTAGTGGTGAGGTGTGGTTACGTCTTAAGAGGGCAGTGGTTGGCAAACCGCTTAGTATGCGCGTGTTTCAGCGTGAATTCAAGTCGGGTGACATATAC…	-	-
Tb927.9.11100	protein kinase A catalytic subunit isoform 1,protein kinase A catalytic subunit	-	-	III	-	-	III	0	not detected	0	N/A	N/A	46	AATCAAGGTAATAACAAGGTGGGTAAAAGCAACTAGCCGCGCAAAT	3407	aggtgcattgcacaaccgtatgctccggtaccgttgttgcaatcgcatgttaaaacgcgtgagtagaaggtaataagcacacacgcataaattcgtgaaatagttaggggagtgtggatgaacctttagttaaatattttactatggttgtgtttgggatcctattctctctaggcgacggtgaagtattctactattatgttttacattcttcttctatcttccctccctttcttggttttcactgctttctgtcattctttccttttcctttttcacgttaatacctttttttttcgctttagatgataatttgttactcctcccgaacgttgcggtgggttttttgatttgtttttctgttgccacgatggtgctgtggcgacagccttcctttct…	1005	ATGACGACAACTCCCACTGGTGATGGCCAACTGTTTACCAAGCCTGACACATCGGGATGGAAGCTGAGTGACTTTGAAATGGGTGACACGCTAGGGACCGGCTCGTTTGGTCGCGTGCGCATTGCAAAACTGAAGAGCAGGGGGGAGTATTATGCAATAAAATGTCTAAAGAAGCATGAGATACTAAAGATGAAGCAGGTACAACACCTGAACCAAGAGAAGCAAATTCTAATGGAGTTGTCACACCCCTTCATTGTGAACATGATGTGTTCCTTCCAGGATGAGAACCGCGTCTACTTTGTTCTAGAATTTGTGGTAGGTGGTGAGGTATTTACTCACCTTCGTTCCGCAGGCCGTTTCCCGAATGACGTAGCGAAGTTCTATCATGCGGAGCTTGTG…	517	827
Tb927.9.11110	PRP8 protein homologue,U5 snRNA-associated splicing factor	-	V	-	-	-	-	1	0	0	16.3751	37.3066	744	gaagaaaagaaatgtttgacgtgaagttgaggcagtgctgaagggtgtgtgtggtccctcgtaactatctgaaacggcacgtggcctctgcgaggcctttgcatccggaaccctacatgggacttgagtgttactgatgcatcttcccgataggatatttggagttgtgtgtctgcctctggaatctattaattctttgttggagatgttccctttgcgcccttcctagtatggcttagcttctctccattccgcaaggcatgttggtagtctgtcttcctggttagttattttaaatatagagggttcttaaaaaaaaaaaaagtagatgtagtgcagcaacgtctgcgtgatcaaacttctccccatttctgagggtttttttttagtgcatatgcg…	169	tcatcaactgcagtcctccaactgtttgtctgcggggatgggaaggcggatgtgttgcgcagcatcattttttctttaatggagttaaaaaccaaacaaaaattatggtaccgttgtctgttaagtgtttgtgaacctaagcacaattatcgttatgcatttgataacg	7212	ATGAAGTCTGGTGGTGGAATTTCCCTGACAGAGGATGGCTTTGAGCATCAGTATAACGGTGAGGGAGTCACTGAGAAGTGGTCATCCGGTCATCGTAGGCAGATTGCGGAGTGGCGAAACCTCAACACAAAACGGTATGGGTACCGTGCGACATACCAGGAAGCCGTTGCTCAAAAGGATGAAGTACCCCCGGAGTACTTGCGTAAACTGGTGAAGGATAACGGTGATTTAAGTGGTAAACGCTTCAATGCCGAGCGGAAGCTGTGTGTCGCTTTGCTGAGGTACATGCCTCTGGCATTGTACAAACTGCTAGAAAACATGCCAATGCCGTGGGAAGAGGCTCGATACGTCAACGTCGTGTATCACATGAGAGGTGTGCTTACGCTTGTTGAGGACACG…	-	-
Tb927.9.11120	hypothetical protein, conserved	-	-	-	-	-	-	0	0	0	11.4663	25.0671	218	TGTCTGCGTAATTGCACGTGCTGTTGTTTGCCCCAAGCGCTCAACCGTTTAGTATCCGTACTTTGCCAAACATGCATGTGCATGAATATAAGCGTAGTTAAGTGGGTCAGAACACACCCAAAAGGAGAGGAAACAATTACCTGTTTGATCTATCGTGCTGCATAGCGAAGCATAGGTGTGTTACCCCTGTCGAAGGATTCAAAAATAGCGGCAGACGC	864	tgcgcttacctcaggcggtttctcaaccgggttgtcttgctgctagttgagcaccgggtggaggagcctggtcgggccgattactttttagtgtattagtgatgattgtcatcgtgatcatcttcgctatttttgtttttatcgttttttgccggctcgctccgtgaacaagctaaccgactgcacttttttttttttttgcccctggtctgctggtccctctttgtgtatcgttttcgcaacaacgaggtcgctggcgtgatcgacaagtggattcagtgcgcttttgtccttccctttcgtgcaaactgtaatattctaccctctgtcttaggaagaaaagaaatgtttgacgtgaagttgaggcagtgctgaagggtgtgtgtggtccctcgtaac…	1809	ATGCTTCGACGGGCTTACATCCAGCGCCGATACCCATTTAACAAACGGGGGCCCCGTGAGCACAAATCATGGAAACACCACGTTTTAACGGAGCCCCCGAAGCCGCTGCAGTGGCGTGACCCTAAGGTTTGGACGAGGGATTTAAGTGTAATGAAGTCTTTTGATGCTCCCCAATGGGATCTTTGGCAATCTCGGCCGCGATCCGAGGATATGGATGAGGCGTTGCAGCCGTTCATGGACATGCCAAAATCGCTTAAAGACCGGCGATACGACATCCCCTGGTGGGCAAATCCGTTTGGTGCATGGTATCTTCAGAACATTCTTTCTCTCGAGCTGTTAAAACTAAAGAGCAAAACGAATGCGGAGAAGATAGCAACGTATAGAAGTTATATGCGCTCA…	-	-
Tb927.9.11130	hypothetical protein, conserved,unc-50 related protein homolog	-	-	-	-	-	-	0	0	0	5.73026	9.57654	71	gtgaaaataggaagtgaaccctttatagcttcgatataactgtagcgtaaccgccttataccaaggtatag	152	ttgttggtagtaggatacttttaaaaacagggaggaaagaaagggacactgaaaccatacaacgctgctcccagaggggatgtgctattccttcgtttgcatatgcacgttgtcgtttggatacaatggtgtttgctacatccactactttt	738	ATGGCACAAGGAGGGTTCACGCTCTCGTCGAGATGGGTGTCCAGGTTGCCCGAGTTTGCTCGACGTGCCTTTCAGTATGATCAGATGGAGTTGGATTCGGCATTGGCCCAGATGTATTCCCTTTGTGTGAAGCCGTCGTTGATTAGTAAAATGAGTAAGGCGCGGAAAATGACTAAGAATCATTATCACAGGGATGACCCTGCCTTTATTGTACTTCAGATATTTTCCTTAGTTCTAACAGTTGCAGCGTATGGTTTGGCGTTGCGAGGAGGTTTGCTCCAAATTCTGTACAACACGCTATATTCTGTGTTGCTCGGTTACTTTGCTGCAGGCGGTGCCATTGCTACGGTAACTTGGCTATTTGCGAATCATTTTCTTGCGGCTTCGAGTCAACCGCAT…	-	-
Tb927.9.11140	hypothetical protein, conserved	-	-	-	-	-	-	0	0	0	8.55338	11.1953	3	gag	145	ataaaagagcagggtactgcttcacttagaatgtacgttcacaattacataggagaatgaaaagaagtttctcaaggtgattaaggcggggtggtttacactcaactccggtgttgcgtttcttccctcatgaaagtggtagaat	1431	ATGAGTTATTTGGTCGAAGAATTGCCTCTTTCCAGAGCGAAAGTCCCCGGTATATGTGCTGGAGGCTGTACTGGTCCAGGAGTTGGTCCTGGGTCGTATGACATAAACGTCAGCTATCAACGTAGTTGCCGTGGTATGGCGCCGTTTGGCAGCACTAGCAAACGGTTTGGAGCAGAAGCTGCTGCTGCTATACCTGGTGTTGGTACCTACAACATCACACCAGCCGATTTGCAGAAGGGTTGTATATCAACGGTTCCTTTTAATTCCAAGGTAGAACGGTTTGCCGGTTATGGGGCCAATGACTTCCCCGGGCCTGGTGCGTACACGGTTGATGGACACCCGACCAAGCGTCGGTCGCGTTCCCATCCGATCAGATTTTCTCGCCAACCAGATACAACG…	-	-
Tb927.9.11220	hypothetical protein, conserved	-	-	-	-	-	V	1	1	1	6.32834	45.4505	40	tgtaaagtattttaagcaggggctcgaccgccgttatctc	122	ctgattttgtgggcgtttgttttacagagataactagcatgccgtctcccgagtgtcatatcacttgtaagataggcggaggcattggtatgctaatatcgtgggtgaatttatgcgatgtt	1071	ATGGCGTCGCGTTTGGCTGCGTTTCAACCGGACATCATCGAGTTCTTTCTAGCGAATAAAGCATCTTTGCAAACACTTCGGAAGGAATGGCGTGCAGTGGAAAAGGGCTTTGTTGGCTACTTCAAGGATTTCAGGGATACTCTAAAGGAACTGAGGGGCAAAGAGCAGGCCGATAAACAAGAAGGCAAAAAAGAAGAGCTTTCATCTGGTTCGCGTGCTGTCAATCAGTTTTATGAGTCGGAAGAACTGGCGAAAAGAATGAAGTGGAAAAGGATAACATGGGATGAGGAAGCAGATTATAACGGCTTTGCGAGACGGCTTCTCGACAATGACGACCTAATTAAAAGTGTACCTGCGTTCTCGTTTTTGGCAATCCACGTGGCGAAGGATTCCTCTTGC…	-	11
Tb927.9.11250	hypothetical protein, conserved,predicted WD40 repeat protein	-	V	-	-	-	-	0	0	0	9.84607	21.0951	9	gaaagggta	93	ggatctcgtccgtaagcgcgtcagttgcctgttaaaatgttgcgatatgttagtacgtatgaaagaagtaactataggtttgtgtataagcgg	1335	ATGGTAAAGGTGAACGTTATCAGCCGCTCTGATTTGGAGTGGACCAAGGATCGGAACGGTGAAGTTCCGAGGGTAAATCGTAATTTTGACAGCAAATACAATCCCATGGCGAAGCAGGTGGAGTTCACGCGTGCAATCAGGGCAGCAAAACTCGATCGTATGTTTGCGAAACCATTTTTTGGTGCTCTTAGCGGCCACCAGGATACAATTCAGTCGATTGCTGTGGATTTTACCAATTTGTCTACTGTCGTTAGCGGGTCTGTCGACGGCGGTATGATTGTTTGGGATGCTTTCACGAAGAGACCCAAAGTGATTGTGGATGCCCACCGACACTCAATCGACGGACTTGTGATATCTCCTGATGGGGTGGCATGTTTTAGCGCTTCCCGGGACAAGGTG…	-	-
Tb927.9.11260	nucleoside diphosphate kinase, putative	-	-	-	-	-	-	0	0	0	5.63693	13.9505	43	atccacccaagcacggtaagcgcattttcgtcttgtataaggg	147	tttgacattttccctccccttgttagatgttttgtcgttcaatgttatcataccaaaccttgtcaagagtctgaaactgtgcatgtaagtgtctttttgacgtgttgatgtagcacaattgtggcacgcagagcttgcgtggggaac	1005	ATGACAGCTCTAGAGCGGTACGCCTTTAAGGTCGACTATTGCGACCCACAAGCAAACCTTGTGAGGCAGTATCTTTTGTTGTACTTTGCGGAGGATTCGACAATAGAAATGCACGACCTCAAGACAAAACGTGTTTTTCTCAAGCGATGCGCCTATCCGTCACTCACTCCAAGGGAGTTGTTTATTGGAGCAACTGTTGGTGTTTTTTCACGTTCATTGAAGCTTGTGGACTATGGCGATGAGGTAACGCGTCGCCACTTTTCAGGATCAGAAGCCGAGTTTGTTGTTTTTATCCAAGAGGGAGGACTGTGTCATATGGGTTCCATTATTGATAGAATGCATACTTGGGAGCTGAGAATAACAAACATCCGATTGGTTGATTTACCGGATAGTTTGTGT…	-	-
Tb927.9.11270	t-complex protein 1, eta subunit, putative,t-complex protein 1 (eta subunit), putative	V	-	-	-	-	-	1	0	0	54.6867	Stable	125	AGATCCTTTCGCTCTTTTATTTATTCTTTCCCTCGTTAACGAAGAGAATAATTGCAAGGAAGTAATAACAGCATAGGGGCCCATAAAGCCTTTACAGTAAATACCTTTTACGGGCACTCAGGAGG	222	cggagagttcgtggcgggaatttactcgtgttgtggctgctcaaccattttaaggacaattaagtgatcaaaagggaatgaaacgaaagaggaaagggtagtgaacgagaggactcgtgtacaagcgaaattaagaaggagaaacaaggaccgagaaagatatagatctctctaaaaaattttctaacacgaaattgtgtgcaattaaaatcttttttactg	1707	ATGATTCAGCCACAATTAATTTTACTCCGCGAGGGTACCGATGCCTCTCAAGGTAAACCCCAACTGATCAGTAATATTAACGCATGCATGAACGTTGTTGACACGGTTAAAACGACACTTGGTCCCTGTGGGATGGACAAACTGATTCACAACGGCCGTGAGGTTAATATTTCCAATGATGGCGCAACGATCATGAACTTGTTGGAAGTTGTCCACCCAGCAGCCAAATGCCTTGTGGATATTGCCATTTCGCAGGACCATGAAGTCGGTGATGGGACAACTTCAGTCGTTGTACTCGCTGGTGAACTTTTGAAGGAGGCAAAAAACTGCGTGGAAGATGGAATCGCACCACAAGTGATCATCAAAGCGTTTCGTAATGCATTGTCCGTCGTAATGGAG…	-	-
Tb927.9.11300	30S Ribosomal protein S17, putative	-	-	-	-	-	-	0	0	0	8.25967	11.2954	243	ccctctgttctcacatccaaagtcggcaggttttgatcacaggagtccgccgtttctgcctcctttcatacccctccacacaccactttggaaaacaagcggtggaggtagtgtacagagaggtgaggcaagataaactccccaagggaagcttcaagtaactacgggagcggtctccctgttcgtaagaaacgtgcagaggaacccaattgacccttatcgtcacctagttttggtttacag	92	tcgctgcttctttccttgactttatctagttgatttcgcctctttcagctatcagtacatgcggtgggctttgggcctgctaaaggcaaatg	924	ATGCTTCGGCGATCACTCTTAGCGTTTCCCTGGTGGAACTTTCAGACAGAACATCGACAACGGTGTGTGTTGATGTATGGTGGGGCTCGCACAAAGAACACACATAATGCAAACCACCGAGTTTTCATCAAGAAATACAAGCGGAATGCGTTCCCTAACCGGACTAGGCATCACTGGGCAGTGTCAATGACCGGAGTGCTTTCTCAGCGGCCGCGTCGTATGCCCTGGCCTTACGACCTAACTTCCTTGATATTCAATCAACCCAGGCAAGGTTCAGATAAAATTGGCTATGTGGTAGGTACGAGTATGCTCAAAACGGCGGTTGTAGCCACAAATCACATGGTGTACTACCCCAAGTTTAACCAGCGCGTCTCACGCACCAAACGATTTTTTGCCCAC…	-	-
Tb927.9.11330	proteasome beta 2 subunit, putative,20S proteasome subunit	-	-	-	-	-	-	0	0	0	12.8626	45.5482	77	AAATCTTCTCATTTTTCTGTCAGAAAAGGAAGGGAAGATACTCGTACACCAACAAGAGAAGCGCTCCCCGTGCGGAA	1028	aggaaggaggtacggagaaagtgaagtatatgtgtgtgcggggcgaagagtgagaggagggggaaaaaaatgacgaccactcccaaccaaaccaagccccagataccgtttgtggatggggagtgcagaggaggggggagggaggaaagagcaaacagatgaaggaaaggtaaggatgtgaagggggtcaaaaccgcgggatggatgaggaagaatgaagagtgtggttattatttttcttatgcctcttctagtgaaactgacgaagtagctcaggtttgccaaatctccatcttccagcggcagtgatgcttctatttttgttggtactaatgattattgtgtgcactgatttcgccacggactatatatatgttttttatgaggttgttccctttg…	768	ATGACAGGGTTCTCATTTGAAAACGTCCAGCGTAACCTAAACCTTGAGCAGCAAGGCCTGCACCCACCAAGGACATTGAAGACTGGCACTACCATTGTAGGAGTTGTATTTGAAGGTGGTGTTGTTTTAGGCGCCGACACGCGGGCTACTGAAGGTTCTATTGTGGCGGACAAGCGATGCAAAAAGATTCACTACATGGCACCCAACATAATGTGCTGTGGGGCCGGAACCGCCGCGGACACGGAGGCCGTAACTAATATGACAGCTGCCAACTTGACACTTCACCGTCTTGGGACCGGCAAGCAATCACGTGTGAGTGAGGCGCTGACGCTTCTTAAGCGACACTTGTACCGATACCAGGGACATGTGAGCGCCGCACTTGTCCTCGGTGGTGTAGAT…	-	-
Tb927.9.11380	60S ribosomal protein L23, putative	-	-	-	-	-	-	0	0	0	Stable	Stable	27	TGCTTTCACTAGGGTGCCTAAGTGAAA	71	ttgaagggggcccagaaatcctagcacaaccgttacattttcttttttgtgttcttcttttcttcatcagc	420	ATGGGAAAGGACAAGGCCAACGTCAAGGGTTGCCGGTTCCGCGTCTCTCTTGCCCTCCCAGTGGGCGCTGTTGTCAACTGCGCTGACAACACTGGTGCGAAAAACCTTTACATCATCTCCGTGAAGGGTTATCACGGCCGCCTTAACCGTCTGCCTGCCGCTGCGCTGGGCGATATGGTAATGGCTTCTGTTAAAAAGGGTAAACCTGAACTTCGCCGCAAAGTGCTGAACGCCGTTATCATCCGCCAGCGTAAAAGCTGGCGCCGCAAGGATGGAACTGTCATCTACTTTGAAGACAACGCCGGCGTCATTGTGAATCCAAAGGGTGAAATGAAGGGCTCCGGCATAGCAGGTCCTGTTGCCAAGGAGGCTGCTGAGCTTTGGCCAAAGATCTCCACC…	-	-
Tb927.9.11410	60S ribosomal protein L23, putative	-	-	-	-	-	-	0	not detected	0	N/A	N/A	15	ggtgcctaagtgaaa	98	gtctcactgcggcgccttttccgttatttgtttaatttttctcccctagtcctgttccaagtgtttgagaagggggaacgtactttgtattaaaccac	420	ATGGGAAAGGACAAGGCCAACGTCAAGGGTTGCCGGTTCCGCGTCTCTCTTGCCCTCCCAGTGGGCGCTGTTGTCAACTGCGCTGACAACACTGGTGCGAAAAACCTTTACATCATCTCCGTGAAGGGTTATCACGGCCGCCTTAACCGTCTGCCTGCCGCTGCGCTGGGCGATATGGTAATGGCTTCTGTTAAAAAGGGTAAACCTGAACTTCGCCGCAAAGTGCTGAACGCCGTTATCATCCGCCAGCGTAAAAGCTGGCGCCGCAAGGATGGAACTGTCATCTACTTTGAAGACAACGCCGGCGTCATTGTGAATCCAAAGGGTGAAATGAAGGGCTCCGGCATAGCAGGTCCTGTTGCCAAGGAGGCTGCTGAGCTTTGGCCAAAGATCTCCACC…	-	-
Tb927.9.11490	60S ribosomal protein L27a,60S ribosomal protein L28,60S ribosomal protein L29	-	-	V	-	-	-	not detected	0	0	85.4633	Stable	8	GCTTCAAC	818	tgtggacagacggtccactgaggcaatctttttttcatttctgtgtctgtgttgtactaactgagtctacgttgttcagcatatgtgtacttttgtctcttgagtgctttctgtgaactcaccgtacactgaccatatactttcttttccccattactgcatgccgtaggttagtgtagatcgagttgcgtgtgtggagatgacaggtgatgttcggccgtccctgctattaattgtttttgcttcagcgttcataaccatgctgaatggtgctgttgctggcgtgtgacggcggagtgacatcgctgtaagagcaactccaaacaaatattgttaaatgcactgtggccaaagttaactttggtttcaacgcagttgtgaactgccagtgttgccgca…	438	ATGCCGACCCGCTTTAAGAAGACACGCCACCAGCGTGGCTCGACATTCTGCGGCTATGGTCGCGTCGGCAAGCACCGCAAGCACCCTTCCGGTCGTGGTAACGCCGGTGGCGAGCACCATCACCGCATCAACTTCAGGAAGTACCACCCCGGCTACTTTGGCAAGTGTGGGATGAATCACTACCACAAGAAGAAGAACACGACATGGAAGCCAACAATCAACCTGGACAATCTGACGAAGCTGATGGCGAAGGACGAGGCCATGAAGGCCAAGAAGGGTGAAGCCCTCCCCGTCATTGACCTACTAGCCAACGGCTATTCGAAGCTGCTTGGTAACGGCCACTTGCAGGCACCGTGCATTGTGAAGGCCCGTTGGGTGAGCAAGCTTGCCGACAAGAAG…	556	-
Tb927.9.11500	hypothetical protein, conserved	V	-	-	-	-	-	0	0	0	9.08475	11.5854	814	GTTAGTGTAGATCGAGTTGCGTGTGTGGAGATGACAGGTGATGTTCGGCCGTCCCTGCTATTAATTGTTTTTGCTTCAGCGTTCATAACCATGCTGAATGGTGCTGTTGCTGGCGTGTGACGGCGGAGTGACATCGCTGTAAGAGCAACTCCAAACAAATATTGTTAAATGCACTGTGGCCAAAGTTAACTTTGGTTTCAACGCAGTTGTGAACTGCCAGTGTTGCCGCATGTGGTACGTTGCTTATGTATGTATGTGGAAATATGATGAGTTGCCTGTGTTTGTAGTGGGGGCATTGAAGGGCAGGCGCATTCCCTTCCCCGTAGGGGTAGTGTGGACTCAACTGGTATTTAACAATTGCATGAAAGGTTAATTTTTTCTTTTCTTTTTATTTATATT…	163	gtgagggagggccagcaacaaggggaagggtcggaaagaggggtggttgtactgggagggggaagggcacaaaggcgattgttctacaaatcggttcctccgtatgcctgaggaacatgaacacatcttttccttgctttcgtctgcttttttttgacctatt	2313	ATGGAAGAAGATGAGGCGTTTGCCAATCTTGTTGGCGTCCTGCAGGTCGTAAAGAGCGATGGTGTTTCCGCATTCCAGTATCCCGACGTCGCTGTGAAGTATCGTTTCAATGAGTCTTTGGCTGTGTTATCAAAACCACCACTTAATGTTGCAGCGGCCGAACTTCTGGTACGGAAAGTATTCGAGGTGTTTGCAGATACAACAATTGTAGAGTATCAGAGGGACATGTGCAGCGGCAGGGAGTCACTGGCTCTGCGACACCTACACGAGCGCTACCAACAAACGTTTGCGATTATTAGTGATTGGTGCGGAAGGTTAAATAGTGAGGAGTCAGTGGCGCTCTTTACAGTATCATTGCGGTGTCACCTGCTTCAGCCGGACCTTCTAACAGATGAGAGC…	-	-
Tb927.9.11510	hypothetical protein, conserved	-	-	-	-	-	-	0	0	0	12.1962	17.8388	76	ACTCAACAAAGTACCGATACGGAGCGGTATTGAAGTAGGGGGCATTTGGGGCTTTTCGTGGACAGTTCTATGAGGT	154	tgtttgagtgggtggagtagggtttgagtcatgttttttttcctgttctcctttatcacacgcgggtgcagcgcctggcgcagcggcttcaaaaatcacccccgcttcttttttcctgttccccctttggaacccagtgtggttcgaggagtgc	1140	ATGAGACGCCAACCGTTTCCCTTCGTAGCGCGGCAGCAATACCTTGAAAACGGCTATGCTATTTTGCCCAACGCACTCAGTCCATCCCTTGTTGGGCCGCTGCGGGAGGCGCTTATCGCTTCAACGGTTGCTCGCTCTCGATATTTTATTGATATGCCCGATATTGAGTCCATGTTAAAGTCAAAGGGGAAGTTATCGGACCCTCTCTACACTAATGTGATGGCGAGGTTGCGGAAACGCAAGCATATTTTACGCCAGTACCGGGCGGAGAAACGGCAGCGAAGGCGGTTGGCGGAAGTCGCCGCCAAGGTTTTAAATGGCCGGAAAAAAGAGGACCTCAGCGGGGAGGAATTGTGGAAACTGAGTGAGGCGTTAACGAAGGAAGTTGCCAAAATGTCG…	-	-
Tb927.9.11520	hypothetical protein, conserved	-	-	-	-	-	-	0	0	0	27.1427	8.33265	117	ccagaacccctgttcacctgcaaggagagtaaagagtgcgaaaacactcagcggggtggcgaagaggtggggaacgtgggcggaaggggaattaactcgttacgtgcctggttgtgt	507	ctgatattggtggggtgtgcaggtttgcgtttttccatgcgctcccccactccatgcagtcacttgtgtcaatgaatctggtacatatatttgagagtatcccacatcggatatattgttgggcttggctggggaccctggtgcaggagtgttttcatgtgtatgtgtgtgtacactcgagcacttttcaggggagtgttagcgcagcgcgttaccttgagtccgcaaagtttcgtcattttgtcgacaggcgtgctcgcgtatttctccacattttttttgttcttcccttgtcgcacgggcggttttctttaccttgtgtagtgtgcactctttgtgctttttactgcttgtgtctttgttagcacatcctttctccgagtttgttttgccgccctg…	2007	ATGGGGTATCTTCTGCAGTTGTCGCTTGTCTTTGTTGATATTTACCCATCACATTCATTATCTTTCTATTTTCTCGACCTCCTTTTGTACTTTGTTCAATATCTTCTTCGAAATCAGCCAGAACCCCTGTTCACCTGCAAGGAGAGTAAAGAGTGCGAAAACACTCAGCGGGGTGGCGAAGAGGTGGGGAACGTGGGCGGAAGGGGAATTAACTCGTTACGTGCCTGGTTGTGTATGGATGCTGATCTTAACGGTTTGCGGAAACGCCTAGTTGAGGCACATGAACGCGTTGGTAGGATGACTTTCCTGATGCTGCGCGCTGTGTTACAACACATCGCACAGCGTCGTCCTCGGGCAGCAGTTTCTAGTGTCAACGGCCTCAACACCTCTGCGGAGTTG…	-	-
Tb927.9.11540	hypothetical protein, conserved	-	-	-	-	-	-	0	0	0	39.4885	111.791	365	TTTGTTTTGCCGCCCTGTTCAGCTGGAGATCTTTTAGTGAGCATAAAACTACACAAAAGTACTAACACGAAGGAGGTAGGTCATACATCCGCAAACGTAACCGTACCCCGAGATATCAGATTCCTAAAAAGTGAAGGAAAGCAGGAAAAAAAGGTATTAAAACAAACAAGCCATTAAGTTGCCCTCTCCGTGTTAGGTATCTGACAAGAAGTTAGGTATTCATTCCCGTATTTGTTGTTGTTGGGGAGTGTTGACGGGTACATCAGTCACTGGTACGCCTGTGAGAGGGGAAAGTTGAAGGTGACTGAAAAATAAGGAAACAACCCAATAGAACGTTATTTGTTTAAAACAGTAAACCGAAGGAT	1004	gaaacattttaagttttttttttacgaatactgaagcatataaataaggaggcaggcgatcgacgacgaaggagagcgaaggtgaagcgtcgtgttgaacgaagggaacaaggtaggtagggtgagtgaggattatggataagggagagagagttgttgggaagtgtgtacacgtatttttaaggcgtgaggaaaatgcgagttgcgagctcccctgtcttttcgttttctcattacagcgctgtaataccgattttttgaacaaggtgggtaaaaagaaaagtaaaccgtttttgtgtgtgtacttgtgcacatatatatatatatatctgtaggcttgcggatgtgaaaaggtgagggaaaaaagcctatctcagtttggtcacgtgcagtcaaacg…	1317	ATGGCTGACGTTAGCGCCGATTCGGATGCTCAAGTGGAGTTGGAACGTCTGAATGACGTCATTGACAAGTACACATGCCAGGTTGAGCACATCGACAACCTGTTGCAGGAACTCGAAGAAGAAAACAACAGTGATAGCGTCTCACGCCAGATTGCCGAGTACCAGTCCGCACTTGAGAGCCATCCAGAGAACATTCCCGCCGAAGACGCTCTCGAGGTCATCACGCGACTGGAGAACACGCTGAAAATTGTTCAGCGGCGCAACCATCTTCTTGAGAAGGAGAATGGAACGCAGAACCGACTGCTGGAGGAGCGGTCCAACGTTCTGCTCAACGCAACGAAGACGTTTGATCACATCGTGGACGTAACTGGATGGCATGACAAGTTCCTTTTTGATGCT…	-	-
Tb927.9.11560	hypothetical protein, conserved	-	-	-	V	V	-	0	0	0	6.79822	9.16133	126	AAAAAAAAAAAAACGGTGCCAATTCGTTAACACCATGTGGAGTAGTTACCCAATTCAGTAGCTGATAATTAGGTTTGTGTCAGCGTGTGTGTGTGTTTGGGTCTGCAGAGGCAGCATCCACTTGCG	64	ggaaagtttattggtattgcgtgtacgatactaacgaacaagaaacttttctcttttgctctgc	978	ATGTGGCTTTTCTCACGAAGTAATGACACTAGCGCTGAAGCGGGAATAATTTCATCACTTCCAAATGCGGCTGATGCGCACACTGTGACGCAAAAGAATATGAAAACTGAAGGCCATGAGGATCACGCCGTGTCCACGTCGTTGATTGACCGCTCCAAAATAAATCAGTTAGCCGTCACTAAAGGTGATGGACGTGTTTCGTTTTTTGATACGGACTCGATTGATTGCATCGTAAAACACTACGACAAGGAAATGACTGTCGCTGACCAGAAGATAAAGCAAAAACAACAAAAGAAAGAAAGGAAAATGCTGAATCTTTATGATTACGAGGGTGACCGACGTTACAACCAGTGGCTTGCGGACCAGGAGCGTGTTCGTGAGAACCTCAAGCTGCACTGG…	-	-
Tb927.9.11580	Gim5A protein,glycosomal membrane protein	-	-	III	-	V	IV	1	not detected	0	N/A	N/A	82	CTTTCACTTACACCTTCAAAAAAATATTCCTCTCTCCTCCCCGACTCTATAGTTGAAAAGAAAGTAAATTATAATACTATCA	2492	aaaggactgtcatattatcattattattattattatatatttttttggtagggggatgaggaaaggaaggggaggagagtcttattgcatttctttttctcggtgtttctcgcttttttttctctttctccttactctaacgcatgaagtgtcgttgattcgtttcacggcgtaatggttatcgaggctgcatggcgagagctttggtcatatgtgagcggcaggggcattgatggggaagttggtggagaaaaagggagggagttgtaaaaagaggagaatggaaaacgagaaagcagagtaatagcacataaactacaaggggaaaggttaagatagaggaatcaagaaggagtgatgtaagcacagacagcaacagggggtgaaagagaggcgaaa…	732	ATGTCTGCTCAAGCCCATACATACCTCTGTGATGCGTGGAACCGCGATAAGGTGATGGCCATCGTCCAGTTTCTTCCCATGGCCCTTGAGGGTCCTGCAAGGACTGCCGGGTGCGAATCTCTTGCACTGTCACTCGGCAACCTTGCGAGGATGGGTGATGCGTATCGTGCCGTCACTCGTCTTTCCCTTCTGGCAAATGCACTGTCAAAACCAACATTAACTTCCCTCTCCAAACCCACTGGTGATATGGTCGCGTCGCGGATCGATCAATTGTCACACCTGTTCCACATTGGTTTCTGCTTGAATGAAAATACTGCTGTACTTGCGGGTCATGGTGTTTTCCCCAAAAGTCTTCACCGCCTCAGTGGAGTTGCCGTGCTGTGTTGGATGTACACGCTG…	1274	2361
Tb927.9.11600	Gim5B protein,glycosomal membrane protein	III	-	V	IV	V	-	1	not detected	0	N/A	N/A	1999	CACCACTTCTCTATTTCCTTCCACTCTTTATCAGATGCATGAAATAACACCAGAGAAAAACTTAAAAAAAACCAAAAGAGAGAGAGGTTGGGCTATCCACAGATTTCGCTATGGAATTATGCGTTACCATCGACGAAGCCGCTTTTGTCCTGACGTGTGTGTGTGTGTGTGTGTGTGTGTGCAGAGTTAAATAATGGCGAATGTCAGCAGTTACGTGGTTGCGCATTGTGCAGCGAGTGTATTTCCAGTGGAGAAAAGGAGGACGGAATAAACGCTGGAAACGGGAGATCGTATGAATTGTTGTAGCAGTGAGAGCGCAACGCATGGAAGTTTTTTTCCCTTGCGTCTTCTCTTTGTTAATGTTAACATTCTTTTCATTTATTTTCTAGTTCCTTCTCC…	1029	aaaggactgtcatattatcatgatgtatctgtcgtgcgtcactctttgttttgtttttatttaaatgctgtgaaaacgttatatgatttactattttcctttttctaatggtgttttgatcgtggcaagtacttttagcctttttatctttttggtcgattgccttttcttggttttgtgaaaacaggaaatatattgaacccgttccggcaccaactttctccatatccgtcagtatgtgtcgatgtaagtgaacgaggttggtgggatcgtgtttatttgtgtgcacccgttgcttaatgcaaaacgtataattatatcacggaaatatatttattttcatcatcactattatgatatgttgtgggagttatgataattattgttttgatccgtgtg…	726	ATGTCTGCTCAAGCCCATACATACCTCTGTGATGCGTGGAACCGCGATAAGGTGATGGCCATCGTCCAGTTTCTTCCCATGGCCCTTGAGGGTCCTGCAAGGACTGCCGGGTGCGAATCTCTTGCACTGTCACTCGGCAACCTTGCGAGGATGGGTGATGCGTATCGTGCCGTCACTCGTCTTTCCCTTCTGGCAAATGCACTGTCAAAACCAACATTAACTTCCCTCTCCAAACCCACTGGTGATATGGTCGCGTCGCGGATCGATCAATTGTCACACCTGTTCCACATTGGTTTCTGCTTGAATGAAAATACTGCTGTACTTGCGGGTCATGGTGTTTTCCCCAAAAGTCTTCACCGCCTCAGTGGAGTTGCCGTGCTGTGTTGGATGTACACGCTG…	328	-
Tb927.9.11640	hypothetical protein, conserved	-	-	V	-	-	V	1	0	0	10.036	24.0059	103	GGGGTGAGGGTATATCACCTCCCCTTGAATTAAGAATAAAGGTCAAAAAAAAAAATAAAAAGTAAAAAAAAGTTTTATTTTTTTTAAAAAAGAAAAACTTAAT	1553	gttttttgttgcattttttaatggtgtatttgaatatgatacatgggaagaaagggagtcatgtgcacgtgtgcgtgttttttttccttttctttgatcccccctgcatgcacattcttttttcatttgtttgccgtttcttttgtgttgatgatttgatttttctttctttttttctttgctgtttcgcgattttggctgtgatggaggagttggctggcgtacgaaaagcgagaacatttgtgtgttattttgtttttgtgttacctaatggagggaaacacatgcggcttatatatatatatatatatatatgtatatgtatatatgtatatatgtggtgagacatctaattttttcgtcttctcttcgctgagctttggtgtgtcatcacaaagg…	741	ATGAGTTCCCTTCCTCCGGACAAAACTCTTTTCGGAAGCCACTCCCAGCGACTTGTGGCTGTGGCTCAATTCTGCAGTTTAGTTTCCGCGGGTGTTGCGGGTTCGAAACATTACACGTTGGTAGCGCGTTCTGCATGTGCTTTAGCGAAGGTACTTGCCAACTACCTCTGCTTGTCGCGTTTAAAGGGTTCATACTTGTTGCTACGTGAAGTGTCGCCATCTTCTGTCCGCAGAAGACTCCACTCATCGCCAAGTTGGTTTACCGGAGTTATGCGTGTTTTAACCATGTTGGCGATGCTGTTGTTTCGCATCACTGATAAAATTGCGTTACTCGCAAATGAGGGCGTTTTGTCGAACAACATTTGTTTCTACACTTCCCGGTTGATTCCTTCACTACTT…	505	1430
Tb927.9.11660	hypothetical protein, conserved	-	-	-	V	-	-	0	0	0	6.61866	15.9438	311	CATCGACTTACCGCTTCCGCCTCCGCTTTCCACTCTTTTCTTTTCTTTTTTTGTTTTTTACCGTTGGAAAATACTACGCTCTGCACTCTGTCAGAGGCCTTAGCGTTGAGCTTCTCAAAGAGTTGTAGGTCTAAGTTGTTTTGTTTTTCGTTGGTTTGGTTTTCCTTTTAGCTTCTTTAGTAGTACAGGGCCTACGCAGGTAGCAAGTTATTATCGCATATATTTATTGCGTTGGAATTAGCTCCTTTTTTTTATAAAATTTTCGCAGCCGCTGTTGTTATTGTTGTTGAATAGTGGATTGGACGTAGCAA	537	ctcttgtttacacttattgtggtaattgctagattcccttgttaactccttctctgagttgggtgtgacgattatatcttttgtgcaaaaaaggcaagggagtgacaagcgaattcttttctcgaggtacgtgggcaaaaatatttgcacggttgtataaagggttcattcgtagcattccctttgtgtttctttcttttaaagatcttttatgcagtcgtatcgtggctatgttttacatgtttttgtcactgcttagtggtaccatgtgggaggtagcgaaggaaaaggggagtgtaggtgttaacatttgtggtggagcgtcataatgcattgttatcattggcccaatgcagtgagggattgttcggtcgactaggagctatgcatgtgcagcgg…	681	ATGACGGAGTATTTGAAGGATATTGGGCGTACAAAGCCTGGGGATCCCATGCCACCTATTAACCTTGGGCCTTACGATAATCCACTGCTGTGGAATATGCTTGATCCTTTTGGTGCTGATCGTGGGCATCAACGTAGGCCCATGTCCGTCTCTCGTGATTTTATGGAGTTACATAACGTTCCAATTATATTTCGTGATCAGTGCGTGCATCGCTGGGTGCCATTTCATCGCTGCCTGAAGAATCTAAAACCTGTTACGTGGGGTACAGCGAACTGTCACGAGTTCGAAGAAGCGTGGATGATTTGTCGTGCCTACGAAACTTACCGAAATCAACTCCTAAAGACAAAATTCATGGAGCTTACGAAAGATTACACAGCTGAGGATAAAAAGTTTTTCCCT…	-	-
Tb927.9.11690	hypothetical protein, conserved	-	-	-	-	-	III	0	0	0	14.832	NA	26	gtctggggccaaataggctggaggca	749	gaagttgtgtaatgcagcatagtcttttgtatggagtattgcagggacggcatgcgtgctcgggcgccctcctcccccccccactggcgacaactttgtttttttgtttgtcattgtttttggtgtcgcagcttttcgcatcgggcaagacactacacctgaatttgggttaattaatctctaacggttgtccaagcttttgtccccctcccacccgggtcgaggagttatgtggagaagggtgtctgcaattaccaaataaaattacggcggttatcgtgtcggttcggtttgtttaccatcgtggtatatttgtgctcttatagtgctcgcaggtgtggatatacgtatgtgcttggctcccatttgtaaagggttcgactgttggttccatgaagg…	1983	ATGAGTGGTTCCCATTGGATGCTGGCGGAAATGAGCGGGAATCTGACATGGATAAAGCGATCGCCACAGTCAGACCACTGCGCAAACTTGTTTTCGGTTCTTTCACCGACACTTATAGTTGGCTATTCTGAAGAGTATGGTACTCCACTCGACTACATTTTGTTTTCGACTGTTTTGTCGGTTACGCGTGAGTCGCCCACCATCGTTGCACTTCACTACGATGGCACGCGGAAGCTACTTCTTGTGGCGCCCAGCGCTGACGATTGTGCGAAGTGGTTTCAAGCTATGAGTGTAATACCGAAGAGGGGGGTTCCAGAGGAAGTGTCTTTGAATGTGCAGGCACTGATAATGGGGAAGTCGGCGCTAGCCTTGGGGTCCTCTGGTATTTCTGCGGTTACC…	-	98
Tb927.9.11700	hypothetical protein, conserved	-	-	-	-	-	-	0	0	0	10.3404	17.0574	27	caaaacacaataacccctccacattat	170	caccattttttcggtgctttacaacagtgcgtgccttcatggcggggcgtgtgttagtgccgcgtttgtttgtaacgcgcccctttgcccgtttgttcacctccctcacacactctttacctttgttttccccgatttgtcacccttaagttaaacgatttcgttgtaat	762	ATGTGCGCGCAAAGGTGTATGTATATTTTTGTTCTTCTTTTTCCTCTTTACTACAATGACTCGTGTGTTCATACATTTGTGCGTATGAATGCGTGGATGTGTTCATCACTGTCCATTACGCAGCAAAACACAATAACCCCTCCACATTATATGCAGAACTCTGCCTTCAGAGTGGCGAGTCTCCTGCAGAGTCGACACCGAAGGGGAATTTGCGATGAAGGCGAAAGCACACTTGCGAAACTCACACAAGGTGTTGAGATGTTTCTTCAGCATGCGGCTGATGTCCCACCTGTGATGTTGGAGAAACTCAGTGAGGTTGGCGACGCGGATACGAGTACAAACGGCTGTAGTGAGCGTCATGACGATGTTGATGAATCTATGGATGAGGCGGAGGTGCAT…	-	-
[truncated: 5,445 more rows]
